# Supplementary material for: Orai-mediated calcium entry determines activity of central dopaminergic neurons by regulation of gene expression
Source: eLife. 2024 Jan 30;12:RP88808. doi: 10.7554/eLife.88808 (PMC10945566; doi:10.7554/eLife.88808)
Supplement: Figure 2—source data 1. [file elife-88808-fig2-data1.xlsx]

## Sheet: Panel A
GO category	Enrichment	-log10FDR
Kinases	0.5	0.56
Synapse	1.6	0.89
GPCRs	1.1	1.45
Ca2+ dependent exocytosis	1.7	2.45
Transcription	4.4	4.12
Ion transport	3.5	4.89

## Sheet: Panel B
Gene	Transcript ID	FC
Set2	NM_132660	-1.12417
Set2	NM_001169269	-0.497983
Set2	NM_001015221	0
Set1	NM_001015222	0
Set1	NM_001110936	0
Set1	NM_001170375	0
Set1	NM_001170376	0
Set1	NM_001170377	-0.695975
Set1	NM_001170378	0
Set1	NM_001170379	-0.738165
Set1	NM_001170380	0
Su(var)3-9	NM_079633	-0.494898
egg	NM_138122	-0.322474
Hmt4-20	NM_130497	0.127529
Hmt4-20	NM_001258524	-0.215802
ash1	NM_079436	0
ash1	NM_001259905	1.55938
G9a	NM_130478	0
G9a	NM_001272159	0.205891
NSD	NM_170360	1.55938
NSD	NM_001276100	0
PR-Set7	NM_142097	0
PR-Set7	NM_169577	0.252827
PR-Set7	NM_001260171	0
trr	NM_080301	0
trr	NM_166911	0
trx	NM_134282	0
trx	NM_057422	0
trx	NM_134281	0
trx	NM_057421	0
trx	NM_001014621	0
Setd3	NM_167100	0.16118
CG4565	NM_001104273	0.361795
E(z)	NM_079297	1.82274
E(z)	NM_001144460	0
E(z)	NM_001274753	0

## Sheet: Panel C
Replicate	Genotype	Set2 FC/rp49
1	WT	0.981343
2	WT	0.916667
3	WT	1.11165
1	OraiE180A	0.199326
2	OraiE180A	0.374278
3	OraiE180A	0.217655
1	Set2 RNAi-1	0.361096
2	Set2 RNAi-2	0.35218
3	Set2 RNAi-3	0.205113

## Sheet: Panel D
CS	THD'GAL4/+	Set2 RNAi/+	THD'GAL4>Set2 RNAi-1	THD'GAL4>E180A	THD'GAL4>E180A;Set2OE	THD'GAL4>E180A;Set2_OE (CRISPR)	E180A; Kdm4BRNAi
900	87	545	121	0	110	12	106
104	105	441	130	0	111	21	144
214	214	373	111	0	47	25	194
238	238	605	264	0	27	30	229
733	733	900	253	0	49	43	249
676	676	117	57	0	101	51	253
737	737	195	216	0	74	111	263
900	900	206	349	0	46	56	273
172	172	235	55	0	121	126	190
235	235	256	78	0	96	71	288
492	492	270	94	0	95	77	356
501	501	294	134	0	93	17	391
735	735	316	129	0	67	82	261
900	900	330	181	0	118	89	449
277	277	390	291	0	110	212	626
303	303	420	148	0	102	75	735
408	408	223	278	0	121	115	815
415	415	291	217	0	139	101	900
395	395	395	127	0	131	163	889
572	572	431	233	0	136	121	900
540	540	490	137	0	75	153	94
575	575	463	136	0	149	201	74
584	584	501	187	0	227	45	64
596	596	520	227	0	69	74	119
65	65	227	254	0	89	91	182
95	95	283	282	0	66	128	375
113	113	244	154	0	140	135	51
150	150	262	285	0	135	153	129
174	174	319	301	0	131	191	245
204	204	283	316	0	81	213	385
526	526	428	454	0	63	165	312
655	655		222	0	99	121
900	900		234	0	97	70
900	900		234	0	80	74
289	289			0	83	59
303	303				147	81
404	404				58	49
510	510				101	39
900	900				94	278
203	203				62	350
293	293				69	333
327	327				99	356
438	438				131	421
442	442					336
495	495					419
900	900					370
810
650
900
609
759

## Sheet: Panel E
WT	E180A	24108
2.64588	0.769916	1.15126
2.17027	0.769916	1.07957
2.52754	0.734157	8.55598
5.3112	0.613181	6.46117
7.27503	0.574166	9.89908
13.0198	0.241567	1.06124
6.58734	2.10538	0.983549
30.2048	0.204011	0.455657
7.59287	0.229171	0.43818
48.6403	0.428416	0.593969
3.09862	0.285452	0.130088
0.18631	0.33095	0.107476
1.14228	0.325608	0.568106
0.296556	0.685025	0.409413
0.255581	0.640609	0.293519
0.274414	0.246972	0.201476
1.46009	0.436779	0.71361
0.349218	0.270292	0.418563
0.928922	0.41028	0.62962
1.19956	0.292087	0.563793
1.11105	1.08161	1.13542
0.837768	1.17227	0.615757
0.889509	0.956911	0.615648
1.75266	1.57782
0.865216	0.935433
2.15524	0.359111
0.978473	0.293255
1.73948	2.43821
0.411934	1.31203
1.28855	1.57886
7.88173
5.70344
9.51996
22.7502
13.7427
7.88173
5.70344
9.51996
9.38512
14.0101
9.59598
8.09436
96.1997
65.0445
58.7255
52.4003
14.2054
24.555

## Sheet: Panel F
#genes:822
#downstream:500 upstream:500 body:500 bin	size:50 unscaled	5	prime:0 unscaled	3	prime:0
genes:441 bamCoverage	on	data	114 bamCoverage	on	data	114 bamCoverage	on	data	114 bamCoverage	on	data	114 bamCoverage	on	data	114 bamCoverage	on	data	114 bamCoverage	on	data	114 bamCoverage	on	data	114 bamCoverage	on	data	114 bamCoverage	on	data	114 bamCoverage	on	data	114 bamCoverage	on	data	114 bamCoverage	on	data	114 bamCoverage	on	data	114 bamCoverage	on	data	114 bamCoverage	on	data	114 bamCoverage	on
0.3496 0.1498 0.3996 0.6243 0.5869 0.2747 0.512 0.6243 0.6368 0.7118 0.5652 0.4929 0.6572 0.6473 0.5093 0.7164 0.4962 0.4732 0.391 0.4439 0.4845 0.3596 0.2198 0.02997 0.2497 0.2647 0.3746 0.3596 0.2348 0.1399
0.3996 0.5744 0.5244 0.2997 0.4495 0.3996 0.2747 0.04995 0.1998 0.2497 0.2905 0.3772 0.7798 0.6664 0.7594 0.7161 0.7212 0.6715 0.5199 0.5331 0.8691 0.6193 0.3796 0.6268 0.7517 0.8716 0.7442 0.497 0.3721 0.2572
0.3921 0.3746 0.2672 0.2497 0.4645 0.7142 0.7492 0.7492 0.964 0.8916 0.8741 0.8741 0.66 0.3746 0.3806 0.4995 0.3954 0.2943 0.3062 0.44 0.6518 0.6668 0.3471 0.3047 0.4445 0.2223 0.1523 0.2772 0.4021 0.472
0.7292 0.8541 0.5594 0.2897 0.3546 0.2697 0.1448 0.3346 0.3746 0.3746 3.631 20.42 9.912 10.4 0.9361 5.445 11.2 0.887 0.7876 0.7134 0.3396 0.2497 0.4895 0.7043 0.6693 0.5444 0.3396 0.3297 0.8541 1.044
0.2497 0.3746 0.1249 0.3746 0.6243 0.2497 0.1249 0.3746 0.2497 0 0.2232 0.2683 0.2365 0.231 0.2604 0.2393 0.17 0.279 0.2735 0.2844 0.2647 0.4845 0.2348 0.02248 0.3971 0.7267 0.3521 0 0.007492 0.1473
0.482 0.3921 0.05244 0.1074 0.2323 0.4645 0.6069 0.6243 0.517 0.3921 0.5119 0.4023 0.4817 0.5445 0.3671 0.2803 0.3895 0.3556 0.3683 0.4789 0.6243 0.5244 0.4246 0.5994 0.5494 0.1998 0.1249 0.3746 0.8991 0.8741
0.1399 0.2422 0.2497 0.2497 0.1324 0.1249 0.1249 0.1249 0.2422 0.6019 0.1945 0.4456 0.8372 0.7402 0.1617 0.627 0.6145 0.5767 0.7474 0.4348 0.2497 0.2497 0.06993 0.2697 0.3746 0.1948 0.2148 0.2497 0.1598 0.1249
3.222 2.612 2.343 1.588 0.7492 0.7492 0.7492 0.7492 0.7492 0.7442 0.4272 0.4007 0.2643 0.326 0.2002 0.2202 0.1704 0.2408 0.31 0.6166 0.2348 0.007492 0.1249 0.1249 0.1249 0.1473 0.4995 0.4695 0.01498 0.2572
0.1249 0.1848 0.3097 0.3746 0.3147 0.1898 0.1848 0.4895 0.989 1.009 0.6622 0.9109 0.4527 0.3572 0.4597 0.4587 0.504 0.6124 0.3358 0.2254 0.2048 0.4645 0.8791 0.8291 0.6643 0.7093 0.4945 0.6293 0.919 0.914
0.7192 0.6543 0.959 1.443 0.7242 0.3097 0.4695 0.3147 0.2148 0.6193 0.881 0.9728 3.112 5.971 14.08 21.46 10.63 1.155 13.58 16.01 19.44 19.12 20.82 21.73 20.4 20.96 20.67 19.91 18.9 15.76
1.139 1.369 1.374 0.6393 0.9915 1.366 1.006 0.8766 1.119 0.8791 0.84 0.6206 7.823 11.91 5.275 0.8418 1.215 2.104 2.677 2.496 2.697 2.133 1.933 2.058 2.422 3.047 3.192 2.877 2.687 2.502
0.6193 0.5644 0.4945 0.3746 0.3746 0.5694 1.009 0.989 0.5544 0.5045 0.6243 0.4526 0.2497 0.3486 0.5912 0.7908 0.7648 0.4663 0.3746 0.3491 0.2747 0.3247 0.1498 0.3247 0.5744 0.3496 0.3496 0.7492 0.7242 0.6993
0.2123 0.3371 0.3746 0.3746 0.3746 0.5494 0.5369 0.4121 0.3746 0.462 0.4995 0.4266 0.1249 0.2255 0.2497 0.2428 0 0.1596 0.3122 0.4995 0.2697 0.3646 0.3746 0.2597 0.5944 0.8541 0.989 0.5394 0.4995 0.8441
0.4645 0.4445 0.5544 0.3746 0.4445 0.5894 0.6393 0.964 0.8042 0.6943 0.6735 0.6881 0.605 0.6363 0.7688 8.376 11.28 6.665 7.571 15.59 13.37 14.15 12.84 10.46 11.95 13.66 13.51 14.31 14.23 14.39
0.9989 0.6318 0.6243 0.7467 0.5045 0.3771 0.3746 0.8641 1.119 0.6343 0.4544 0.7691 0.5844 0.6096 0.7222 0.7338 0.5407 0.1889 0.4699 0.4041 0.4995 0.1698 1.004 1.234 0.6993 0.5145 0.1698 0.2348 0.3596 0.4845
7.197 6.303 7.397 5.624 4.825 4.85 3.716 2.867 3.062 2.492 6.876 8.896 1.926 0.6017 0.6574 0.6694 0.4979 0.6517 1.118 2.782 3.319 4.448 4.745 4.498 4.453 4.413 3.381 1.883 1.868 1.958
0.5195 0.1848 0.2298 0.6693 0.7492 0.3297 0.3546 0.6893 0.6443 0.6243 0.8287 0.8741 0.8741 0.8186 0.63 0.4246 0.6329 0.7492 0.5108 0.3968 0.3746 0.2822 0.3421 0.3746 0.2822 0.1573 0.2173 0.3421 0.2822 0.3421
0.2747 0.6618 0.6743 0.4246 0.2123 0.1623 0.2123 0.1998 0.4121 0.5369 0.6243 0.8667 0.6243 0.3746 0.3746 0.3746 0.3389 0.1249 0.6317 0.9312 1.064 0.6893 0.4146 0.6843 0.939 0.6044 0.5394 0.7292 0.6243 0.5844
0.2572 0.3671 0.2572 0.3821 0.4845 0.2572 0.3746 0.3746 0.3746 0.3671 0.1427 0.1534 0.2061 0.2851 0.8632 0.3805 0.1625 0.5398 0.6154 0.5132 0.07992 0 0.04495 0.1698 0.2947 0.3297 0.2497 0.2947 0.3746 0.4196
8.466 7.48 8.266 11.74 7.392 3.721 9.103 13.45 16.22 16.03 12.75 17.03 17.21 21.59 21.92 18.86 12.43 4.977 4.214 13.44 16.76 15.43 14.56 14.68 11.51 9.815 11.91 11.91 9.465 5.894
0.6493 0.7992 1.473 1.224 0.5244 0.5744 0.924 0.5994 0.2997 0.3496 0.2752 0.4434 0.5938 0.8078 0.8741 0.6141 0.3313 0.4128 0.4995 0.3446 0.2497 0.2497 0.2497 0.4046 0.5769 0.6243 0.7018 0.4395 0.0949 0
0.4845 0.8516 1.344 1.491 0.9115 0.522 0.6169 0.7417 0.5145 0.02997 0.685 1.059 1.969 6.566 17.6 20.89 22.25 26.28 23.68 9.884 0.7692 0.467 0.3022 0.5319 1.064 1.498 1.394 1.301 1.269 1.071
0.6943 0.5544 0.4021 0.5694 0.7217 0.5544 0.4021 0.3746 0.3746 0.1798 0.3939 0.442 0.4091 0.4835 0.3729 0.3727 0.2399 0.439 1.636 8.664 1.394 1.828 1.613 1.284 1.214 1.508 1.883 1.763 0.8541 0.6443
0.05994 0.4246 0.7492 0.6293 0.4995 0.3796 0.2497 0.1898 0.2447 0.4945 0.2433 0.2406 0.1253 0.09148 0.1775 0.1478 0.2008 0.252 0.2648 0.3792 0.4795 0.009989 0.2497 0.2497 0.2647 0.6144 0.3646 0.1349 0.3746 0.3696
2.532 2.417 2.577 3.339 2.882 2.44 2.782 3.486 4.236 3.961 3.281 1.717 3.315 4.802 1.066 0.2159 0.2081 0.2579 0.2551 0.1597 0.2497 0.2497 0.3496 0.2747 0.04995 0.2997 0.6743 0.4495 0.1748 0.2248
0.2597 0.06743 0 0 0 0.1723 0.432 0.3272 0.06743 0 0.3421 0.306 0.2807 0.3185 0.271 0.2658 0.2527 0.2454 0.2114 0.2094 0.1249 0.1249 0.2747 0.4495 0.2248 0 0 0 0 0
0 0 0 0 0 0 0 0 0 0 0 0.1108 0 0 0 0 0 0.01231 0 0 0 0 0 0 0 0 0 0 0 0
0.1249 0.1249 0.1773 0.4071 0.5195 0.3222 0.2497 0.1973 0.1249 0.1249 0.1249 0.1249 0.1249 0.1135 0 0.1514 0.2497 0.2497 0.2497 0.2387 0.1174 0.007492 0.1249 0.1399 0.3821 0.492 0.3746 0.3596 0.1174 0.007492
7.103 6.468 4.34 6.678 8.966 8.601 8.836 8.606 8.366 9.725 10.41 11.42 12.55 11.47 7.641 7.65 11.07 12.41 11.43 9.063 7.575 8.549 9.555 9.615 9.498 9.373 8.661 8.851 8.631 9.085
0.984 0.6393 0.1448 0.4845 0.4995 0.4995 0.4995 0.01998 0.1199 0.4845 3.897 0.59 8.833 9.898 7.137 0.4305 0.4662 0.408 0.4711 0.4036 0.1448 0.00999 0 0 0.1149 0.5844 0.6243 0.5095 0.8441 0.4146
17.69 15.89 13.95 13.61 11.77 10.44 8.908 6.363 4.947 5.155 4.36 0.5952 0.6174 2.744 0.6251 8.009 12.62 2.421 0.912 1.063 1.548 1.286 1.024 2.01 3.584 3.858 3.197 3.459 5.632 6.543
2.108 2.567 1.798 1.314 2.008 2.382 2.847 3.381 3.576 3.496 3.619 4.185 3.309 2.462 2.478 2.57 2.439 2.7 4.002 5.356 6.208 5.924 5.389 4.762 5.062 6.016 4.743 5.634 6.406 6.323
9.55 8.539 7.689 7.407 7.17 6.561 5.462 5.244 4.668 4.343 6.073 7.272 7.03 6.4 6.757 6.919 5.994 5.78 4.781 4.007 3.207 2.787 3.356 4.58 4.031 3.157 5.075 6.014 6.154 4.99
0 0 0 0 0.6119 0.8741 0.2622 0 0 0.3496 0.4995 0.4995 0.2997 0 0 0 0 0 0 0 0 0 0 0 0 0 0 0 0.4495 0.6243
0 0 0 0 0 0 0 0 0 0 0.6416 0.3395 0.39 0.3721 0.4026 0.3783 0.3797 0.3855 0.385 0.3294 0 0 0 0 0 0 0 0 0 0
9.54 11.09 11.51 11.16 12.36 15.41 16.56 17.38 19.48 20.5 20.32 20.33 22.23 20.35 18.87 18.39 18.36 17.48 18.86 20.82 19.46 16.42 15.94 16.73 16.65 16.89 16.78 15.21 13.41 12.37
0.007492 0.3771 0.4945 0.2547 0.5045 0.7417 0.3696 0.1249 0.1249 0.1299 0.487 0.6753 0.2925 0.4238 0.6173 0.4995 0.4203 0.4281 0.751 0.4608 0.2497 0.2148 0.03496 0.2497 0.2148 0.01748 0.1249 0.1249 0.2123 0.7492
0.2073 0.1249 0.08241 0.04246 0.1673 0.2497 0.2497 0.2073 0.1673 0.4196 0.7492 0.8341 0.8741 0.5344 0.3746 0.2048 0.1249 0.2098 0.2497 0.2497 0.2922 0.502 0.7917 0.7892 0.5394 0.3322 0.2497 0.2073 0.08241 0.04246
1.453 1.793 1.334 1.144 1.289 1.598 2.043 1.503 0.974 1.518 1.529 1.159 0.8514 0.589 0.6256 1.199 0.84 0.5575 0.473 0.8148 0.4995 0.2148 0.5045 0.7192 0.6543 0.6243 0.7192 0.8441 0.969 1.094
0 0 0 0 0 0 0 0 0 0 0.1647 0.2163 0.3108 0.2168 0.2266 0.1692 0.2072 0.5458 0.4421 0.17 0.2048 0.3297 0.3746 0.4545 0.5794 0.4645 0.2947 0.2497 0.08991 0
3.157 2.175 1.361 0.969 0.7192 0.3921 0.3272 0.3746 0.2198 0.1249 0.452 0.7153 1.631 1.581 1.049 0.4331 0.4046 0.2058 0.3104 0.3555 0.4445 0.6593 0.6793 0.5344 0.6243 0.5544 0.3746 0.4096 0.6743 1.054
0.2722 0.3746 0.3746 0.3746 0.3297 0.1024 0 0 0.02248 0.1473 0.2497 0.2993 0.2139 0.2865 0.2456 0.3271 0.2694 0.1541 0.2585 0.1931 0.1274 0.2497 0.2522 0.3721 0.2472 0.1249 0.1274 0.2547 0.4995 0.4945
0.7492 0.5095 0.2597 0.2497 0.6094 0.5045 0.2597 0.6094 0.3846 0.4945 0.4248 0.286 0.3958 0.413 0.4027 0.3312 0.4291 0.297 0.302 0.3677 0.2947 0.4545 0.2273 0.1473 0.2497 0.2497 0.2273 0.1923 0.522 0.5569
12.73 10.92 11.22 13.92 13.23 11.71 13.03 13.96 11.84 10.16 6.813 2.9 4.026 6.278 3.44 1.341 2.106 7.296 3.978 1.739 0.7867 0.6618 0.7118 0.487 0.3746 0.5494 0.7992 0.6993 0.5369 0.2373
0.467 0.6243 0.4071 0.2497 0.3222 0.7367 0.9265 0.3671 0 0 0.06743 0.1566 0.6299 0.5351 0.2802 0.3311 0.7292 0.08387 0.5604 0.205 0.08991 0.1249 0.4845 0.7142 0.2997 0.3946 0.8591 0.6393 0.4096 0.5544
0.4345 0.4395 0.5544 0.7492 0.6293 0.3796 0.1898 0.2447 0.4345 0.4995 0.6216 0.9065 0.8945 1.952 5.253 7.115 10.23 12.32 15.55 16.47 20.2 24.37 22.06 21.88 24.54 26.1 20.5 21.68 29 27.24
0.3746 0.452 0.4995 0.5769 0.5469 0.3446 0.1723 0.2023 0.3272 0.3746 0.4356 0.472 0.4853 0.675 0.7121 1.105 0.9526 0.8519 1.504 1.213 0.939 0.4995 0.5145 0.6393 0.7942 1.154 1.404 1.563 1.139 1.279
0.5644 0.2497 0.2897 0.5195 0.6243 0.6443 0.7692 0.934 1.269 1.234 0.6262 2.587 1.795 0.9007 2.276 4.674 7.435 10.04 17.94 0.5481 0.2897 0.2947 0.6243 0.6243 0.6243 0.497 0.2922 0.3322 0.1648 0.04246
0.1773 0.3546 0.5519 0.467 0.1973 0.1773 0.3022 0.4271 0.3421 0.1773 0.3678 0.4291 0.3746 0.47 0.3924 0.2543 0.2679 0.4058 0.4563 0.3189 0.2497 0.3122 0.4995 0.4995 0.3122 0.3746 0.5619 0.4995 0.437 0.6243
0.3746 0.3596 0.01498 0.3946 0.8591 0.4845 0.1299 0.2497 0.2447 0.1349 0.3885 0.4532 0.3145 0.5411 0.6752 0.6891 0.4162 0.2497 0.3376 0.2775 0.3546 0.1648 0.2298 0.5644 0.4146 0.2697 0.2497 0.2497 0.5644 0.6243
0.2947 0.5794 0.8441 0.5444 0.3896 0.3746 0.2647 0.2497 0.3596 0.3746 0.1732 0.1522 0.2497 0.2497 0.238 0.1249 0.1873 0.2497 0.1327 0.2185 0.5544 1.034 0.5994 0.1548 0.3097 0.5294 0.5644 0.3446 0.2497 0.3097
13.95 14.73 17.71 18.14 16.16 14.89 12.79 12.71 14.15 14.64 14.51 12.74 10.13 10.17 12.55 12.56 10.77 8.519 6.24 9.447 9.927 11.92 13.92 13.74 13.92 14.92 16.17 15.11 14.17 16.73
0.4995 0.2647 0.01498 0 0 0.1174 0.1249 0.007492 0 0 0.2048 0.2338 0.1995 0.252 0.2653 0.1655 0.258 0.1405 0.2257 0.2501 0.1798 0.05494 0.1399 0.2497 0.3197 0.3746 0.2348 0.05494 0.06993 0.1249
0.1249 0.1923 0.3172 0.3746 0.5095 0.5569 0.2972 0.05744 0.06743 0.1249 0.2476 0.1998 0.2587 0.2928 0.2297 0.315 0.2396 0.1216 0.1498 0.291 0.6693 0.6593 0.4995 0.4545 0.2397 0 0 0.04495 0.1698 0.2048
0 0 0 0 0 0 0 0 0 0 0.2796 0.3028 0.4052 2.814 4.188 1.658 0.427 7.836 8.672 7.261 6.818 6.678 7.667 7.16 5.667 4.413 2.55 1.721 1.623 1.161
0.1249 0.1249 0.1024 0.04495 0.2722 0.3297 0.1473 0.2722 0.3297 0.1024 0.246 0.04572 0 0.1309 0.2471 0.2324 1.318 5.052 7.062 5.159 12.45 12.28 12.2 11.06 10.57 11.4 10.65 9.94 11.07 12.13
4.35 4.206 3.876 3.087 2.168 1.668 1.269 1.254 0.5844 0.4945 4.908 5.641 7.159 3.953 3.52 4.187 2.912 0.5538 0.5721 4.051 7.292 6.938 6.418 5.974 5.779 5.564 7.202 8.586 7.517 7.892
0.1249 0.07742 0 0 0 0 0 0 0 0 0.02168 0.3084 0.2668 0.2081 0.1561 0.191 0.3538 0.3051 0.1355 0.4023 0.3346 0.5419 0.6668 0.7068 0.497 0.2922 0.3322 0.1648 0.1274 0.3746
4.435 3.354 2.442 1.97 1.688 1.716 2.395 2.53 1.851 1.531 1.626 0.8597 0.9711 1.85 1.823 1.948 2.728 2.075 1.548 0.9437 1.194 1.346 1.179 0.929 0.6793 0.6243 0.5269 0.8891 1.194 1.151
0.3746 0.7342 0.3896 0.01498 0.1199 0.4845 0.8591 0.6343 0.1448 0.1249 0.3924 0.3772 0.4981 0.4074 0.4777 0.465 0.8317 0.5076 0.6354 2.417 1.029 1.201 1.249 0.939 0.9815 1.046 0.9215 1.261 1.653 1.284
5.974 2.238 1.014 2.188 1.668 0.5944 0.6193 1.209 1.813 1.593 2.902 1.623 0.4755 0.4578 0.4123 0.6333 0.5351 0.4102 0.546 0.3598 0.2997 0.4745 0.6119 0.512 0.6119 0.3996 0.2622 0.5869 0.512 0.2747
0.6243 0.4345 0.2797 0.1548 0.3147 0.4695 0.4995 0.4046 0.4695 0.4046 0.4436 0.7343 0.9495 1.255 1.273 0.6865 0.2883 0.1564 0.4367 0.3116 0.2647 0.6243 0.6193 0.4995 0.4995 0.4995 0.4945 0.3746 0.3796 0.5045
0 0 0 0 0 0.1873 0.5619 0.7492 0.7492 0.6243 0.4627 0.3305 0.3827 0.8309 3.583 4.038 2.386 1.915 0.9822 1.17 0 0 0.04246 0.2947 0.6243 0.4545 0.1249 0.1673 0.2497 0.2497
0 0 0 0 0 0.1873 0.5619 0.7492 0.7492 0.6243 0.4627 0.3305 0.3827 0.8309 3.583 4.038 2.386 1.915 0.9822 1.17 0 0 0.04246 0.2947 0.6243 0.4545 0.1249 0.1673 0.2497 0.2497
0.3596 0.3746 0.492 0.7342 0.5145 0.1473 0.1249 0.1249 0.2422 0.2497 0.1797 0.4301 0.6798 0.3494 0.1135 0.4906 0.5512 0.7492 0.7795 0.7303 0.5244 0.2872 0.4246 0.4995 0.3247 0.1623 0.1249 0.03746 0.1748 0.2497
0.07492 0 0.1748 0.2497 0.512 0.8866 0.9989 0.9115 0.9615 0.9115 0.7125 1.008 0.5145 0.4534 0.6076 1.123 0.3953 0.4012 0.3906 0.439 1.049 0.7867 0.2997 0.5869 0.7367 0.6368 0.7367 0.8616 0.8741 0.5369
0.1448 0.1249 0.3546 0.2597 0.2497 0.3646 0.2597 0.8241 1.334 0.7992 0.4174 0.2949 0.362 0.3163 0.5799 0.5099 0.5158 0.449 0.3733 0.4844 0.432 0.6144 0.7492 0.7492 0.9215 0.9515 0.6918 0.7392 0.5869 0.3646
0.4495 0.7242 1.199 0.924 0.6243 0.5244 0.4246 0.4495 0.3247 0.3496 0.3406 0.357 0.5206 0.7433 0.3451 0.4403 0.486 0.3482 0.4397 0.4667 0.2947 0.4895 0.5444 0.4196 0.3746 0.2148 0.4445 0.6243 0.3047 0.2048
0.2672 0.4645 0.4995 0.3921 0.3746 0.1598 0.3396 0.482 0.06993 0 0.362 0.07516 0 0 0.2083 0.3599 0.3723 0.393 0.5395 0.4637 0.472 0.3746 0.4021 0.4995 0.5269 0.7342 1.041 0.6943 0.472 0.2922
0.1498 0.4246 0.4995 0.6993 0.8991 0.8491 0.9989 0.7492 0.2747 0.1748 0.2139 0.3742 0.4212 0.5734 0.4707 0.5176 0.437 0.7248 0.5384 0.3248 0.4995 0.4995 0.7842 0.8741 0.7792 0.6543 0.4345 0.4695 0.7842 0.8741
0.02997 0.2797 0.5294 0.7492 0.7043 0.3896 0.5894 1.204 0.7842 0.1399 0.344 0.2504 0.4002 0.5042 0.4727 0.4885 0.6985 5.244 7.743 7.339 4.723 5.112 3.162 2.51 3.721 4.97 5.362 5.492 6.963 9.073
2.397 1.224 2.323 2.872 1.673 0.7992 0.4745 0.3496 0.2248 0.0999 1.007 2.033 7.381 6.695 4.867 10.2 11.84 9.926 4.265 7.023 2.827 1.868 1.234 0.8441 0.2747 0.4196 0.959 0.7742 0.2897 0.05494
0.6268 0.7517 0.8691 0.6293 0.8691 0.6268 0.7492 0.7392 0.2472 0.1324 1.189 1.142 1.01 1.38 2.019 0.6083 0.5136 0.9589 0.3154 0.2977 0.6044 0.6443 0.3946 0.2497 0.2497 0.2497 0.3546 0.4995 0.3421 0.1249
5.826 4.36 3.634 2.919 1.975 1.873 1.851 1.928 2.904 3.486 3.448 3.35 5.84 11.75 12.89 11.94 9.283 6.435 2.654 1.444 0.8841 0.989 1.229 1.249 1.134 1.354 1.948 2.113 2.238 2.248
9.245 8.084 9.265 11.02 11.49 11.08 9.792 8.828 9.77 11.6 9.792 3.974 5.446 5.797 4.842 1.444 11.3 4.372 0.8777 0.5873 0.08991 0.2847 0.6593 0.939 0.8091 0.5594 0.6893 0.6543 0.4345 0.3746
0.1349 0.3646 0.6144 0.5045 1.219 1.608 1.024 0.6393 0.5045 0.2597 0.6343 0.7762 0.5647 0.2349 0.2965 0.5956 0.5957 0.368 0.1672 0.6304 0.6943 0.909 0.8591 0.4995 0.4645 0.3746 0.4096 0.4645 0.4096 0.4645
1.726 1.631 1.741 1.631 1.741 1.513 1.733 1.631 0.6843 0.7417 2.041 1.611 0.2981 0.6794 0.8314 0.8796 0.5933 1.405 7.817 17.85 17.16 14.68 15.27 15 14.63 16.42 16.46 17.89 20.14 20.26
0.8591 0.7043 0.4046 0.6543 0.7992 0.2797 0.5294 0.7342 0.6094 0.4845 0.3674 0.2799 0.5928 0.2883 0.2404 0.6229 0.3033 0.3028 0.1579 0.4845 0.1249 0.1249 0.1249 0.2472 0.7392 0.6268 0.1349 0.492 0.6218 0.502
0.4271 0.3746 0.1573 0.4345 1.039 0.959 0.4595 0.2497 0.3946 0.4271 0.294 0.1249 0.2175 0.2497 0.2497 0.1772 0.1249 0.1249 0.07414 0 0.2248 0.3621 0.7118 0.8616 0.6493 0.2872 0.1374 0.1249 0.01249 0
0.3746 0.2847 0.2148 0.5095 0.6593 0.3646 0.1249 0.3047 0.6693 0.7043 0.5708 0.5674 0.7076 0.4549 0.4841 0.3396 0.1561 0.2497 0.1884 0.4316 0.7118 0.6618 0.7992 0.6993 0.5369 0.6743 0.5744 0.4121 0.1998 0.03746
0.5744 0.5244 0.2997 0.5494 0.6243 0.5244 0.3996 0.4745 0.3996 0.2747 0.4047 0.1988 0.272 0.27 0.6437 0.3626 0.4958 0.07392 0.1185 0.4459 0.6243 0.4295 0.472 0.4021 0.3746 0.472 0.3047 0.1523 0.3197 0.472
0.7742 1.024 1.186 0.6493 0.8866 0.9615 0.6243 0.6243 0.5869 0.2747 0.5998 0.4838 0.3661 0.5829 0.5221 0.4976 0.3716 0.4787 0.3898 1.624 5.694 5.669 4.266 3.961 6.828 10.03 12.67 14.82 15.94 17.33
0.2497 0.4995 0.999 0.999 0.6868 0.6868 0.5619 0.2497 0.1249 0.2497 0.4528 0.4068 0.4731 0.4514 0.4514 0.4323 0.3686 0.3871 0.3985 0.3728 0.1149 0.3646 0.3846 0.3072 0.432 0.3272 0.2397 0.4895 0.5669 0.3846
0.6393 0.2947 0.1399 0.2348 0.1399 0.01498 0.1099 0.2348 0.2497 0.3596 0.5317 0.2621 0.3311 0.5808 0.589 0.4953 0.6194 0.5816 0.3762 0.5011 0.02997 0.2447 0.7142 0.969 0.7542 0.3147 0.1249 0.2747 0.7492 0.5994
0.4295 0.4995 0.3896 0.3596 0.5544 0.5145 0.3197 0.4146 0.5694 0.4445 0.2708 0.3703 0.4175 0.4995 0.3511 0.3 0.1946 0.2632 0.2408 0.5084 0.6543 0.1648 0.1249 0.2397 0.3646 0.3746 0.4895 0.6144 0.7392 0.6343
6.428 6.308 4.648 3.282 4.236 6.698 8.206 8.568 10.16 12.66 14.57 16.61 17.14 17.61 16.11 15.61 15.25 15.14 14.73 15.18 16.24 17.66 17.66 17.12 17.39 16.74 17.2 16.8 15.95 16.6
0.6643 0.8491 1.124 1.194 1.179 0.6343 0.3896 0.7093 0.8042 0.5394 0.4109 0.4995 1.007 1.272 1.498 1.498 1.498 1.16 1.269 1.623 1.316 1.249 1.351 1.374 1.271 0.6343 0.4995 0.7043 0.954 1.306
0.5794 0.5444 0.4895 0.1598 0.04495 0.1698 0.2497 0.3396 0.4545 0.3297 0.5468 0.4455 2.314 3.828 0.615 0.5477 0.5119 0.5479 0.4369 0.5084 0.5969 0.3322 0.6393 0.6518 0.3322 0.4445 0.6943 0.944 0.9016 0.7767
1.713 1.623 1.693 1.768 1.324 0.909 1.069 1.074 0.5894 0.4995 7.173 7.907 13.65 6.968 12.53 1.389 0.6689 0.2599 0.5164 0.3924 0.3746 0.2772 0.3471 0.5694 0.8191 0.5819 0.3047 0.1523 0.02747 0.1948
0.1224 0.492 0.3771 0.2522 0.3721 0.007492 0 0 0 0 0.1693 0.2749 0.2528 0.1796 0.2255 0.2274 0.01066 0.1346 0.05191 0.1811 0 0 0 0 0 0 0 0 0.1698 0.2497
0 0 0 0.07492 0.1998 0.3247 0.3746 0.2248 0.04995 0 0.07568 0.008274 0.2233 0.504 0.2452 0.07221 0.3633 0.2934 0.3428 0.06093 0.08741 0.2123 0.3371 0.462 0.4995 0.3247 0.3371 0.462 0.2373 0.03746
9.113 9.278 11.77 13.56 13.75 12.29 10.02 8.109 7.802 8.224 5.011 2.092 0.9266 1.222 1.5 3.024 2.613 2.43 2.405 3.551 5.801 4.715 4.238 4.031 2.682 3.636 3.796 2.63 2.747 2.777
9.113 9.278 11.77 13.56 13.75 12.29 10.02 8.109 7.802 8.224 5.011 2.092 0.9266 1.222 1.5 3.024 2.613 2.43 2.405 3.551 5.801 4.715 4.238 4.031 2.682 3.636 3.796 2.63 2.747 2.777
0 0 0.07992 0.1249 0.2048 0.2497 0.1698 0.2048 0.1698 0.2847 0.2451 0.3268 0.302 0.2089 0.2241 0.1722 0.1106 0.2646 0.1624 0.2628 0.1224 0.007492 0.3771 0.492 0.1224 0 0.002497 0.1299 0.3746 0.3696
10.79 11.44 11.57 12.54 14.89 16.53 16.78 16.04 15.07 13.81 9.116 3.879 1.277 0.6945 0.4304 0.5074 0.3762 0.463 1.863 3.051 2.527 3.282 3.162 3.007 4.066 3.896 3.277 4.206 4.465 3.676
0.8266 0.487 0.2497 0.2497 0.0949 0.1548 0.2497 0.0949 0.1548 0.2497 0.2251 0.2619 0.248 0.2797 0.3635 0.2067 0.2411 0.1284 0.1207 0.2578 0.487 0.7118 0.4745 0.1249 0.2373 0.462 0.2997 0.1249 0.1249 0.1623
1.141 0.6943 0.7317 1.071 0.8017 0.7492 0.964 2.073 2.57 2.837 4.66 8.707 15.3 16.81 14.02 11.48 10.69 8.32 5.188 1.766 0.7217 0.6518 0.7217 1.041 1.708 2.75 4.458 4.383 4.733 7.889
0.8716 0.7442 0.507 0.8666 0.4945 0.2497 0.2472 0.1274 0.2547 0.497 0.3763 0.3852 0.3806 0.3672 0.3022 0.2801 0.3513 0.3731 0.3529 0.3375 0.4246 0.6493 0.6243 0.1249 0.1748 0.3996 0.4495 0.2497 0.2997 0.4995
4.45 6.263 8.586 11.7 13.8 14.67 17.29 18.58 16.73 17.09 18.69 12.09 11.17 8.637 13.07 14.36 11.44 9.546 10.4 9.364 6.718 7.992 8.566 8.017 8.666 8.166 7.192 8.391 7.742 3.996
0.4595 0.2922 0.3322 0.3746 0.5394 1.036 1.331 1.126 0.8341 0.5844 0.575 0.5108 0.3349 0.2904 0.5051 0.7492 0.6389 0.6243 0.9195 0.8968 0.4246 0.1748 0.1998 0.07492 0 0.04995 0.1249 0.1249 0.2248 0.4745
0.6193 0.3746 0.3871 0.994 0.7392 0.2572 0.6243 0.6169 0.2497 0.2572 0.3376 0.2415 0.2894 0.4098 0.3998 0.4256 0.4199 0.3725 0.437 0.5559 0.2497 0.2497 0.1898 0.2447 0.3147 0.1299 0.05994 0.1249 0.2447 0.4345
0.5569 0.6343 0.6818 0.6243 0.4895 0.3072 0.1823 0.05744 0.2023 0.442 0.2938 0.05387 0.07345 0.2008 0.1714 0.1249 0.2081 0.164 0.213 0.3403 0.3746 0.5594 0.6243 0.4395 0.3746 0.6518 0.934 0.7217 0.7167 1.026
0.5794 0.3746 0.4645 0.7842 0.3072 0.04495 0.2722 0.3746 0.3521 0.2497 0.4632 0.4984 0.4515 0.3596 0.308 0.4003 0.4036 0.3423 0.3992 0.3015 0.3746 0.432 0.442 0.3746 0.3746 0.3746 0.3746 0.5469 0.7492 0.6343
15.41 21.03 20.86 18.19 17.51 17.51 18.99 19.91 17.69 14.58 15.91 17.03 9.63 2.209 1.139 0.6931 0.6301 0.6788 0.6421 0.5201 2.382 2.497 3.509 5.247 6.263 5.886 5.369 7.055 11.05 15.26
0.1249 0.07492 0.09989 0.3496 0.4495 0.2747 0.2248 0.4745 0.5244 0.4246 0.4531 0.3548 0.5215 0.3859 0.3441 0.2966 0.3305 0.3271 0.5927 0.5125 0.4246 0.1498 0.2997 0.7992 0.9989 0.924 0.7992 0.5244 0.1498 0.1498
0.4046 0.4995 0.4096 0.1249 0.0949 0 0.05994 0.2497 0.1898 0 0.03362 0.2017 0.3314 0.2497 0.2497 0.1297 0.1945 0.3746 0.2257 0.1249 0.03996 0 0 0 0 0 0.1698 0.4196 0.3297 0.1648
0.5444 0.7392 0.954 0.8391 0.6693 0.8641 0.7592 0.3846 0.4895 0.5444 1.012 0.8804 0.2229 1.269 1.339 0.8453 1.228 0.9247 0.4995 0.8946 1.124 1.024 0.7742 0.5244 0.4745 0.6243 0.5244 0.4745 0.5244 0.2248
0 0 0.2497 0.3746 0.1249 0 0 0 0.3746 0.3746 0.06611 0.3167 0.1611 0 0 0.114 0.06696 0.2769 0.266 0.2117 0.472 0.2073 0.02747 0.0974 0.1249 0.1249 0.1249 0.02747 0 0
0.1249 0.02747 0 0 0.1948 0.2497 0.05494 0 0 0 0.4416 0.1604 0.3812 0.06835 0 0.3102 0.2865 0.06046 0.1236 0.05983 0.3247 0.2747 0.04995 0 0 0.0999 0.2248 0.1498 0.02497 0
0.6243 0.5419 0.2223 0.1249 0.0974 0.02747 0.1249 0.1523 0.3596 0.6943 0.4995 0.1345 0.3812 0.8357 1.412 1.748 1.351 1.498 1.646 1.249 0.4271 0.7267 1.101 1.593 1.623 1.271 1.131 1.476 1.498 1.498
0.3322 0.2497 0.2497 0.2922 0.3322 0.1648 0.2547 0.8341 0.8291 0.4146 0.1962 0.01162 0.2497 0.5797 0.5372 0.4995 0.6333 0.8508 0.7463 0.6243 0.6243 0.2947 0.1399 0.1249 0.01498 0.1099 0.1249 0.2348 0.6893 0.5294
0.1224 0.3696 0.2522 0.1274 0.2472 0.2497 0.004995 0.2447 0.2497 0.004995 0.1758 0.2121 0.24 0.1374 0.2768 0.2748 0.2061 0.1763 0.2542 0.3159 0.3396 0 0 0.03996 0.1249 0.1648 0.2497 0.1698 0.03996 0.2048
0.7492 0.5894 0.3396 0.2497 0.3297 0.6144 0.6693 0.3047 0.04495 0.2397 0.4626 0.2784 0.282 0.3746 0.2961 0.7615 0.6366 0.4028 0.9437 0.4431 0.01998 0.2298 0.2497 0.01998 0.2298 0.2497 0.01998 0.1149 0.3546 0.3746
0.06493 0.3197 0.5644 0.4945 0.3746 0.4395 0.4995 0.3696 0.2497 0.3147 0.2359 0.2838 0.4648 0.1998 0.1249 0.5063 0.8579 0.6402 0.2497 0.2974 0.5319 0.8017 0.7167 0.4995 0.4995 0.447 0.3746 0.3222 0.1973 0.2298
0.5369 0.2747 0.5869 0.7367 0.7492 0.4121 0.03746 0 0.1124 0.1249 0.389 0.2637 0.4362 0.8888 0.8027 1.148 1.385 2.323 1.743 1.161 0.5344 0.2198 0.3946 1.429 1.938 1.748 1.808 1.998 1.908 1.623
0.3047 0.4995 0.4395 0.3746 0.3147 0.2497 0.3097 0.3746 0.4945 0.5644 0.3135 0.1539 0.1525 0.4732 0.3233 0.228 0.4651 0.1249 0.1411 0.4529 0.6943 0.5145 0.2098 0.2198 0.6643 0.8741 0.929 0.8891 0.5844 0.3746
0.3946 0.02997 0.4595 0.8441 0.8741 0.989 0.7692 0.4046 0.3746 0.7192 0.2235 0.3616 0.5195 0.2497 0.1125 0.5843 0.5008 0.5567 0.6984 0.7643 0.2797 0.3746 0.3147 0.2148 0.4995 0.4096 0.2148 0.4995 0.4395 0.2797
0.4246 0.3746 0.7742 0.7742 0.3496 0.6493 1.149 1.149 0.7242 0.3247 0.2726 0.7158 0.4932 0.258 0.3349 0.3194 0.465 0.2778 0.2778 0.6089 0.5819 0.3721 0.2947 0.5819 0.3721 0.2098 0.3322 0.2922 0.4171 0.5844
0.3746 0.4445 0.6393 0.5394 0.3047 0.4595 0.6943 0.7492 0.7492 0.7492 0.4532 0.4075 0.559 1.935 2.196 2.087 2.573 3.868 1.462 2.179 0.6193 0.482 0.7142 0.6418 0.4096 0.1598 0.6618 0.8566 0.5519 0.3921
0.1623 0.3247 0.462 0.2622 0.03746 0.1249 0.1998 0.3746 0.4121 0.4995 0.3549 0.06028 0.1621 0.5404 0.4973 0.2936 0.6157 0.7645 0.4823 0.5511 0.4196 0.06743 0.2048 0.4545 0.4995 0.2947 0.2497 0.2497 0.2497 0.3521
0.3247 0.3796 0.4995 0.4995 0.4995 0.1598 0.08491 0.3796 0.4146 0.6293 0.4792 0.8603 1.145 0.7852 1.101 1.793 2.294 4.66 4.434 3.139 3.147 3.441 2.962 3.127 2.597 2.123 2.153 2.128 1.808 1.848
0.979 0.8791 0.1548 0.3646 0.6144 0.7442 0.7492 0.3896 0.2547 0.6094 0.5009 0.3241 0.3073 0.1115 0.3522 0.1531 0.2497 0.1445 0.3508 0.202 0.2447 0.2547 0.3746 0.1798 0.06493 0.1249 0.1898 0.1848 0.1249 0.2547
0.2647 0.1798 0.3047 0.4295 0.4445 0.2098 0.05494 0.2348 0.3746 0.2647 0.1907 0.1346 0.2896 0.419 0.5702 0.1738 0.6755 0.1264 0.08274 0.5371 0.4221 0.2972 0.2497 0.1723 0.04745 0 0.1548 0.4046 0.5769 0.5469
0.2722 0.4545 0.3971 0.2722 0.3521 0.477 0.3971 0.2722 0.3521 0.3746 0.5742 0.5426 0.5408 0.4215 1.413 1.564 3.68 5.225 5.382 4.46 3.766 3.896 3.961 3.951 4.076 4.041 3.436 2.882 3.626 4.201
6.039 4.58 3.491 4.021 5.205 5.419 5.12 4.405 3.227 2.487 2.236 0.716 0.7522 1.567 1.832 3.241 3.663 5.804 3.133 0.3862 0.7192 1.084 0.5294 0.07992 0.08491 0.2098 0.2497 0.4196 0.7542 0.7043
0 0 0 0 0 0 0 0 0 0 0.6473 1.764 0.7207 0.8421 0.7312 0.7549 0.5854 0.7975 0.6102 0.8487 1.124 0.6243 0.1249 0.3746 0.4995 0.2497 0.7492 0.6243 0.1249 0.3746
0.8916 0.8941 0.2323 0.1249 0.1424 0.2497 0.2148 0 0 0.01748 0.2503 0.2722 0.285 2.669 6.54 1.783 0.292 3.383 0.2238 0.2165 0.3821 0.02248 0 0.1174 0.3596 0.2572 0.2497 0.3671 0.1399 0.007492
0.06743 0.1249 0.05744 0.1349 0.3846 0.3646 0.1149 0 0 0.06743 0.2756 0.2815 0.0381 0.2751 0.2857 0.2519 0.3746 0.3746 0.3302 0 0.07992 0.2897 0.2947 0.08491 0 0 0 0 0.07992 0.3696
1.324 1.673 1.548 1.099 0.7742 0.5244 0.3746 0.4246 0.6493 1.074 3.963 7.912 13.27 17.21 21.43 15.36 13.04 13.51 10.11 7.367 3.671 1.898 1.808 1.833 1.261 0.9265 0.7292 0.7692 0.9465 0.8541
0.5994 0.4146 0.6793 0.5844 0.4295 0.4445 0.3746 0.4845 0.6243 0.7342 0.6352 0.711 0.6887 0.8053 1.555 1.875 1.796 1.326 1.659 1.095 0.5444 0.6094 0.6243 0.4046 0.5944 0.6243 0.4046 0.1548 0.2348 0.4695
0.6968 0.3746 0.3571 0.2497 0.2323 0.1249 0.1424 0.2323 0.1249 0.1424 0.4231 0.444 0.5644 0.4644 0.313 0.3608 0.3961 0.4929 0.4765 0.5523 0.1498 0.02497 0.0999 0.1249 0.2248 0.2497 0.3496 0.3746 0.1748 0.2248
0.1424 0.3746 0.3272 0.3446 0.4046 0.3446 0.5944 0.5594 0.2497 0.3446 0.28 0.2574 0.4869 0.3291 0.3953 0.3097 0.1718 0.2538 0.3223 0.655 0.4995 0.7842 0.8741 0.6843 0.7192 0.6543 0.5294 0.4046 0.2797 0.1548
0.5944 0.4345 0.4695 0.4995 0.4046 1.134 1.374 0.6144 0.4695 0.6893 0.6827 0.3112 0.3562 0.393 0.4209 0.3981 0.4 0.3797 0.4221 0.3905 0.4795 0.3346 0.1249 0.1049 0 0 0.01998 0.1448 0.3097 0.6243
16.36 19.73 23.05 21.47 18.36 17.44 18.77 19.28 17.94 16.79 19.37 21.76 21.65 22.13 21.33 19.32 17.14 5.472 5.802 18.15 16.22 15.46 14.28 16.8 19.99 20.54 17.34 16.72 16.04 12.61
0.4995 0.4995 0.5494 0.974 0.6993 0.2622 0.462 1.224 0.924 0.2747 0.3655 0.3083 0.5086 0.2081 0.439 0.9027 0.4683 0.3772 0.08585 0.336 0.4171 0.4995 0.5419 0.6668 0.7492 0.6218 0.4595 0.7093 1.001 1.249
0.6243 0.5944 0.3746 0.3746 0.3746 0.3896 0.4845 0.3446 0.1399 0.2647 0.5566 0.3536 0.5243 0.3289 0.1644 0.3616 0.5094 0.4274 0.4624 0.1929 0.914 0.959 0.6943 0.6243 0.5145 0.2647 0.06993 0 0.05494 0.2897
0.1773 0.4595 0.6968 0.467 0.1973 0.1249 0.1249 0.1249 0.2822 0.6568 0.4115 0.3149 0.5253 0.6949 0.2905 0.243 0.7071 0.6135 0.6678 0.3271 0.7742 0.8241 0.5494 0.1998 0 0.04995 0.2497 0.2497 0.2497 0.2997
1.109 0.3671 0 0 0 0 0 0 0 0 0.1851 0.6662 0.448 0.3101 0.4661 0.2092 0.2975 0.2516 0.4517 0.4376 0.6718 0.6069 0.2797 0.1723 0.2497 0.2023 0.07742 0.0949 0.2972 0.3746
0.1998 0.1748 0.1249 0.2747 0.3746 0.5244 0.7742 0.7242 0.5494 0.5744 0.5404 0.5932 0.519 0.6069 0.557 0.5699 0.3014 0.2706 0.4985 0.6467 0.2622 0.02497 0.3371 0.5994 0.512 0.4995 0.8366 0.7617 0.2997 0.4745
10.16 10.27 9.772 10.57 11.15 10.76 10.98 11.59 11.79 11.34 10.18 11.88 10.54 11.77 10.77 6.678 6.212 7.081 7.353 6.194 8.653 10.47 9.73 9.235 9.003 9.63 10.35 9.752 10.35 9.48
0.3047 0.5269 0.6518 0.8316 1.041 0.6668 0.4021 0.5544 0.6943 0.472 0.7849 0.9674 0.423 0.8539 0.6193 0.6269 0.4415 1.061 0.3822 0.6786 1.101 1.241 0.6618 0.7417 1.101 0.5369 0.3821 0.492 0.4995 0.2647
5.06 5.18 4.588 4.423 4.443 4.213 3.524 2.82 2.957 2.722 4.695 6.002 4.847 3.862 4.925 4.539 5.615 2.615 3.12 2.614 2.098 1.508 1.753 1.868 1.758 1.968 1.234 0.8891 1.234 0.8641
0.7492 0.5769 0.3746 0.5469 0.5769 0.3746 0.6044 0.9315 0.8266 0.5669 0.4441 0.5484 0.5165 0.4088 0.5113 0.3975 0.361 0.4439 0.4256 0.3457 0.7717 0.8291 0.6243 0.5794 0.3746 0.3521 0.2497 0.2497 0.2497 0.2722
9.49 9.37 7.942 7.397 7.792 8.466 9.625 9.69 9.006 7.412 3.174 2.94 1.117 0.7338 1.357 3.422 5.138 6.139 6.952 3.861 4.325 4.256 3.626 3.451 3.821 4.046 3.501 3.127 2.353 1.289
3.247 2.477 1.384 1.249 2.018 2.013 2.108 2.672 2.857 2.762 1.001 0.4156 0.5178 0.4566 0.4681 0.4168 0.4489 0.4239 0.4767 0.4042 0.06493 0.2822 0.3421 0.2497 0.2822 0.3421 0.2822 0.4395 0.5919 0.467
0.6094 0.4295 0.3047 0.4595 0.7642 0.8741 0.8042 0.7492 0.6094 0.4295 0.5294 0.6974 0.3212 0.4296 0.2836 0.6233 0.4296 0.4653 0.4423 0.7577 0.7192 0.3646 0.2697 0.4995 0.4695 0.1249 0.1448 0.3646 0.2597 0.3946
0.6543 0.2447 0.2198 0.7242 0.8741 0.5894 0.4995 0.3097 0.05994 0.2847 0.4093 0.7397 0.6032 0.7095 0.3405 0.4613 0.4295 0.5781 0.4515 0.3737 0.3147 0.3097 0.5095 0.8791 0.8691 0.6843 0.4295 0.2497 0.3147 0.3097
0.1798 0.1948 0.3197 0.3047 0.1798 0.2647 0.4445 0.4995 0.6393 0.6793 0.431 0.3796 0.3061 0.409 0.3519 0.3967 0.262 0.2593 0.3448 0.4859 0.1498 0 0.09989 0.2997 0.3247 0.1998 0.2747 0.5494 0.4745 0.1998
0.432 0.1473 0.2273 0.1249 0.1698 0.3746 0.3297 0.1473 0.2722 0.3297 0.407 0.5094 0.4268 0.5104 0.5118 0.6096 0.2967 0.4221 0.4814 0.6837 0.3396 0.1548 0.3147 0.4695 0.3097 0.1548 0.2198 0.1548 0.4096 0.6893
0.8017 0.2123 0.3396 0.5894 0.4096 0.3746 0.482 0.4995 0.3921 0.3746 0.3346 0.4919 0.5497 0.418 0.5121 0.4416 0.5021 0.3505 0.5623 0.2901 0.5544 0.8042 0.6943 0.4445 0.6443 0.6593 0.4445 0.4645 0.4995 0.3197
0.939 0.7192 0.8341 1.708 2.253 1.783 1.468 1.284 1.029 1.334 2.121 2.371 2.251 2.734 4.119 3.396 3.991 5.476 6.255 4.48 4.675 5.244 5.334 6.578 9.885 10.56 9.63 8.431 8.631 9.715
0.1249 0.1249 0.2348 0.3746 0.2647 0.06993 0 0.05494 0.2348 0.3197 0.3191 0.4298 0.344 0.3189 0.000344 0.03406 0.4644 0.516 0 0.3547 0.2497 0.2497 0.482 0.5469 0.4995 0.6543 0.517 0.3746 0.452 0.5769
0.4995 0.4995 0.5294 0.5344 0.2198 0.1249 0.1848 0.4345 0.6243 0.5944 0.3127 0.1249 0.1821 0.0126 0.1146 0.1695 0.3173 0.2784 0.1512 0.05957 0.1249 0.1249 0.1199 0.004995 0.1299 0.2497 0.2447 0.1399 0.4995 0.4795
0.8566 0.4445 0.3746 0.1598 0.2323 0.5719 0.517 0.1773 0.01748 0.2148 0.2214 0.8565 0.5527 0.4566 0.6873 0.5356 0.6321 0.5546 0.8994 0.2856 0.1923 0.2497 0.2497 0.1823 0.3272 0.7018 0.7392 0.4221 0.3172 0.5095
0.2098 0.3546 0.4795 0.919 0.6843 0.5195 0.6044 0.7292 1.169 0.7242 0.03377 0.3832 0.5385 0.3895 0.2263 0.1795 0.4743 0.6415 0.4831 0.6025 0.3746 0.472 0.7917 0.8741 1.069 1.026 0.7068 0.5269 0.3047 0.7367
1.124 0.914 0.6094 0.4995 0.7093 1.014 0.914 0.8891 0.929 0.4545 0.155 0.3624 0.4778 0.7947 0.289 0.6249 0.4418 0.4294 0.7632 0.4103 0.2497 0.3122 0.3746 0.437 0.3746 0.1873 0.2497 0.437 0.437 0.437
1.124 1.239 1.374 1.201 1.229 2.532 3.976 4.131 3.766 3.152 1.826 0.7691 0.506 0.4916 0.4199 0.4057 0.4946 0.471 0.4398 0.8243 1.578 1.036 0.497 0.462 0.9165 1.084 1.376 1.199 0.7992 2.685
0 0 0 0.004995 0.1249 0.1199 0 0 0.004995 0.1399 0.5306 0.3989 0.2886 0.2609 0.5244 0.2576 0.4229 0.3106 0.4422 0.5302 0.4096 0.2497 0.2947 0.3746 0.3746 0.3297 0.3396 0.4096 0.1598 0
0.8491 0.9989 0.9989 0.9115 0.5244 0.462 0.5869 0.5369 0.4995 0.3247 0.3412 0.5849 0.4819 0.2007 0.03943 0.1249 0.05575 0 0.1972 0.4644 0.1399 0.5045 0.6044 0.1199 0.004995 0.1349 0.3746 0.3646 0.1249 0.1399
0.1573 0.2173 0.0924 0 0 0.0974 0.3746 0.3097 0.1573 0.2822 0.1424 0.2234 0.5337 0.2605 0.4082 0.4252 0.243 0.09399 0.1093 0.1598 0.1274 0.4171 0.4146 0.2073 0.08241 0.04246 0.2098 0.3322 0.2497 0.2497
0.1473 0.3297 0.477 0.3971 0.3746 0.3746 0.1698 0.2273 0.1473 0.1249 0.2307 0.1058 0.1143 0.3746 0.2963 0.5418 0.7034 0.4064 0.4995 0.2872 0.1249 0.03996 0 0.1698 0.2497 0.07992 0 0.08491 0.2947 0.2897
0.2373 0.1498 0.3871 0.512 0.6368 0.7242 0.4745 0.2622 0.3746 0.3496 0.4082 0.2895 0.1945 0.6137 0.1137 0.182 0.3063 0.2063 0.3293 0.3177 0.0974 0.3197 0.2772 0.1523 0.02747 0 0 0.1948 0.3471 0.2772
0.3746 0.3746 0.4046 0.4395 0.3097 0.5894 0.8141 0.5644 0.3746 0.3446 0.3174 0.4489 0.2453 0.4995 0.1382 0.2633 0.4281 0.327 0.2497 0.3241 0.4995 0.1249 0.1249 0 0.1249 0.1249 0.1249 0.2497 0.4995 0.6243
0.08991 0.07992 0.2847 0.2947 0.1698 0.2847 0.2947 0.08991 0.07992 0.2048 0.09338 0.2432 0.1658 0.1173 0.2304 0.2411 0.1813 0.2325 0.2443 0.2368 0.08991 0.2148 0.2497 0.1598 0.03496 0.08991 0.1249 0.1249 0.2148 0.1598
4.845 4.995 3.971 4.146 4.495 3.821 4.046 4.495 3.821 2.697 2.168 2.397 2.393 1.574 2.141 3.746 3.534 3.34 3.487 2.087 1.194 2.203 3.881 4.64 3.846 3.496 3.496 3.496 4.485 4.87
7.167 7.967 8.391 10.01 9.965 9.89 12.19 12.96 13.59 14.76 10.97 14.84 12.31 10.5 7.844 2.919 1.502 0.7499 1.515 4.024 7.402 8.196 9.415 10.43 11.55 13.73 14.68 14.26 15.53 13.5
0.4645 0.2323 0.1424 0.2672 0.3571 0.2148 0.01748 0.1249 0.1074 0.01748 0.1855 0.1406 0.3491 0.3928 0.2231 0.2158 0.6207 0.2655 0.1249 0.1105 0.4395 0.4995 0.4995 0.3097 0.1548 0.1249 0.1249 0.1249 0.2198 0.2497
0.1249 0.1249 0.1249 0.2198 0.3446 0.2797 0.05994 0.0949 0.4096 0.6893 0.1818 0.2526 0.2586 0.2426 0.2664 0.1614 0.284 0.333 0.2279 0.1331 0.002497 0 0.1224 0.2472 0.1274 0.002497 0 0.2447 0.6169 0.502
0.1249 0.1249 0.03247 0 0.0924 0.3097 0.3746 0.3746 0.2822 0.3421 0.3338 0.3795 0.5692 0.08919 0 0.293 0.2781 0.5538 0.5733 0.08757 0 0.06243 0.1249 0.1249 0.1249 0.06243 0.06243 0.3122 0.437 0.2497
0.05494 0 0.06993 0.1948 0.1798 0.05494 0 0.06993 0.1249 0.05494 0.1183 0.06512 0.1996 0.1843 0.2945 0.2497 0.2641 0.1906 0.2569 0.2031 0.6543 0.8141 0.3297 0 0.01498 0.1399 0.2797 0.4995 0.4695 0.2497
2.003 3.212 3.012 2.103 1.668 1.838 1.773 1.329 1.339 1.364 1.8 3.724 3.371 1.739 2.521 3.215 2.703 2.58 1.746 3.414 5.244 4.558 5.519 6.406 6.218 7.992 8.416 7.18 6.631 6.218
0.4995 0.8067 0.7717 0.6468 0.6243 0.522 0.6019 0.7267 0.5444 0.3971 0.5862 0.4069 0.3584 1.037 3.719 6.992 9.121 8.507 5.768 3.712 2.078 1.578 1.291 1.119 0.5394 0.6293 1.294 1.453 1.633 3.089
12.93 11.48 9.57 10.01 11.17 10.16 8.806 9.76 10.74 10.13 9.57 10.08 7.173 3.306 1.99 1.033 0.8096 1.094 0.8485 0.9441 0.9989 1.344 1.603 1.049 0.9989 0.9989 0.6543 0.969 0.7692 0.6343
0.05994 0.1249 0.06493 0 0 0.1798 0.4945 0.4445 0.3097 0.5544 0.5062 0.04725 0.2835 0.1367 0.3369 0 0.1544 0.5206 0.1806 0.2129 0.3746 0.3746 0.3746 0.3596 0.2348 0.1548 0.3896 0.4545 0.1249 0.1399
0.8017 0.964 0.7842 0.6418 0.7317 0.7492 0.3197 0.3571 0.482 0.4995 0.4603 0.4096 0.4693 0.6983 0.1964 0.2601 0.7309 0.3778 0.5663 0.299 0.3746 0.3446 0.1898 0.1498 0.6243 0.4745 0.05994 0.3097 0.4695 0.4345
0.1773 0.01748 0.2148 0.2497 0.1424 0.2323 0.4645 0.4995 0.3921 0.3746 0.1387 0.2337 0.09394 0.2864 0.2028 0.1741 0.1352 0.3517 0.08821 0.06759 0.1249 0.1249 0.06993 0.05494 0.1249 0.06993 0.05494 0.2348 0.3197 0.2497
0 0 0.05744 0.1823 0.2497 0.2497 0.1923 0.06743 0.1723 0.432 0.2228 0.219 0.2184 0.2206 0.22 0.2611 0.2042 0.1742 0.3291 0.1713 0.2397 0.2497 0.009989 0 0.1199 0.1249 0.3646 0.2547 0.009989 0
0.04995 0.1249 0.07492 0 0.09989 0.2997 0.2747 0.07492 0 0.1498 0.3746 0.06515 0.0941 0.2497 0.04343 0.1249 0.03076 0 0 0.2135 0.2048 0.02248 0.1249 0.1249 0.1249 0.1024 0 0.02248 0.1473 0.2497
5.374 3.976 4.568 4.018 2.552 2.018 1.304 0.7692 0.1773 0.517 0.6915 0.4511 0.3947 1.076 0.7049 0.713 0.4038 0.07519 0.5586 0.728 0.1748 0.3247 0.7742 1.074 0.8241 0.3496 0.3496 0.5744 0.5244 0.3996
0.06493 0 0 0 0.2997 0.6243 0.3247 0.1199 0.4295 0.5644 0.283 0.294 0.2277 0.2556 0.2242 0.379 0.2451 0.2497 0.1211 0.1919 0.2497 0.1249 0.1249 0.1249 0 0 0 0 0 0.1249
1.648 4.121 6.568 7.167 8.466 10.79 12.26 12.36 12.84 12.19 11.36 9.159 9.195 7.964 12.85 13.93 12.85 11.39 7.309 3.389 1.129 0.7642 1.588 1.264 0.5294 0.7392 0.3896 0.2547 0.4895 0.3796
0.1948 0.2497 0.2497 0.3197 0.3047 0.1099 0 0 0.1399 0.3896 0.2944 0.1239 0.07715 0 0.04467 0.09137 0.3001 0.06903 0.03756 0.3373 0.2223 0.0974 0 0.05494 0.2772 0.3197 0.2073 0.5269 0.5145 0.1798
11.2 13.24 14.36 13.41 11.84 11.18 11.87 10.81 9.325 11.16 12.06 8.051 3.291 1.273 1.082 0.3384 0.9839 3.026 6.563 10.5 12.53 10.63 6.318 4.95 7.51 8.081 8.072 7.5 4.48 2.71
0.1249 0.1249 0.1299 0.2547 0.3696 0.2597 0.4995 0.4895 0.2547 0.3796 0.3866 0.4619 0.3103 0.2505 0.2124 0.4002 0.1625 0.1249 0.1617 0.2497 0.4096 0.7892 0.6743 0.2897 0.3746 0.2947 0.1648 0.3297 0.4595 0.2947
0.1249 0.1249 0.1199 0 0.004995 0.1249 0.1299 0.2497 0.2497 0.2497 0.269 0.09558 0.1434 0.3561 0.2389 0.3954 0.09943 0.1495 0.004625 0.1927 0 0.2098 0.2497 0.03996 0.3147 0.3746 0.05994 0.3147 0.4795 0.1848
0.2497 0.3896 0.4995 0.4295 0.2348 0.05494 0 0 0 0 0.0571 0.1047 0.3316 0.1542 0.2566 0.2094 0.2113 0.7538 2.621 1.497 4.233 5.344 5.229 4.535 3.981 4.066 3.731 2.55 2.929 3.901
0.1998 0.2497 0.1748 0.1998 0.1748 0.1249 0.1249 0.2747 0.4495 0.3496 0.2656 0.3144 0.2485 0.2702 0.2242 0.1708 0.1871 0.1397 0.2145 0.1909 0.3971 0.522 0.5569 0.2273 0.1249 0.1024 0.02248 0.1473 0.2273 0.1024
0.06493 0 0 0.0924 0.1249 0.1249 0.6793 0.7817 0.3796 0.5269 0.3263 0.1793 0.1443 0.3335 0.4135 0.15 0.2158 0.3838 0.4008 0.01075 0.1773 0.2497 0.3022 0.4271 0.3946 0.2497 0.3546 0.447 0.3222 0.1973
0.457 0.4171 0.2922 0.3322 0.3746 0.2922 0.4146 0.7467 0.6268 0.4995 0.7382 0.7067 1.022 0.6243 0.6243 0.8411 0.9015 1.448 1.793 1.197 2.18 4.305 4.513 4.388 4.907 5.102 6.73 6.993 5.382 5.227
4.81 6.603 8.174 7.934 8.331 8.898 9.997 11.69 11.15 9.39 9.285 10.55 5.177 5.231 3.969 7.644 8.135 6.276 6.321 3.298 2.148 1.284 2.567 2.382 1.893 1.394 2.093 2.962 3.476 6.134
8.496 7.11 5.1 3.781 3.341 3.479 3.389 3.711 3.686 2.954 2.325 1.218 2.13 5.108 8.746 12.88 14.92 13.32 9.926 11.13 11.97 11.76 10.72 8.696 8.636 10.64 10.88 11.15 12.36 12.38
0.2248 0.3496 0.6743 0.6493 0.3247 0.2497 0.2497 0.1498 0.1249 0.1249 0.2949 0.06094 0.04995 0 0.09989 0.1133 0.1748 0.1119 0.3506 0.4555 0.4695 0.4995 0.3097 0.1548 0.02997 0.0949 0.1249 0.02997 0 0
0.5195 0.2148 0.1249 0.1948 0.4795 0.7142 0.5544 0.3047 0.1948 0.5145 0.7648 0.2966 0.4526 0.4605 0.5763 0.8448 0.5775 0.3746 0.2946 0.1306 0.01498 0.1249 0.1249 0.1399 0.2497 0.2647 0.3596 0.2497 0.3247 0.8591
0.507 0.3821 0.3746 0.1399 0.007492 0 0 0 0 0.1174 0.5925 0.8422 0.5712 0.3135 0.4198 0.6536 0.8874 0.8767 0.6429 0.4543 0.3746 0.3322 0.2497 0.2922 0.3746 0.4595 0.7093 0.7892 0.5394 0.3746
0.2023 0.1723 0.4895 0.5095 0.3172 0.4795 0.6918 0.3946 0.1823 0.3072 0.4839 0.5749 0.3226 0 0 0.03122 0.2029 0.5411 0.7648 0.8486 0.5744 0.1124 0 0 0.04995 0.5244 0.7242 0.512 0.6368 0.7492
0.5694 0.4096 0.2847 0.1598 0.1249 0.1249 0.3047 0.4645 0.4995 0.4995 0.3601 0.483 0.6207 0.6861 0.4125 0.4733 0.5441 0.7791 0.6952 0.719 1.011 1.099 0.8366 0.4995 0.5244 0.7492 0.7242 0.4995 0.5369 0.8491
1.099 0.8241 0.3496 0.1498 0.3871 0.4995 0.4995 0.4745 0.2497 0.2747 0.6637 0.3993 0.4235 0.4328 0.4871 0.3725 0.5111 0.3563 0.4749 0.2042 0.5195 0.3222 0.2497 0.1448 0.1049 0.4595 0.8541 0.8941 0.6968 0.8341
0.4745 0.3746 0.3746 0.4745 0.8241 0.5744 0.3247 0.1998 0.5744 0.8741 1.185 1.45 6.086 12.67 18.55 18.28 20.51 17.8 19.45 11.05 6.743 9.115 10.34 9.115 8.816 10.11 11.59 9.19 7.967 7.817
0.442 0.7692 0.7967 0.4895 0.7792 1.259 1.171 0.9315 0.9415 0.9315 0.7214 0.5216 1.113 1.417 2.615 4.544 5.786 8.935 13.55 17.21 17.25 15.92 17.16 20.23 20.9 20.56 21.22 21.18 20.78 20.03
13.1 13.71 14.4 13.67 12.33 12.75 10.8 8.641 9.917 10.71 8.477 8.075 9.115 8.438 6.693 5.652 5.427 6.232 6.704 6.901 5.644 4.88 3.481 2.867 3.636 4.35 4.365 5.514 8.601 10.55
16.52 17.35 19.64 19.75 17.87 17.64 18.09 15.63 11.53 10.53 8.999 8.533 6.44 9.528 8.976 6.991 5.553 4.503 4.272 2.906 1.918 1.433 0.6044 0.939 1.219 1.139 1.344 1.483 1.059 2.098
1.106 0.4795 1.019 1.553 1.194 1.124 0.8017 0.6418 0.6243 1.161 2.106 3.957 4.212 4.291 3.447 3.331 2.213 1.169 1.245 0.9823 0.6193 0.5844 0.5394 0.4995 0.4995 0.2447 0.2947 0.3746 0.1199 0
2.435 1.898 2.01 2.035 1.736 1.623 1.274 0.6868 1.111 1.286 0.8819 1.644 2.294 1.519 1.675 1.496 1.18 1.25 0.796 0.8249 0.5944 0.4395 0.1898 0.2397 1.149 1.414 0.7192 0.6843 0.7842 0.5294
0.1473 0.2722 0.3297 0.1024 0 0 0 0 0 0.02248 1.038 1.518 1.016 1.131 1.783 1.077 0.6234 1.174 1.197 0.5515 1.019 1.124 0.979 1.019 1.414 1.768 2.235 2.787 3.504 4.523
0.07242 0 0.1049 0.3546 0.4995 0.4995 0.6044 0.959 1.406 1.466 0.9416 1.263 2.082 2.382 2.323 2.751 2.999 4.367 6.598 9.621 13.4 12.13 9.243 9.845 14.25 19.03 21.8 19.3 16.66 15.09
0.2897 0.1648 0.2098 0.5045 0.6243 0.7093 0.7492 0.7492 0.7492 0.919 0.6873 0.5129 0.4404 0.7357 0.5749 0.7996 1.771 3.944 15.26 17.09 8.271 7.018 6.258 8.201 11.79 18.72 20.45 20.36 22.92 24.81
0.3147 0.3097 0.3147 0.4395 0.4345 0.3097 0.1848 0.6443 1.124 0.6044 0.3755 0.5397 0.2244 0.3406 0.2276 0.4104 0.3165 0.7814 1.528 0.7124 0 0 0 0 0 0 0 0 0 0
0.4945 0.3746 0.4595 0.4146 0.2048 0.2947 0.2897 0.07992 0 0.08491 0.1249 0.1249 0.333 0.3746 0.02312 0.2497 0.2285 0.1549 0.289 0.4232 0.447 0.4271 0.447 0.3746 0.4271 0.447 0.3746 0.3222 0.4595 0.7492
0.1773 0.2497 0.1448 0.05244 0.2298 0.3746 0.4271 0.4995 0.3421 0.07242 0.2469 0.8607 0.8541 1.546 1.641 3.39 2.807 3.52 3.65 2.714 2.922 2.572 2.298 2.323 2.822 3.272 2.622 1.973 2.248 2.348
0.2872 0.5994 0.3371 0 0.02497 0.2622 0.3871 0.512 0.5869 0.2622 0.4856 0.6382 0.9236 0.6402 0.4946 0.4519 0.4004 0.4697 0.1546 0.2753 0.04246 0.1673 0.3346 0.5419 0.6668 0.7492 0.7068 0.7093 0.8316 0.6643
1.571 0.8716 0.5344 1.144 1.463 1.498 1.391 1.696 2.07 1.693 2.158 2.507 3.396 3.676 3.558 2.408 2.645 2.312 1.494 0.3362 0.04495 0.3047 0.6693 0.5694 0.3396 0.7692 1.518 1.728 1.024 0.8042
0.7742 0.5244 0.7242 0.974 0.9989 0.7742 0.2997 0.3621 0.5994 0.2872 0.7995 0.4726 0.6205 0.8334 0.8443 0.7886 0.7657 0.6416 0.6685 1.007 0.1848 0.1249 0.4395 0.4995 0.4995 0.8141 0.5594 0.2897 0.4595 0.8141
20.35 21.3 20.55 16.73 12.11 10.19 8.216 5.819 8.391 11.29 12.3 14.84 14.62 12.87 12.07 10.52 8.059 5.994 3.341 3.689 4.246 3.122 2.497 2.435 1.935 1.311 1.061 1.186 1.061 0.8116
0.4221 0.452 0.2797 0.1723 0.2497 0.2023 0.1249 0.1723 0.2972 0.4221 0.8164 0.6889 0.308 0.7587 1.112 0.9053 0.2162 0.5973 0.6993 0.4745 0.3696 0.5844 0.4595 0.4146 0.4196 0.2897 0.4146 0.6593 0.9989 0.8391
0.954 0.6393 0.7492 0.6893 0.3097 0.7942 1.124 1.064 0.6094 0.4995 0.4337 0.9259 1.08 1.788 1.324 1.864 1.897 2.322 2.306 2.006 1.653 1.294 0.4795 0.04495 1.319 2.487 3.172 3.356 3.591 5.929
0.4995 0.5669 0.6243 0.4221 0.5195 0.8166 0.6718 0.4995 0.5669 0.6243 0.3548 0.5467 0.5246 0.4958 0.8479 1.17 1.196 1.117 1.937 0.6297 0.4745 0.4995 0.7242 0.7492 0.2997 0.1374 0.1249 0.3496 0.5994 0.512
10.13 8.526 8.002 7.302 7.372 6.903 6.558 6.248 5.779 5.225 2.439 0.6559 0.4888 0.5256 0.5402 0.4599 0.4617 5.646 7.423 9.031 0.5769 0.7792 0.8741 0.7967 0.7492 0.5944 0.8091 0.9989 0.457 0.2023
0.1249 0.2323 0.5719 0.6243 0.9465 1.106 1.339 1.159 0.6943 0.6243 0.2002 0.5172 0.86 0.4204 0.116 0.4551 0.5438 0.2712 0.1722 0.3114 0.4595 0.7542 0.7892 0.4096 0.1648 0.1249 0.1249 0.2098 0.2497 0.3346
0.05494 0.2098 0.4445 0.3596 0.1798 0.1249 0.4046 0.8341 0.7892 0.4845 0.2706 0.2573 0.2782 0.1827 0.4559 0.2867 0.2666 0.533 0.2997 0.7111 0.7492 0.502 0.6218 0.8316 0.7093 0.6243 0.2947 0.1249 0.1249 0.2073
0.6343 0.442 0.2597 0.2397 0.5469 0.5769 0.3172 0.3646 0.5569 0.5095 0.5582 0.6194 0.497 0.6109 0.1988 0.1494 0.3575 0.4358 0.08814 0.3491 0.6119 0.512 0.6119 0.512 0.4995 0.3871 0.2622 0.2497 0.1374 0.5744
0.3247 0.5744 0.5994 0.2123 0.1998 0.3746 0.3371 0.2872 0.3746 0.4121 0.6278 1.112 0.4977 0.2758 0.2445 0.326 0.6729 0.7128 0.7614 0.1882 0.3047 0.4645 0.4096 0.3746 0.2847 0.1598 0.4845 0.8042 1.324 1.498
0.2248 0.5244 0.6993 0.4745 0.3496 0.5494 0.4745 0.1498 0.04995 0.2248 0.469 0.5789 0.6381 0.4397 0.1685 0.3692 0.8442 0.5395 0.46 0.6548 0.5744 0.4495 0.7992 0.924 0.5744 0.3746 0.3746 0.3746 0.3746 0.3746
0.2497 0.3996 0.7742 1.199 1.998 3.147 3.746 3.846 4.395 6.243 10.58 15.22 18.83 16.94 9.838 9.33 11.22 12.79 9.465 7.351 5.994 5.994 5.419 4.91 4.755 4.63 5.539 5.504 4.69 5.195
0.2872 0.07492 0.08741 0.4745 0.6243 0.6243 0.7992 0.8741 0.6119 0.4995 0.7359 0.4743 0.3146 0.305 0.2786 0.4202 0.4406 0.7888 0.3446 0.2329 0.5344 0.6243 0.6943 0.8042 0.5195 0.2847 0.4096 0.4645 0.3396 0.2847
27.35 26.18 26.88 26.6 23.76 22.07 21.03 19.2 15.67 12.71 2.979 0.913 0.6914 0.8816 0.9012 0.8003 1.402 3.446 7.474 17.56 28.4 25.62 24.53 25.28 24.8 25.82 27.33 26.22 24.93 23.42
0.1274 0.9815 0.9989 0.2647 0.2497 0.4945 0.989 0.6318 0.2572 0.1274 0.003046 0.3777 0.5679 0.4538 0.1427 0.2497 0.2497 0.3389 0.5025 0.6243 0.6568 0.6518 0.3097 0.2223 0.5319 0.5594 0.3746 0.5045 0.939 0.994
0.7492 0.7867 0.9115 1.224 1.673 1.274 1.011 1.923 2.622 2.66 3.832 4.703 6.994 6.232 4.011 0.9276 0.732 0.3324 1.694 3.395 7.694 7.442 4.892 4.787 6.428 4.368 2.385 3.534 4.096 2.532
0.4445 0.3746 0.4645 0.4995 0.2298 0.8441 1.304 1.374 1.284 0.6193 0.5651 0.527 0.7492 0.6561 0.4995 0.3302 0.2497 0.3556 0.1778 0.281 0.9615 1.114 0.7967 0.4221 0.2497 0.452 0.6243 0.4221 0.452 0.6243
0 0 0 0 0 0 0 0 0 0 0 0 0 0 0 0 0 0 0 0 0 0 0 0 0 0 0 0 0.07742 0.512
0.512 0.1249 0.2672 0.5469 0.482 0.1548 0.0949 0.4395 0.7018 0.482 0.2442 0.2459 0.6239 0.457 0.1266 0.1546 0.3411 0.3242 0.2175 0.3187 0.4395 0.5594 0.2772 0.03247 0.1249 0.2223 0.5319 0.5269 0.2497 0.2497
0.5569 0.2298 0.1349 0.5195 0.8166 0.8067 0.5469 0.3746 0.5095 0.6918 0.9673 0.7134 0.4078 0.1312 0.6644 0.4247 0.3583 0.2982 0.6438 0.54 0.6243 0.3896 0.1399 0.477 0.4995 0.6169 0.6243 0.1548 0.1249 0.3596
9.125 9.223 6.643 5.394 4.236 3.531 3.032 2.487 1.693 0.964 1.924 4.202 9.101 12.91 13.03 16.25 18.13 15.83 13.31 12.91 6.805 3.766 1.596 1.553 1.968 3.049 3.983 3.249 2.427 2.65
0.6793 0.4645 0.4445 0.6593 0.8541 1.054 0.7342 0.4096 0.7093 1.249 0.6065 0.6645 0.8904 0.5556 0.2787 0.5731 0.3236 0.1457 0.3256 0.3909 0.1249 0.1249 0.1249 0.477 0.8516 0.7567 0.2797 0.01498 0 0.3521
0.2997 0.08741 0.07492 0.2872 0.3371 0.2872 0.4121 0.462 0.2997 0.1249 0.4026 0.3632 0.352 0.3521 0.346 0.3824 0.4108 0.1178 0.1872 0.4131 0.6044 0.3746 0.4046 0.7492 0.7292 0.4995 0.5095 0.6243 0.6243 0.6243
0.7942 0.1998 0.3446 0.4845 0.2797 0.02997 0 0 0 0 0 0.08236 0.1833 0.02524 0.1076 0.08502 0.2497 0.2497 0.3015 0.2643 0.4146 0.5819 0.7068 0.8316 0.8741 0.8741 1.121 1.166 0.8766 0.914
0.2947 0.4196 0.4545 0.3297 0.2497 0.2947 0.3746 0.2847 0.2148 0.5095 0.698 0.3829 0.5309 0.5163 0.3011 0.3034 0.223 0.2819 0.3164 0.3753 0.2497 0.2497 0.2497 0.1349 0.3546 0.3746 0.3746 0.7192 0.5195 0.3846
4.121 4.94 6.655 6.685 5.287 3.561 4.475 6.895 5.422 6.428 8.958 6.639 2.071 1.497 3.166 3.326 1.354 2.861 4.531 3.321 4.665 4.325 3.302 3.646 4.061 4.016 3.262 4.066 4.665 4.955
3.983 3.921 4.258 3.134 2.21 3.009 3.084 2.735 2.672 3.172 3.502 2.834 1.426 0.8741 0.4748 0.04356 0.1321 1.873 1.542 3.377 3.511 2.308 1.214 1.194 2.113 2.622 2.622 2.542 2.213 2.073
4.121 4.94 6.655 6.685 5.287 3.561 4.475 6.895 5.422 6.428 8.958 6.639 2.071 1.497 3.166 3.326 1.354 2.861 4.531 3.321 4.665 4.325 3.302 3.646 4.061 4.016 3.262 4.066 4.665 4.955
3.983 3.921 4.258 3.134 2.21 3.009 3.084 2.735 2.672 3.172 3.502 2.834 1.426 0.8741 0.4748 0.04356 0.1321 1.873 1.542 3.377 3.511 2.308 1.214 1.194 2.113 2.622 2.622 2.542 2.213 2.073
0.6493 1.109 0.8641 0.3197 0.4695 0.8042 0.7642 0.6793 0.6943 0.5694 0.7663 0.9113 0.7636 1.557 1.59 3.715 10.55 14.47 16.83 18.65 22.32 21.9 22.41 19.37 19.48 17.34 15.07 14.34 12.16 12.93
0.5444 0.8316 0.6218 0.4171 0.4146 0.2497 0.3346 0.5844 0.6643 0.457 0.2579 0.2608 0.353 0.5187 0.9699 0.2357 0.5193 0.4096 0.4855 0.3299 0 0.04495 0.3621 0.8741 0.919 1.169 1.284 0.8966 1.111 1.691
9.006 9.727 9.088 7.702 5.784 7.827 11.98 11.78 13.64 14.94 6.383 4.962 0.5247 0.4709 0.4764 0.4636 0.01779 0 0.09565 0.4111 0.3446 0.2797 0.05994 0 0.1898 0.4395 0.4995 0.4046 0.4695 0.4995
0.3871 0.4995 0.4995 0.487 0.3871 0.512 0.6618 0.9865 0.7992 0.1374 0.4165 0.5647 0.3842 0.1777 0.4081 0.4394 0.1965 0.08615 0.3576 0.3463 0.3197 0.1948 0.1798 0.3047 0.3197 0.3047 0.3197 0.1948 0.1249 0.2897
0.914 1.039 1.124 1.044 0.914 1.039 1.084 0.7992 0.2547 0.1998 0.7616 0.9504 1.09 0.4517 0.3561 0.3544 0.5265 0.5057 0.5318 0.538 0.6593 0.5894 0.7392 0.954 0.919 1.114 1.009 0.6343 0.4196 0.1349
0.1473 0.2273 0.4545 0.6019 0.8291 0.8741 0.6693 0.3172 0.2497 0.7617 1.416 0.5942 0.444 0.3867 1.024 0.8078 0.5342 0.5038 0.777 0.788 0.8741 0.7842 0.5694 0.5894 0.6243 0.6243 0.8941 0.7292 0.6243 0.7142
0.3297 0.03996 0 0 0.2098 0.3546 0.4795 0.4995 0.1848 0.4395 0.6398 0.4412 0.1936 0.444 0.3199 0.1804 0.3199 0.1693 0.1908 0.6299 0.2223 0.3097 0.2822 0.06493 0.1848 0.4345 0.5919 0.6243 0.5319 0.4995
8.164 9.974 12.09 12.59 13.15 12.68 11.57 12.8 14.83 14.95 14.53 14.39 14.03 12.46 11.85 13.72 13.15 10.55 12.03 14.91 13.76 13.8 16.67 16.28 16.02 16.58 14.87 13.85 14.95 13.73
0.06993 0.3596 0.5894 0.6243 0.5344 0.2298 0.3047 0.4645 0.3197 0.1598 0.3716 0.2073 0.3134 0.156 0 0 0 0 0 0 0 0 0 0 0 0 0 0 0 0
0 0 0 0 0 0 0 0 0 0 0 0.05499 0.2394 0.7821 0.4987 0.438 0.4559 0.6259 0.3731 0.5205 0.8241 0.5994 0.3746 0.4246 0.5494 0.6243 0.5244 0.4246 0.5494 0.4745
0.959 0.954 1.044 0.954 1.044 0.8341 1.069 1.988 2.298 1.953 1.965 2.147 2.469 5.11 5.477 6.234 10.17 11.66 10.8 10.46 7.215 8.291 8.798 9.348 9.662 9.355 10.72 11.52 10.57 11.67
0.3746 0.1548 0.01498 0 0 0.1099 0.2348 0.1399 0.01498 0.1099 0.6654 0.3951 0.4011 0.4627 0.3216 0.5411 0.3784 0.3838 0.5703 0.802 0.1748 0.6493 0.8491 0.6243 0.6243 0.5869 0.2248 0.02497 0.2622 0.3496
0.462 0.4121 0.6119 0.8366 0.6368 0.3746 0.8241 1.91 2.035 2.273 3.345 3.907 4.245 3.652 0.8307 1.624 1.107 0.8944 1.283 1.082 1.046 1.029 0.7792 0.5769 0.4995 0.5944 0.6069 0.2797 0.1723 0.2023
0.3097 0.05994 0 0.2847 0.4695 0.4046 0.8491 0.7142 0.1498 0.1898 0.4654 0.4796 0.47 1.182 1.361 1.314 2.333 3.564 2.631 2.511 2.308 1.254 0.4595 0.2497 0.4146 0.8441 1.234 1.648 2.218 2.223
0.4945 0.6343 0.8741 0.7442 0.5594 0.5644 0.6243 0.7542 1.458 1.803 0.5295 0.5381 0.3578 0.5401 0.4955 0.5094 1.026 1.179 1.575 1.137 1.561 1.498 1.186 0.6243 0.9989 1.561 0.9989 0.6243 0.8741 1.061
4.166 5.509 5.619 5.274 4.44 3.336 2.787 2.517 2.497 1.693 1.017 1.017 1.066 0.9758 0.842 0.9955 1.219 0.903 0.8637 0.724 0.2348 0.2647 0.3047 0.3896 0.7093 0.8741 0.6643 0.3596 0.3896 0.6393
0.0949 0.1249 0.1249 0.5045 0.5294 0.3097 0.2497 0.1548 0.3147 0.4695 0.5204 0.6703 0.7305 0.3286 0.6003 0.4176 0.8068 1.274 1.48 1.336 1.279 0.8891 0.5294 0.7992 1.718 1.778 1.498 1.279 0.9989 0.8891
0.1548 0.3147 0.4695 0.3097 0.1548 0.5045 0.5294 0.6893 0.6543 0.4345 0.5184 0.5772 0.5791 0.5969 0.2964 0.5753 0.2668 0.2969 0.4524 0.6573 0.4495 0.462 0.4121 0.1124 0.08741 0.4745 0.7118 0.487 0.462 0.5869
0.3496 0.5994 0.9615 0.6618 0.1748 0.462 0.6119 0.2872 0.2497 0.2497 0.1089 0.4808 0.3522 0.3361 0.1789 0.3122 1.103 0.4492 0.2833 0.4063 0.04495 0 0.2397 0.3746 0.1349 0.07992 0.4445 0.6243 0.6243 0.7043
0.2647 0.1399 0.3446 0.4845 0.4995 0.939 0.9989 0.8891 0.6543 0.4046 0.1873 0.3037 0.7694 0.8651 0.3826 0.8257 0.4925 0.2236 0.4745 0.4146 0.1998 0.5244 0.7242 0.6493 0.7242 0.2497 0.3247 0.5744 0.4246 0.3746
0.6593 0.3172 0.8042 1.736 2.158 1.748 1.771 1.783 1.261 0.8166 1.234 3.229 3.94 5.128 3.379 2.241 2.763 3.28 2.763 0.7868 0.6343 0.5045 0.2597 0.2497 0.969 0.7592 0.1498 0.004995 0 0.1199
4.653 4.615 4.246 4.213 3.666 2.372 2.405 2.4 2.318 2.807 2.897 3.545 3.852 3.848 3.307 3.649 3.188 2.453 2.96 2.845 2.652 2.827 2.407 1.733 1.698 2.293 2.562 2.048 1.498 1.468
0.929 0.4995 0.517 0.6418 0.8017 1.159 1.409 1.553 1.141 1.284 1.686 3.008 5.428 7.302 9.918 11.58 13.35 15.01 13.53 10.52 9.38 8.706 9.935 11.76 11.88 12.19 12.24 10.26 9.77 11.61
0.3446 0.2797 0.2497 0.1548 0.1249 0.2198 0.4395 0.5944 0.4345 0.2797 0.5386 0.8219 0.7958 0.3112 0.4119 0.3821 0.3988 0.6672 0.5703 0.5815 0.1099 0.06993 0.1948 0.2497 0.2497 0.3197 0.3047 0.3197 0.5145 0.9041
0 0 0 0.04495 0.2597 0.5444 0.5794 0.4545 0.4196 0.4545 0.4797 0.6649 0.4878 0.6058 0.3248 0.3223 0.2782 0.1249 0.5358 0.4183 0.3621 0.2622 0.3621 0.487 0.3871 0.3746 0.7118 0.6368 0.2872 0.3621
0.1249 0.2497 0.2497 0.1249 0 0.1249 0.2497 0.1249 0.2497 0.6243 0.4307 0.4912 0.3797 0.379 0.2244 0.3188 0.741 1.205 1.976 1.152 1.279 0.934 0.482 0.2023 0.1723 0.2023 0.07742 0 0 0
14.86 13.66 13.44 13.36 11.84 11.84 11.69 9.465 9.34 11.71 12.47 8.83 5.478 3.503 4.11 2.931 3.184 1.287 4.349 5.572 7.362 6.768 6.263 6.124 6.958 6.273 4.565 4.375 3.771 2.547
1.511 1.438 0.7068 0.7617 1.541 1.563 1.374 1.683 1.796 2.058 1.39 0.7668 0.1249 0.3083 0.37 0.6687 0.1903 0.7215 0.4731 0.27 0.7892 0.4945 0.2897 0.3346 0.5444 0.6243 0.6243 0.6243 0.6243 0.6243
0 0 0 0 0 0 0 0 0 0 0 0 0 0 0 0 0 0 0 0 0 0 0 0 0 0 0 0 0 0
0.07492 0.1998 0.3496 0.2747 0.3496 0.2747 0.1498 0.3247 0.2747 0.1498 0.1208 0.05639 0.4638 0.6707 0.3112 0.1531 0.4592 0.8265 0.8701 0.5133 0.1948 0.3746 0.3047 0.1249 0.08991 0 0 0 0 0.06993
0.4295 0.7068 0.9165 0.5694 0.3746 0.3197 0.1249 0.2073 0.5269 0.5969 0.4085 0.4121 0.5441 0.7483 0.4862 0.487 0.3425 0.1498 0.4816 0.2117 0.3421 0.2173 0.0924 0 0 0.03247 0.1249 0.0924 0 0
0.6843 0.472 0.0974 0.2772 0.3746 0.0974 0 0.0924 0.2173 0.4345 0.4077 0.1962 0.1249 0.1249 0.209 0.2497 0.1698 0.3619 0.4995 0.3496 0.3247 0.2997 0.2497 0.3996 0.4995 0.4246 0.5244 0.6243 0.3996 0.1748
0.989 0.4945 0.2497 0.2522 0.3746 0.3746 0.3846 0.8791 1.119 0.8641 0.3746 0.4615 1.043 0.7909 2.113 0.7892 0.7546 0.729 1.328 1.457 2.482 2.263 1.661 1.506 1.616 2.093 2.24 2.248 3.421 3.848
0.8941 0.919 0.4395 0.2248 0.7892 0.8991 0.3147 0.05994 0.4146 0.5844 0.1641 0.2188 0.6969 0.5673 0.7207 0.264 0.1094 1.023 0.3782 1.223 1.558 1.813 1.419 0.8991 0.3546 0.2697 0.3546 0.2298 0.1648 0.3946
7.065 6.848 7.702 9.078 9.999 12.34 12.36 13.39 15.18 15.91 11.15 8.355 13.72 9.688 4.521 18.25 19.2 8.876 1.999 1.231 1.873 2.283 1.861 1.134 0.9989 0.5894 0.3971 0.5794 0.522 0.6019
1.124 1.399 1.049 0.6993 0.5744 0.4495 0.3746 0.3746 0.3746 0.4246 0.4995 0.6422 0.8346 0.3724 0.1446 0.3568 0.2185 0.1249 0.06466 0 0 0 0.5095 0.7492 0.2397 0.2547 0.5444 0.5394 0.3297 0.7592
0.3297 0.2098 0.5145 0.5544 0.3596 0.6693 1.558 2.138 2.457 2.552 2.447 4.106 5.045 6.708 7.234 8.38 10.07 12.24 12.67 13.99 11.77 9.1 11.14 12.78 8.341 5.264 11 17.35 19.64 20.09
0.2497 0.4995 0.3746 0.1249 0.2497 0.2497 0.1249 0.1249 0 0.2497 0.4611 0.8079 0.6962 0.2422 0.1249 0.03973 0.1041 0.8287 0.9611 0.5051 0.2497 0.2273 0.2148 0.6468 0.7043 0.4995 0.432 0.1473 0.2722 0.3746
0.2173 0.1249 0.0924 0 0.1623 0.7542 1.059 0.7767 0.4345 0.2497 0.2104 0.3191 0.6822 0.613 0.4995 0.2359 0.2225 0.3584 0.3792 0.6107 0.5294 0.7492 0.7043 0.4046 0.6543 0.8291 0.4845 0.4046 0.6094 0.4845
0.7392 0.5569 0.6343 0.6144 0.432 0.2397 0.05744 0.2023 0.5095 0.5569 0.6676 0.5706 0.3588 0.1913 0.1043 0 0.08851 0.5532 0.8282 0.411 0.9365 1.336 1.099 0.7492 0.6368 0.2997 0.2373 0.4995 0.4246 0.3621
13.32 13.24 12.25 14.16 15.08 14.18 13.72 12.23 12.11 11.51 11.13 12.67 11.6 12.91 11.85 11.75 11.81 11.56 12.97 12.83 14.7 15.16 12.39 14.05 16.78 15.97 14.6 13.39 13.54 12.69
1.186 1.374 0.8491 0.7992 0.8741 0.6993 0.5369 0.4121 0.6368 0.7492 0.5759 0.4154 0.2931 0.4867 0.7018 0.8257 0.8741 1.017 1.399 1.488 1.441 1.768 2.537 3.064 3.054 3.941 5.217 6.496 7.377 7.088
0.6393 0.2497 0.3322 0.6243 0.6243 0.7068 0.944 0.6119 0.1249 0.1523 0.6469 0.9484 0.7913 0.6154 0.2215 0.2001 0.1249 0.08124 0.01932 0.2646 0.1399 0.1249 0.5944 0.6243 0.1548 0.2422 0.2497 0.3671 0.6094 0.3896
0.2497 0.3746 0.8741 0.7492 0.3746 0.3746 0.8741 0.9989 0.9989 1.124 0.8325 0.4954 0.1852 0.03889 0.2164 0.1965 0 0.0696 0.1249 0.391 0.8741 0.8741 0.8741 0.8241 0.3746 0.4121 0.7242 0.487 0.3746 0.3496
0.4595 0.5819 0.4146 0.1648 0.08491 0.2922 0.3746 0.4171 0.4995 0.457 0.4017 0.3475 0.6927 0.1955 0.2391 0.1944 0.4335 0.1802 0.3675 0.1587 0.1249 0.1948 0.4595 0.8341 0.7192 0.4295 0.6543 0.6643 0.2198 0.2797
0 0.1049 0.1249 0.2298 0.2497 0.1448 0.1249 0.8591 0.9989 0.2647 0.5976 0.5223 0.7528 0.2469 0.5184 1.166 0.65 0.5844 0.5592 0.7145 0.2872 0.4495 0.5869 0.6119 0.9115 0.8491 0.5744 0.8241 0.8866 0.7367
0.2373 0.2123 1.011 1.049 0.3871 0.5244 0.7118 0.3621 0.2997 0.7242 0.3472 0.5562 0.4624 0.6601 0.6007 0.5454 0.7924 1.036 1.733 3.426 3.606 2.088 3.182 3.781 2.747 2.947 5.364 6.823 7.812 8.596
0.1074 0 0.05244 0.4096 0.6418 0.7492 0.6968 0.3571 0.2672 0.4271 0.717 0.1207 0.5598 0.1465 0.7451 0.3746 0.4572 0.5005 0.5428 0.4334 1.151 0.6468 0.1299 0.5969 0.8091 0.5594 0.3097 0.0924 0.03247 0.2223
13.9 13.61 13.72 13.56 11.7 12.43 13.85 13.31 12.97 12.29 10.93 10.16 9.594 9.516 8.813 9.265 9.402 8.284 7.822 5.557 5.384 5.404 4.48 3.866 3.576 2.817 2.328 2.333 1.778 1.414
1.324 0.9865 1.136 1.074 1.261 1.636 1.399 1.074 0.9115 0.8741 0.4354 0.4428 0.3064 0.342 0.4049 0.1788 0.3409 0.3862 0.6496 0.3185 0.2547 0.3696 0.2547 0.3796 0.4945 0.3646 0.1299 0.2597 0.4995 0.4945
0.6543 0.5145 0.6094 0.5145 0.6094 1.174 1.029 1.768 2.093 3.661 9.251 12.49 6.428 2.885 2.05 1.587 5.214 10.66 14.58 14.73 14.5 13.65 11.28 10.02 8.081 4.385 1.334 0.1399 0 0
0 0 0 0 0 0 0 0 0 0 0 0 0 0 0 0 0 0 0 0 0 0 0 0 0 0 0 0 0 0
0.2497 0.2497 0.6868 0.8116 0.437 0.2497 0.1249 0.1873 0.437 0.4995 0.3914 0.185 0.469 0.5296 0.9426 0.4528 0.4538 0.3942 0.3518 0.6003 0.8741 0.3746 0.7492 0.6243 0.3746 0.3746 0.3746 0.2497 0.3746 0.4995
0 0 0 0 0 0 0 0 0 0 0 0 0 0 0 0 0 0 0 0 0 0 0 0 0 0 0 0 0 0
0 0.04995 0.2747 0.3746 0.3996 0.4495 0.2997 0.5244 0.5494 0.2248 0.5097 0.4151 0.6243 0.3414 0.6197 0.6989 0.3499 0.4351 0.4965 0.3721 0.2722 0.2497 0.2497 0.5569 0.6243 0.522 0.6019 0.7267 0.6468 0.4196
0.4995 0.5794 0.6693 0.4995 0.5794 0.6693 0.3796 0.08491 0 0.1598 0.4757 0.5969 0.4633 0.3585 0.3351 0.5404 0.5027 0.5318 0.2054 0.1959 0.3272 0.5294 0.6243 0.3921 0.1723 0.04745 0.07742 0.4345 0.8566 0.7667
0.1898 0.1249 0.06493 0.1798 0.5544 0.5095 0.1299 0.05994 0.2447 0.6144 0.557 0.4927 0.4902 0.3503 0.4543 0.477 0.4115 0.4722 0.5121 0.5724 0.5244 0.3746 0.3746 0.1748 0.2248 0.3496 0.2747 0.2497 0.1498 0.02497
0.4121 0.5269 0.7167 0.6568 0.5319 0.3147 0.06493 0.1848 0.4345 0.3147 0.5082 0.3785 0.2894 0.5759 0.3446 0.2178 0.3543 0.5159 0.2255 0.5798 0.5394 0.5444 0.3346 0.2497 0.2497 0.3696 0.6243 0.5444 0.3346 0.3297
7.642 7.542 8.072 6.838 5.719 5.814 5.195 4.266 3.596 3.611 3.345 1.934 1.826 1.296 0.9199 1.183 1.549 2.326 2.275 2.502 3.314 2.832 1.968 1.691 2.018 2.248 2.585 2.737 2.622 2.622
13.73 13.57 12.45 12.4 12.12 11.53 13.09 13.74 13.61 13.36 14.73 15.19 18.37 21.58 23.5 24.84 22.67 11.63 2.82 1.365 1.334 1.578 1.501 1.291 1.496 2.2 2.25 1.381 0.5045 0.5794
0 0 0 0 0 0 0 0 0 0 0 0 0 0 0 0 0 0 0 0 0 0 0 0 0 0 0 0 0 0
1.214 0.949 0.5344 0.5894 0.3946 0.1598 0.3896 0.7842 0.8391 0.7142 0.2393 0.05676 0.8328 0.6976 0.2704 0.1837 0.2291 0.2508 0.4345 0.7791 0.6044 0.8166 0.6343 0.3846 0.3072 0.5469 0.6343 0.5569 0.6243 0.5669
0.4046 0.7392 0.6044 0.3646 0.2497 0.2397 0.1249 0.1349 0.2597 0.3646 0.1574 0.003375 0.2919 0.3746 0.297 0.2042 0.2143 0.1249 0.1249 0.1249 0.01748 0.2148 0.5719 0.6243 0.7317 0.8566 0.6593 0.3022 0.03496 0.1074
0.1224 0 0.002497 0.1299 0.3771 0.4945 0.2497 0.2522 0.3746 0.3796 0.5122 0.3733 0.3474 0.4801 0.7497 0.2132 0.4019 0.5336 0.9268 0.4622 0.01249 0.1124 0.3496 0.2622 0.1374 0.3496 0.487 0.3871 0.2622 0.1374
0.3346 0.1049 0 0.09989 0.6243 0.5444 0.1249 0.1848 0.5195 0.5844 0.3279 0.3366 0.2472 0.081 0.7745 0.4069 0.1941 0.3848 0.4134 0.4522 0.2897 0.1648 0.3796 0.6693 0.6643 0.4545 0.2048 0.1249 0.2098 0.2497
0.4795 0.3546 0.3097 0.6243 0.5844 0.3546 0.2298 0.1448 0.2298 0.1049 0.2033 0.2744 0.5183 0.5503 0.7875 0.4864 0.3252 0.596 0.4436 0.4035 0.8241 0.5744 0.2248 0.1998 0.5494 0.7492 0.5994 0.4995 0.4995 0.7242
0.2747 0.4745 0.6119 0.512 0.1623 0.1249 0.1249 0.01249 0.3371 0.7118 0.5209 0.528 0.7135 0.4995 0.3505 0.538 0.6094 0.2469 0.66 0.166 0.3596 0.2572 0.01498 0.2348 0.2497 0.1324 0.8291 0.7567 0.04495 0.4695
0.1374 0.3496 0.3746 0.2622 0.2497 0.1374 0.1249 0.01249 0 0.5619 0.5425 0.235 0.2455 0.1186 0.511 0.3242 0.2361 0.3778 0.2665 0.3226 0.3746 0.1948 0.03496 0.1798 0.2497 0.1598 0.2148 0.4295 0.4096 0.1049
0.01998 0.1199 0.3646 0.4945 0.1399 0.004995 0 0.2397 0.3696 0.2547 0.2497 0.2303 0.5653 0.3007 0.1919 0.2419 0.2948 0.748 0.1249 0.4298 0.2497 0.2572 0.3746 0.3671 0.2422 0.1249 0.1174 0.007492 0.1623 0.7567
0.7192 0.3746 0.3946 0.6343 0.7792 1.154 1.458 0.939 0.2497 0.2497 0.3099 0.4997 0.4498 0.6803 0.5743 1.079 5.107 13.69 17.68 16.95 21.94 23.23 21.94 20.38 17.11 12.29 11.35 9.702 4.832 4.882
0.8017 1.036 0.4995 0.5869 1.106 0.964 0.7492 0.7142 0.482 0.3396 0.2239 0.3846 0.9726 0.7887 0.9612 1.261 0.7408 0.7134 1.1 0.9906 0.4271 0.5195 0.9865 1.321 1.011 0.9665 1.414 1.478 1.301 1.321
1.144 1.938 1.658 1.374 1.194 0.5944 0.5294 0.6543 0.7492 0.7792 1.052 1.059 1.234 0.376 0.4196 0.6709 0.4107 0.3093 0.2317 0.2771 0.4246 0.8691 0.8791 0.6293 0.5594 0.6243 0.6243 0.6243 0.4445 0.4295
9.777 9.303 9.552 10.35 10.7 11.44 11.56 11.23 10.76 10.44 10.36 10.5 11.18 11.25 11.09 11.49 10.73 9.772 9.192 9.623 11.02 12.4 11.01 10.38 11.61 10.72 9.647 10.55 11.07 9.335
9.79 11.16 10.69 8.291 8.441 9.515 9.14 7.392 5.894 6.618 7.267 6.263 6.198 6.963 5.859 4.777 4.728 4.637 4.62 4.62 4.508 5.17 6.818 7.33 6.693 6.169 6.006 5.319 4.907 4.757
0.7492 0.6818 0.5569 0.3646 0.3172 0.5095 0.4895 0.3746 0.3746 0.3746 0.3746 0.2815 0.5985 0.9291 0.4974 0.1895 0.5164 0.7492 0.1862 0.2773 0.3097 0.1573 0.3147 0.4995 0.467 0.3746 0.3746 0.3746 0.3746 0.472
0 0 0 0.1049 0.3346 0.3746 0.5844 0.5195 0.07992 0 0.3778 0.4408 0.3493 0.3018 0.3829 0.4318 0.3546 0.3231 0.2853 0.2918 0.03247 0 0 0.0924 0.1249 0.03247 0.0924 0.1249 0.03247 0.2772
0.3097 0.5344 1.004 1.029 0.6193 0.2148 0.02997 0.0949 0.4096 0.4995 0.5841 0.5823 0.3692 0.6624 0.4187 0.3793 0.5329 0.5935 0.3052 0.197 0.3946 0.6144 0.4895 0.3446 0 0.02997 0.3846 0.4695 0.1349 0.2697
0.8166 0.8741 0.8741 1.009 1.124 1.259 1.171 0.7967 0.4895 0.2397 0.5446 0.1018 0.6013 0.3468 0.3069 0.3038 0.8541 0.1695 0.2723 0.3741 0.2897 0.5195 0.6243 0.5844 0.3546 0.2697 0.3746 0.3946 0.5394 0.7492
0.1748 0.3996 0.6743 0.5994 0.4246 0.4995 0.4495 0.4246 0.4495 0.2747 0.5073 0.2458 0.1603 0.5034 0.3493 0.1108 0.5572 0.4034 0.2747 0.2984 0.5045 0.3746 0.4345 0.3796 0.1898 0.1848 0.4895 0.7492 0.5694 0.3746
0.4995 0.2647 0.1324 0.2422 0.2497 0.1324 0.3596 0.6094 0.7417 0.6318 0.6096 0.2309 0.6448 0.2257 0.1041 0.4478 0.3588 0.5387 0.267 0.2849 0.6568 0.8216 0.487 0.07242 0.05244 0.1773 0.3546 0.8141 1.196 0.7567
0.1523 0.1249 0.2223 0.1523 0.3197 0.472 0.4021 0.3746 0.3746 0.472 0.4529 0.3643 0.619 0.4225 0.2854 0.1161 0.1948 0.2868 0.3734 0.2588 0.3746 0.3746 0.5944 0.2947 0.2497 0.2497 0.02997 0.2198 0.3596 0.4845
0.6893 0.4096 0.1548 0.3097 0.4695 0.3147 0.1249 0.0949 0.02997 0.1249 0.3992 0.496 0.5909 0.2533 0.3746 0.4872 0.6736 0.4467 0.2515 0.3659 0.3746 0.2922 0.08491 0.3297 0.5819 0.3771 0.2497 0.4146 0.4995 0.4171
0.7492 0.7692 0.8741 0.934 1.249 1.189 0.8341 0.6243 0.6843 1.019 1.37 1.341 1.151 0.6119 0.4724 0.6758 0.5983 0.7964 0.7846 1.151 1.453 2.432 3.072 2.467 2.133 2.258 2.323 1.768 2.018 2.288
0.4295 0.3147 0.3746 0.4395 0.4345 0.1798 0.1948 0.5045 0.4295 0.3796 0.4852 0.2165 0.2482 0.6149 0.3927 0.1517 0.4283 0.4728 0.5856 1.003 0.4995 0.4495 0.2747 0.3996 0.4995 0.4745 0.3247 0.1249 0.2248 0.6743
0.2023 0.4046 0.5769 0.6243 0.3921 0.2497 0.1723 0.04745 0.2323 0.6069 0.6921 0.6136 0.2497 0.09712 0.04995 0.2497 0.444 0.4531 0.3746 0.2567 0.1648 0.1249 0.2947 0.5444 0.4545 0.3746 0.3746 0.4595 0.4995 0.4146
0.5494 0.3371 0.2872 0.3371 0.2123 0.1623 0.2497 0.2497 0.3621 0.6993 0.8141 0.8998 0.8761 0.7234 0.3548 0.4285 0.3191 0.7192 0.5609 0.5282 0.4271 0.5519 0.5719 0.5519 0.7817 1.156 1.216 0.9989 1.051 0.914
10.27 11.76 14.14 17.3 19.43 17.39 17.27 18.24 18.67 20.34 19.8 15.8 18.07 17.65 15.43 15.84 15.64 8.222 2.664 2.805 2.932 3.082 4.485 6.528 6.448 8.466 11.07 10.12 10.39 11.12
0 0.1024 0.2273 0.5569 0.6243 0.4196 0.5794 0.4196 0.477 0.7043 0.4235 0.4949 0.1641 0.578 0.4059 0.4368 0.6523 0.4991 0.3696 0.2273 0.8191 0.8391 0.5894 0.7392 0.6343 0.4196 0.5344 0.5444 0.4995 0.6593
0.2048 0.2497 0.4545 0.7043 0.7492 0.6468 0.4196 0.2722 0.1473 0.2273 0.5641 0.5893 0.1731 0.4535 0.6243 0.4861 0.3746 0.5718 0.506 0.3352 0.1249 0.1024 0.04495 0.2947 0.4995 0.4995 0.6119 1.124 1.079 0.8966
0.1249 0.02997 0.1898 0.4395 0.4995 0.4995 0.974 1.124 0.934 0.969 0.7916 0.5584 0.6243 0.4783 0.2941 0.3086 0.3675 0.3958 0.6173 0.5578 0.4995 0.1249 0.4995 0.4995 0.1249 0.3746 0.7492 0.7492 0.3746 0.4995
0 0 0 0 0 0 0 0 0 0 0 0 0 0 0 0 0 0 0 0 0 0 0 0 0 0 0 0 0 0
0.6243 0.5994 0.4745 0.2997 0.1249 0.6493 0.7492 0.7492 0.6743 0.5494 0.7072 0.1557 0.4044 0.4956 0.588 0.2337 0.3091 0.589 0.3488 0.2079 0.4395 0.5644 0.7542 0.8091 0.4895 0.3147 0.3097 0.3147 0.6343 0.8091
0.6843 0.7842 0.4395 0.2198 0.1548 0.3097 0.4695 0.3147 0.1249 0.2148 0.5533 0.2326 0.5574 0.4763 0.4068 0.384 0.4324 0.5248 0.1028 0.2135 0.1873 0.3746 0.5619 0.6868 0.9365 0.9989 0.5619 0.3746 0.5619 0.437
2.547 1.438 1.488 2.013 1.633 1.319 1.164 0.9989 0.9989 0.8591 1.09 0.5799 0.52 1.58 3.317 3.099 3.104 2.083 1.334 0.6923 0.7267 0.8516 0.8741 0.8741 1.693 3.614 5.122 4.653 5.826 8.576
0.4845 0.1349 0.3796 0.5045 0.6193 0.4945 0.3846 0.6144 0.3596 0.009989 0.3851 0.4989 0.5393 0.3214 0.658 0.336 0.1732 0.2601 0.4909 0.396 0.3521 0.3746 0.3746 0.3746 0.477 0.3971 0.1698 0.02248 0 0.1024
0.1973 0.2822 0.5519 0.5195 0.3746 0.5319 0.8017 0.7692 0.467 0.1448 0.3273 0.1987 0.3752 0.4705 0.07655 0 0 0 0 0 0 0 0 0 0 0 0 0 0 0
7.992 6.079 6.858 8.091 8.571 7.957 6.658 4.625 4.59 4.29 2.653 2.32 1.127 1.145 1.677 2.316 8.077 13.9 18.4 22.1 23.2 21.75 19.52 17.44 17.88 19.38 18.51 13.14 11.05 14.16
1.074 1.249 1.498 1.423 1.074 0.6493 0.5744 0.924 1.124 1.049 0.5967 1.252 0.7694 1.041 0.8389 0.4995 0.6489 0.5361 0.335 0.1754 0.2647 0.4995 0.4695 0 0.01498 0.2497 0.2572 0.3746 0.3671 0.2647
0.1923 0.3172 0.5769 1.019 0.979 0.5469 0.442 0.3646 0.1149 0.1349 0.2948 0.3746 0.3746 0.297 0.2497 0.2497 0.6937 0.8775 1.016 1.124 0.914 0.4545 0.2697 0.1448 0.01998 0.4196 0.919 0.6843 0.2048 0.2298
0.1748 0.1249 0.3496 0.5744 0.4745 0.3746 0.4495 0.7242 0.7242 0.4745 0.7833 0.702 0.234 0.3633 0.6558 0.7931 0.8082 0.8358 0.8223 0.4264 0.7167 0.6568 0.4395 0.0974 0 0.2772 0.5594 0.8091 0.9665 0.5369
0.5894 0.517 0.2847 0.2497 0.2497 0.4645 0.7142 0.6418 0.4096 0.8042 0.8151 0.8648 0.6324 0.3746 0.1827 0.2775 0.2601 0.1341 0.2497 0.22 0.4345 0.4395 0.3746 0.4945 0.5644 0.4395 0.4945 0.5644 0.5594 0.8641
10.94 12.76 12.81 11.74 10.09 8.241 5.969 8.391 9.815 9.89 13.47 13.77 15.02 15.38 15.63 16.97 14.57 16.01 14.56 13.51 12.6 12.53 12.85 12.68 12 10.03 8.266 6.513 5.879 6.763
16.98 13.89 12.7 11.92 11.84 12.97 13.19 11.68 10.66 9.74 11.45 11.27 8.752 9.086 10.22 15.92 15.86 11.98 6.995 7.377 12.61 12.66 9.355 7.799 7.063 6.675 5.582 4.093 4.161 4.772
0.4046 0.4695 0.3446 0.2797 0.4345 0.6843 0.7842 0.4995 0.4395 0.2198 0.4663 0.6874 0.4902 0.4402 0.3939 0.4995 0.4654 0.1598 0 0 0 0 0 0 0 0 0 0 0 0
4.186 4.36 3.911 2.952 2.298 2.592 2.507 2.612 2.852 3.791 3.311 2.544 2.544 3.272 3.496 3.39 3.961 4.249 3.996 3.996 3.888 3.119 2.567 1.96 1.98 2.213 1.818 1.748 1.963 1.354
0.1074 0.2323 0.2497 0.1424 0.1249 0.1249 0.01748 0 0 0 0.264 0.6594 0.5864 1.284 1.699 1.654 2.301 2.628 3.03 4.049 7.712 7.582 7.829 9.323 9.105 6.823 4.645 4.298 4.757 4.75
0.3896 0.06993 0.1798 0.3396 0.2847 0.2497 0.1598 0.1249 0.1249 0.1249 0.1249 0.1623 0.4995 0.4442 0.6056 1.14 1.302 0.9115 0.9989 0.9191 0.4845 0.6668 0.944 0.6094 0.3047 0.1523 0.2223 0.1523 0.2223 0.3471
0.8091 0.6243 0.5594 0.4071 0.5319 0.5594 0.3421 0.2497 0.2173 0.2547 0.7372 0.5496 0.3253 0.8342 0.4815 0.4367 0.4558 0.175 0.3813 0.3275 0.5244 0.4745 0.1498 0 0.1498 0.3247 0.2248 0.4246 0.999 0.949
0.4895 0.8691 0.6393 0.3097 0.5544 0.6893 0.4445 0.4295 0.6843 0.5694 0.3613 0.3435 0.7635 0.8168 0.9921 0.8509 0.6574 0.5044 0.5469 0.3009 0.3896 0.4845 0.3746 0.3596 0.2497 0.2348 0.1249 0.1548 0.3746 0.3596
0.4745 0.3746 0.3746 0.4745 0.8241 0.5744 0.3247 0.1998 0.5744 0.8741 1.185 1.45 6.086 12.67 18.55 18.28 20.51 17.8 19.45 11.05 6.743 9.115 10.34 9.115 8.816 10.11 11.59 9.19 7.967 7.817
0 0.6643 1.633 3.297 4.98 4.99 4.965 5.944 5.864 6.788 9.559 12.44 8.099 4.049 3.006 5.944 4.057 2.444 1.449 0.7611 0.7892 1.209 0.7592 0.914 1.374 1.433 2.243 3.811 6.154 7.962
0.6418 0.4995 0.3446 0.0949 0 0 0 0.1548 0.4046 0.5769 0.5873 0.4905 0.3895 0.3692 0.4002 0.3783 0.3158 0.3905 0.9055 1.505 0.8466 0.6568 0.6243 0.7167 0.7492 0.6568 0.7167 1.119 1.064 0.9989
25.01 26.21 23.64 21.65 20.9 20.22 19.87 17.51 15.42 14.71 13.83 12.78 12.38 11.7 11.49 10.18 9.842 9.547 9.24 9.337 9.665 12.42 16.8 19.24 20.35 21.18 20.52 17.84 15.96 16.94
1.708 2.462 2.717 2.682 2.962 3.426 3.756 2.907 2.622 2.742 3.336 4.277 3.175 3.12 2.435 1.002 0.4784 0.5307 0.779 0.3454 0.5794 0.5894 0.7492 0.5694 0.2497 0.2947 0.4196 0.4995 0.4995 0.6343
2.073 1.528 2.32 1.903 1.286 1.483 1.029 1.703 1.748 0.3396 3.264 3.999 4.706 3.507 4.366 4.07 2.548 1.702 1.426 0.7753 0.3047 0.4445 0.7917 0.8741 0.5819 0.3047 0.2497 0.3471 0.3746 0.2772
0.2822 0.1973 0.467 0.6243 0.4071 0.467 0.6243 0.4071 0.3222 0.447 0.4233 0.386 0.3853 0.5668 0.4705 0.473 0.3122 0.4124 0.2604 0.1854 0.6144 0.7542 0.5644 0.5594 0.7442 0.994 0.944 0.5694 0.4945 0.7442
0.6743 0.7992 0.4246 0.2497 0.7742 0.7742 0.3996 0.5244 0.6493 0.7242 1.298 0.9732 0.9908 1.303 2.097 3.452 5.485 5.769 4.608 7.087 5.906 4.183 1.96 3.084 6.581 8.266 8.928 10.25 10.13 9.34
0.2497 0.3297 0.6193 0.8741 0.7542 0.4995 0.4995 0.5394 0.7043 0.8741 0.4647 0.5656 0.4976 0.4282 0.4646 0.4216 0.4935 0.5897 0.6657 0.8406 0.2098 0.3646 1.034 1.254 1.239 1.908 2.168 2.038 2.083 1.838
0.2872 0.9415 2.013 2.24 2.153 2.607 2.283 0.8591 0.6993 1.896 1.557 1.112 1.184 4.624 0.4701 0.4172 0.7566 0.5891 0.4319 0.8433 0.969 0.9989 0.8841 0.5294 0.2697 0.3646 0.3746 0.3746 0.6044 0.6243
0.8741 0.5369 0.6119 0.9615 0.6618 0.06243 0 0.1124 0.462 0.6119 0.6282 0.3794 0.705 0.7027 1.874 4.368 10.77 9.78 4.266 4.689 7.142 6.493 6.493 7.033 7.497 7.787 9.08 9.03 7.512 8.611
1.748 1.626 0.8566 0.7667 0.8741 0.8216 0.5344 0.7842 0.964 0.7142 0.6149 0.5116 0.465 0.5834 0.7525 0.6474 3.873 13.8 1.083 0.8169 0.6943 0.8991 1.359 1.169 1.134 2.063 2.238 1.748 1.638 1.443
0.7767 0.6518 0.4295 0.5694 0.9165 0.7068 0.2348 0.02747 0.2922 0.5694 0.3832 0.4363 0.2154 0.324 0.64 0.7375 0.3657 1.079 0.8998 0.7255 1.523 1.728 1.433 0.7442 0.7292 0.8541 0.6643 0.6243 0.4146 0.05994
0.3746 0.4745 0.6993 0.949 0.9989 0.5994 0.09989 0.1998 0.2497 0.5494 0.4893 0.5577 0.2041 0.4707 0.3985 0.3968 0.5664 0.4467 0.5961 0.5407 0.5145 0.4995 0.4995 0.4995 0.4995 0.2647 0.2497 0.1324 0.2422 0.3671
0.8741 0.4995 0.6243 1.124 1.124 0.9989 1.374 1.623 0.7492 0.4995 1.311 1.408 0.9989 1.087 0.8004 0.8434 0.5895 0.4503 0.696 0.7676 0.8516 0.7043 0.6343 1.339 1.703 1.476 1.284 0.8966 1.044 1.249
0.3396 0.1698 0.2048 0.1698 0.2847 0.4545 0.4995 0.4995 0.4995 0.4196 0.1933 0.5776 0.1668 0.1402 0.2457 0.3867 0.3069 0.2795 0.4302 0.3349 0.08241 0.2897 0.3746 0.2922 0.2497 0.1673 0.1249 0.2073 0.4146 0.7467
5.709 3.341 3.641 5.14 6.383 7.507 6.508 6.378 8.316 8.012 5.66 2.809 0.7705 0.6659 1.041 2.215 2.998 3.399 1.75 0.779 0.6094 1.224 1.129 0.5244 0.3796 0.6144 1.104 1.244 0.7692 0.5095
2.233 1.833 1.623 2.163 2.193 1.404 1.843 3.022 3.551 3.621 3.758 5.58 9.301 12.24 12.95 11.34 11.99 13.86 16.27 19.1 19.81 18.41 19.35 18.58 15.9 15.23 14.78 13.15 12.82 14.43
0.3471 0.2772 0.05494 0.2922 0.5694 0.3322 0.2497 0.4445 0.4995 0.4021 0.3487 0.2915 0.3669 0.4056 0.6905 0.563 0.3897 0.3673 0.3992 0.5904 1.663 2.048 2.672 3.466 3.916 4.335 4.835 5.589 5.784 5.574
6.456 6.718 4.608 4.033 6.131 7.492 6.83 6.631 6.73 6.743 7.232 10.97 11.68 9.367 6.003 5.102 3.902 1.879 1.227 0.9004 0.4745 0.4495 0.4246 0.2248 0.4246 0.6993 0.5994 0.3496 0.2497 0.5494
0.3646 0.3746 0.2597 0.3646 0.2597 0.3646 0.3746 0.1448 0.2397 0.2497 0.1359 0.08825 0.2846 0.2034 0.2449 0.2793 0.1791 0.2736 0.1235 0.08825 0 0 0 0.06493 0.1249 0.05994 0.1299 0.3147 0.2447 0.1249
0.05244 0 0.07242 0.1249 0.05244 0 0 0.07242 0.4146 0.6243 0.2162 0.3608 0.2263 0.1899 0.175 0.233 0.2499 0.249 0.2143 0.1015 0.1249 0.1823 0.3072 0.2597 0.2972 0.4995 0.3272 0.1249 0.06743 0.2298
3.916 6.124 7.407 7.507 7.202 6.828 6.453 5.914 4.45 3.561 5.173 5.494 4.406 3.436 4.343 3.928 3.341 3.335 2.932 3.635 5.215 4.7 5.03 5.09 4.256 3.426 2.707 2.862 4.171 5.909
0.8916 0.8941 0.2323 0.1249 0.1424 0.2497 0.2148 0 0 0.01748 0.2503 0.2722 0.285 2.669 6.54 1.783 0.292 3.383 0.2238 0.2165 0.3821 0.02248 0 0.1174 0.3596 0.2572 0.2497 0.3671 0.1399 0.007492
0.6993 0.979 0.5394 0.2697 0.2497 0.1349 0.00999 0.1149 0.1249 0.2397 0.2207 0.188 0.3586 0.2497 0.4254 0.1975 0.2548 0.2497 0.1786 0.1792 0.1249 0.2173 0.4345 0.4995 0.3147 0.1573 0.3097 0.5594 0.4395 0.3746
0.1873 0.06243 0.1873 0.2497 0.2497 0.1873 0.06243 0.06243 0.1873 0.3122 0.2042 0.7631 1.122 1.156 0.9041 0.5847 0.6579 1.587 0.6301 0.3469 0 0.02248 0.3821 0.4995 0.4995 0.492 0.3746 0.3596 0.1399 0.3821
0.2697 0.4895 0.3446 0.03996 0.5095 0.5844 0.1149 0.00999 0.1349 0.2497 0.2015 0.0345 0 0.1939 0.4798 0.4828 0.1084 0.7592 0.9004 0.2136 0.1498 0.7492 0.6243 0.1998 0.4995 0.4745 0.3496 0.2248 0.1249 0.0999
0.0949 0.3446 0.4995 0.4995 0.4995 0.452 0.517 0.7967 0.7317 0.6418 0.567 0.8502 0.8447 1.098 0.7485 0.5104 0.8174 0.5568 0.5445 0.5673 0.4995 0.3746 0.1249 0.1249 0.4995 0.6243 0.8741 0.9989 0.3746 0.2497
0.7467 0.7492 0.7492 0.5045 0.7442 1.728 1.748 1.136 1.124 1.124 0.6653 0.8516 1.327 0.9197 2.375 3.11 3.637 5.866 8.607 7.628 8.553 10.3 11.43 12.05 12.05 12.55 13.49 13.99 14.3 12.99
0.8716 1.364 1.006 0.01998 0.4895 0.7442 0.3821 0.497 0.4995 0.4995 0.7369 0.8129 0.7067 1.074 1.213 1.648 1.511 3.545 3.004 3.031 1.618 1.498 2.068 1.773 2.003 2.407 1.738 2.353 3.002 1.983
0.1274 0.2522 0.3796 0.6193 0.3671 0.004995 0.2522 0.3746 0.3771 0.497 0.3177 0.544 0.267 0.3697 0.3202 0.403 0.07171 0.05193 0.08654 0.1885 0.2198 0.1548 0.2497 0.2497 0.2797 0.3746 0.3746 0.3446 0.2497 0.2797
0.3721 0.3746 0.3746 0.2522 0.2497 0.3721 0.497 0.6218 0.3796 0.2522 0.2185 0.2552 0.3746 0.4615 0.78 0.6062 0.3746 0.2841 0.3402 0.181 0.3147 0.2797 0.05994 0 0 0 0.0949 0.4096 0.5944 0.5294
0.3546 0.6818 0.5769 0.5469 0.7492 0.6343 0.3846 0.1923 0.1823 0.1923 0.2048 0.1732 0.07992 0.3996 0.989 0.4845 0.3646 0.621 0.6243 0.3385 0.5594 0.5045 0.2547 0.06493 0 0.1199 0.2497 0.1299 0 0
0 0 0 0 0 0 0 0 0 0 0 0 0 0 0 0 0 0 0 0 0 0 0 0 0 0 0 0 0 0
0.2522 0.3721 0.5819 0.2947 0.04246 0.08241 0.2897 0.3746 0.2098 0.1249 0.3514 0.5562 0.5449 0.3746 0.3689 0.2497 0.0227 0.2895 0.5335 0.5619 0.5544 0.7342 0.7642 0.4595 0.1948 0.1249 0.1249 0.06993 0.1099 0.2497
0.3746 0.3796 0.6193 0.3721 0.2522 0.3671 0.007492 0.3771 0.492 0.1299 0.6545 0.4773 0.4456 0.5008 0.6691 9.685 10.87 6.317 0.9707 3.153 1.336 0.9615 0.5869 0.2747 0.5369 0.8741 0.8616 0.7492 0.7617 0.8491
3.471 2.787 2.153 2.218 2.093 1.818 1.159 0.934 1.004 0.5944 1.147 1.839 3.225 2.106 0.7675 0.6361 0.7286 0.9586 0.6752 0.9463 1.114 0.969 0.6243 0.5944 0.3197 1.144 1.314 0.6743 1.299 1.833
0 0 0 0 0 0 0 0 0 0 0 0 0 0 0 0 0 0 0 0 0 0 0 0 0 0 0 0 0 0
0.7492 0.5769 0.3746 0.5469 0.5769 0.3746 0.6044 0.9315 0.8266 0.5669 0.4441 0.5484 0.5165 0.4088 0.5113 0.3975 0.361 0.4439 0.4256 0.3457 0.7717 0.8291 0.6243 0.5794 0.3746 0.3521 0.2497 0.2497 0.2497 0.2722
14.29 15.08 15.95 15.75 15.76 15.82 13.48 12.88 15.55 14.54 9.74 5.392 0.6391 0.4841 0.2264 0 0.0844 0.4858 10.2 10.62 0.8641 0.5394 0.4995 0.8391 0.914 0.7892 0.8341 0.959 0.9989 0.8291
1.051 0.7642 0.6318 0.3896 0.6094 0.9765 0.8816 1.461 1.264 0.6618 1.043 1.063 0.9202 0.5654 0.8699 0.8901 1.12 0.7764 0.5018 0.5442 0.2497 0.2747 0.3746 0.3746 0.3996 0.4745 0.3996 0.5494 0.7242 0.5494
0.04745 0.3147 0.6718 0.6543 0.4995 0.4995 0.5469 0.5769 0.4046 0.2497 0.6741 0.9438 0.7473 0.5605 0.3853 0.5963 0.2732 0.3001 0.2439 0.2091 0.4895 0.3446 0.00999 0.1249 0.1448 0.3946 0.6243 0.6144 0.4695 0.1149
0.9989 0.979 0.7192 0.3446 0.01998 0.2697 0.4795 0.2497 0.2497 0.2298 0.2177 0.5431 0.5816 0.331 0.7484 0.7104 0.507 0.3696 0.4215 0.4098 0.3946 0.3746 0.3746 0.3746 0.4795 0.3946 0.05994 0.1049 0.4395 0.4995
1.014 1.219 1.468 1.718 0.979 0.3247 0.5794 1.064 0.6843 0.7342 0.9592 1.243 0.6921 0.5528 0.5988 0.67 1.281 1.279 1.088 1.782 1.124 1.698 2.602 2.527 1.836 1.498 1.613 1.633 1.384 1.134
0.5544 0.7767 0.8466 0.7217 0.7342 1.124 1.124 1.014 0.487 0 0.4763 0.4874 0.5163 11.42 1.131 9.569 9.257 9.235 1.576 0.5331 0.6418 0.7492 0.7142 0.482 0.4096 0.5894 0.3571 0.3371 0.8391 0.5719
0.3646 0.6718 0.8166 0.7492 0.9215 1.239 1.431 1.384 0.9041 0.3272 0.2888 0.6972 0.9105 0.6712 0.4638 0.4058 0.5255 0.666 0.9053 1.098 0.8616 0.7867 1.136 1.261 1.336 0.974 0.7367 0.6493 0.8741 0.8366
0.3996 0.1748 0.3247 0.3746 0.1748 0.1249 0.7242 1.074 0.924 0.7742 0.3241 0.3325 0.3082 0.2852 0.2839 0.4995 0.6335 0.3799 0.005258 0 0.08991 0.2148 0.1598 0.03496 0 0.2697 0.5544 0.4445 0.2847 0.6094
4.555 5.597 6.351 5.564 4.685 4.495 4.108 4.026 4.508 4.822 3.987 5.387 7.38 14.01 9.609 2.049 10.24 16.78 7.408 2.995 0.8741 0.8741 0.6243 0.3746 0 0 0.1249 0.3746 0.4995 0.4995
0.3746 0.3546 0.1249 0.1349 0.2697 0.4995 0.4795 0.2497 0.2497 0.2497 0.2326 0.3457 0.4253 0.543 0.2123 0.4718 0.4131 0.3762 0.3161 0.3762 0 0.1948 0.3471 0.1798 0.2223 0.3471 0.1798 0.1249 0.3197 0.6668
0.8691 0.7217 0.3471 0.4345 0.4071 0.2822 0.2497 0.2497 0.1573 0.3097 0.4917 0.4959 0.5625 0.6208 0.5946 0.4388 0.002378 0.05827 0.3913 0.5661 0.2847 0.4295 0.6793 0.4795 0.2847 0.3396 0.1948 0.2148 0.4295 0.4995
0.3671 0.2722 0.6318 0.7192 0.2497 0.2647 0.4845 0.2348 0.007492 0.1324 0.5082 8.065 0.5343 0.4643 0.9967 4.783 2.26 0.5588 7.587 7.01 8.067 9.615 10.71 11.74 14.48 15.43 15.18 15.08 15.63 16.06
0.6094 0.7417 0.7492 0.5145 0.2647 0.1324 0.1249 0.5944 0.7417 0.5145 0.4663 0.3404 0.2772 0.4161 0.4772 0.3756 0.4617 0.5207 0.3394 0.2673 0.7292 0.6243 0.5844 0.3346 0.1648 0.3546 0.2298 0.1848 0.4795 0.3147
1.129 0.5369 0.1898 0.03247 0.3696 0.5919 0.5319 0.9615 1.031 0.7217 0.8939 0.2258 0.5134 0.3539 0.3976 0.2224 0.08021 1.383 1.087 0.9973 0.6218 0.5145 1.254 1.506 1.861 1.246 1.134 1.616 1.244 0.994
0.909 0.904 0.5894 0.3097 0.3446 0.6593 0.5594 0.4046 0.3746 0.3746 0.5853 0.3868 0.5824 0.5477 0.2157 0.7597 0.3155 0.5855 0.6501 0.747 0.6493 0.3996 0.3746 0.1498 0.462 0.949 0.5494 0.2747 0.3621 0.1498
4.835 4.37 4.181 3.349 2.07 1.184 1.016 1.201 0.8391 0.3272 0.6242 0.6717 0.4165 0.4375 0.4154 0.444 0.5264 0.5094 0.6994 0.6897 0.6818 1.056 0.6119 0.4995 0.7043 0.6468 0.522 0.3971 0.2722 0.4545
0.6718 0.7018 0.5294 0.5644 0.9215 0.7617 0.3272 0.2972 0.3272 0.2497 0.459 0.8787 0.8225 0.9192 0.7091 0.5579 0.2497 0.6198 1.901 3.823 6.773 6.933 6.673 8.351 11.3 13.63 13.75 14.03 15.65 18.69
0.6243 0.7442 0.934 0.8191 0.6843 0.8691 0.8791 0.7492 0.989 1.129 0.7924 0.6395 0.6261 0.8345 0.4697 0.4839 0.3419 0.5323 0.5755 0.1408 0.5394 0.4171 0.6693 0.9989 0.9565 0.8316 0.6643 0.7118 1.039 1.001
11.03 10.9 8.696 6.313 5.329 5.299 6.223 6.099 6.114 6.863 10.68 4.12 0.9785 0.5888 0.6791 0.5072 0.7053 0.4519 0.8386 1.575 2.472 3.446 5.569 9.14 11.19 12.01 14.91 18.78 21.2 22.1
0.4995 1.124 1.124 1.498 1.498 1.498 1.748 1.374 0.8741 0.6243 2.497 1.989 3.262 3.273 3.173 3.185 1.643 0.6777 0.6561 0.3624 0.8416 0.7817 0.3346 0.05244 0 0 0 0.07242 0.2697 0.2298
0.7492 0.5769 0.3746 0.5469 0.5769 0.3746 0.6044 0.9315 0.8266 0.5669 0.4441 0.5484 0.5165 0.4088 0.5113 0.3975 0.361 0.4439 0.4256 0.3457 0.7717 0.8291 0.6243 0.5794 0.3746 0.3521 0.2497 0.2497 0.2497 0.2722
0.7492 0.5769 0.3746 0.5469 0.5769 0.3746 0.6044 0.9315 0.8266 0.5669 0.4441 0.5484 0.5165 0.4088 0.5113 0.3975 0.361 0.4439 0.4256 0.3457 0.7717 0.8291 0.6243 0.5794 0.3746 0.3521 0.2497 0.2497 0.2497 0.2722
0.7492 0.5769 0.3746 0.5469 0.5769 0.3746 0.6044 0.9315 0.8266 0.5669 0.4441 0.5484 0.5165 0.4088 0.5113 0.3975 0.361 0.4439 0.4256 0.3457 0.7717 0.8291 0.6243 0.5794 0.3746 0.3521 0.2497 0.2497 0.2497 0.2722
0.7492 0.5769 0.3746 0.5469 0.5769 0.3746 0.6044 0.9315 0.8266 0.5669 0.4441 0.5484 0.5165 0.4088 0.5113 0.3975 0.361 0.4439 0.4256 0.3457 0.7717 0.8291 0.6243 0.5794 0.3746 0.3521 0.2497 0.2497 0.2497 0.2722
0.7492 0.5769 0.3746 0.5469 0.5769 0.3746 0.6044 0.9315 0.8266 0.5669 0.4441 0.5484 0.5165 0.4088 0.5113 0.3975 0.361 0.4439 0.4256 0.3457 0.7717 0.8291 0.6243 0.5794 0.3746 0.3521 0.2497 0.2497 0.2497 0.2722
0.7492 0.5769 0.3746 0.5469 0.5769 0.3746 0.6044 0.9315 0.8266 0.5669 0.4441 0.5484 0.5165 0.4088 0.5113 0.3975 0.361 0.4439 0.4256 0.3457 0.7717 0.8291 0.6243 0.5794 0.3746 0.3521 0.2497 0.2497 0.2497 0.2722
2.467 3.541 3.102 3.177 4.061 3.646 3.042 2.722 3.566 5.544 7.406 6.856 5.74 10.22 9.237 8.993 10.63 11.45 11.92 13.75 11.56 8.791 8.241 9.577 11.24 8.778 6.868 6.743 5.344 2.835
0.3047 0.4295 0.4445 0.2098 0 0.05494 0.1798 0.1948 0.06993 0.1099 0.2883 0.1743 0.2185 0.2845 0.242 0.6428 0.3217 0.2215 0.2506 0.2541 0.1349 0.05744 0.1249 0.1823 0.2497 0.1923 0.1249 0.2397 0.3746 0.2597
1.216 1.156 0.7542 0.3471 0.8966 1.216 0.5095 0.5269 0.6243 0.3471 0.9542 1.065 0.9266 0.6717 0.6358 0.3954 0.3085 0.5343 0.4995 0.5369 0.9715 0.6893 0.4395 0.3746 0.6518 0.472 0.3746 0.5594 0.9016 0.9065
0.5744 0.6743 0.924 1.086 1.211 0.9865 0.3496 0.3871 0.5869 0.5369 0.4671 0.4352 0.3866 0.4776 0.464 0.4548 0.5516 5.375 0.7284 0.5053 0.497 0.3746 0.3746 0.3696 0.1299 0.3721 0.2497 0.2547 0.507 0.8716
0.2497 0.2497 0.5794 0.6243 0.2947 0.1399 0.01498 0.1099 0.1249 0.01498 0.3199 0.2968 0.2312 0.2108 0.6428 0.6223 0.4903 0.419 0.7492 0.565 0.3496 0.2248 0.1998 0.5244 0.5494 0.1998 0 0 0.04995 0.2497
0.1998 0.2248 0.3746 0.2747 0.1249 0.1249 0.1748 0.3996 0.8241 0.924 0.5092 0.4983 0.542 0.5183 0.412 0.501 0.4377 0.3606 0.486 1.53 5.215 6.663 6.758 5.449 5.444 5.889 6.084 6.208 5.614 4.38
16.61 15.11 13.4 9.715 5.372 3.963 2.745 1.676 1.985 1.958 0.7222 0.6733 0.6764 0.4677 0.7354 3.011 8.872 12.52 15.09 9.942 1.673 1.633 1.873 1.548 1.314 1.698 1.803 1.688 2.073 2.502
0.6243 0.6243 0.3796 0.1299 0.002497 0.2447 0.6169 0.7467 0.5045 0.2547 0.4948 0.5176 0.7129 0.8355 0.4995 0.7492 1.29 1.246 0.8378 0.8559 0.7567 1.336 1.256 0.7792 0.6318 0.3896 0.3746 0.492 0.6169 0.7417
0 0 0 0 0 0 0 0 0 0 0.006311 2.04 1.332 0.6706 0.4258 0.4712 0.4097 0.3429 0.6939 0.2978 0.4995 0.2697 0.01998 0.5744 0.969 0.4246 0.1448 0.3546 0.4895 0.3846
0.2797 0.4995 0.2198 0 0 0 0 0 0 0 0.118 0 2.408 9.421 18.32 2.361 1.823 7.113 6.174 5.376 14.74 14.93 18.63 19.91 16.73 16.78 19.36 19.47 19.16 15.54
10.4 10.3 10.38 9.615 8.191 8.004 7.33 7.08 7.03 6.031 6.157 11.39 11.26 8.784 5.034 0.6316 0.2876 0.5695 0.3118 0.4187 0.6518 0.8191 0.7767 0.5544 0.6943 0.8466 0.4845 0.3746 0.6668 0.457
0.2747 0.6993 0.7492 0.4121 0.3746 0.2622 0.4745 0.6119 0.3996 0.487 0.4577 0.5064 0.4122 0.3615 0.6365 1.694 0.5813 0.4953 1.334 0.4481 0.1898 0.3097 0.3746 0.2822 0.2497 0.2497 0.3421 0.2822 0.5269 0.5319
0.6243 0.6243 0.5644 0.4995 0.5594 0.6243 0.8641 1.304 1.139 0.6293 0.2918 0.377 0.5583 0.3698 0.407 0.4863 0.652 0.802 0.6388 0.8275 0.4246 0.8866 0.949 0.487 0.3996 0.6493 0.8616 0.7492 0.7742 0.9865
2.298 2.198 3.421 5.269 6.318 8.441 9.765 9.815 9.69 10.26 11.2 11.36 12.79 14.38 12.9 10.53 11.68 12.88 13.47 12.32 12.4 11.27 10.23 11.49 11.28 10.35 8.981 7.957 7.342 5.819
0 0 0 0 0 0 0 0 0 0 0 0 0 0 0 0 0.1536 0.2035 0.1625 0.466 0 0.1124 0.3746 0.2997 0.1998 0.4121 0.4246 0.2123 0.1998 0.3746
0.2422 0.1249 0.1399 0.3821 0.492 0.3671 0.2497 0.2497 0.2572 0.3821 0.405 0.1457 0.08004 0.2465 0.5806 0.746 0.1041 0.001601 0.2577 0.2831 0.3247 0.5369 0.6243 0.7367 0.924 0.7492 0.7118 0.5494 0.487 0.7118
1.548 2.323 1.798 1.124 0.9989 1.299 1.174 1.124 1.324 1.374 1.316 0.8966 1.192 0.9715 0.5536 2.16 1.462 0.9207 0.5958 0.4769 1.001 1.164 0.914 0.9615 1.331 1.249 1.419 1.748 1.918 2.545
0.2397 0.1923 0.3172 0.442 0.6343 0.8166 0.8741 0.8741 0.7392 0.6243 0.5209 7.849 9.87 10.7 16.77 8.166 13.97 12.38 3.611 2.235 9.25 10.39 10.54 10.45 12.11 13.82 12.53 10.42 9.775 9.83
0.4146 0.1249 0.1773 0.3022 0.3222 0.4071 0.6243 0.5195 0.4271 0.5519 0.7057 0.806 0.4881 0.2497 0.1362 0.2214 0.4087 0.437 0.2838 0.1249 0.1998 0.5994 0.9989 0.8991 0.4246 0.1498 0.2747 0.3496 0.2747 0.3746
9.84 11.11 12.54 12.91 13.46 13.94 13.09 12.64 12.44 11.56 12.57 14.92 7.75 0.9308 5.826 15.01 10.1 7.031 1.487 0.7284 0.492 0.3821 0.02248 0 0.3521 0.7267 0.5145 0.3821 0.3746 0.3746
0.6169 0.5294 1.014 1.241 1.109 0.8516 0.507 0.6243 0.6094 0.4121 0.8072 1.01 0.8194 0.5335 0.7133 1.077 0.5843 0.477 0.5046 0.5041 0.3022 0.6843 1.144 0.8866 0.5519 0.5719 0.6243 0.6243 0.4071 0.2497
0.6693 0.8291 0.6693 0.1124 0.1024 0.2273 0.2497 0.4545 0.6019 0.7267 0.7492 0.6916 0.5571 0.2497 0.1377 0.2017 0.2081 0.1185 0 0.09605 0.1998 0.2497 0.3247 0.4495 0.4995 0.5744 0.4745 0.2248 0.1998 0.3247
0.9115 0.3496 0.2123 0.4246 0.4121 0.1998 0.1249 0.2123 0.2497 0.1623 0.3052 0.3571 0.5992 0.3293 0.3702 0.2278 0.8232 0.3507 0.5679 0.4199 0.3222 0.1973 0.2298 0.4795 0.7292 0.7692 0.467 0.3022 0.4795 0.5195
12.62 11.52 11.79 11.73 9.575 7.682 7.752 7.397 7.202 8.346 9.282 9.402 8.491 9.011 9.517 10 10.11 9.841 10.4 11.6 15.49 15.59 14.51 15.67 18.87 19.59 19.14 20.71 19.69 17.99
14.87 14.24 12.09 7.03 6.044 8.916 5.756 6.381 5.482 7.505 13.93 10.85 6.769 1.734 0.958 0.8714 1.089 0.8741 0.7472 0.5464 0.8141 0.7018 0.8266 0.7967 0.7492 0.5944 0.4995 0.7317 1.029 1.124
0.1249 0.2497 0.1249 0 0.2497 0.2497 0.1249 0.1249 0 0.1249 0.2497 0.1734 0.1526 0.2497 0.2497 0.1942 0.1387 0.3746 0.3746 0.3399 0.2747 0.3996 0.5244 0.5994 0.4495 0.2747 0.3746 0.3247 0.1249 0.1498
1.249 1.311 0.9989 1.186 1.249 1.186 1.623 1.873 1.998 2.185 2.478 2.517 2.228 1.691 1.844 1.537 0.8453 0.2882 0.3842 0.6436 1.249 1.748 1.623 1.311 1.186 1.186 1.436 1.623 1.436 1.124
[truncated: 41 more columns]

## Sheet: Panel G
Total H3K36me3	H3K36me3-Q4	H3K36me3-Q3	H3K36me3-Q2	H3K36me3-Q1
37	1901	1873	1900	1927
124	1873	1854	1839	1875
466	1839	1845	1834	1853
953	1791	1842	1765	1839
883	1791	1785	1756	1804
1407	1756	1785	1730	1773
1067	1729	1773	1725	1742
971	1708	1765	1719	1730
20	1703	1765	1713	1730
138	1696	1723	1698	1729
30	1651	1708	1698	1727
1000	1649	1679	1697	1727
428	1649	1677	1689	1724
48	1627	1670	1681	1718
637	1588	1668	1679	1718
531	1581	1663	1677	1708
1083	1557	1660	1677	1679
1212	1557	1651	1675	1679
333	1538	1650	1665	1679
559	1533	1648	1652	1665
55	1523	1630	1651	1651
63	1522	1627	1645	1651
126	1522	1614	1641	1651
1447	1520	1605	1633	1649
82	1519	1594	1625	1631
1519	1519	1594	1622	1629
1708	1515	1584	1619	1588
23	1510	1578	1613	1587
197	1510	1575	1605	1586
87	1510	1566	1603	1585
114	1507	1564	1598	1584
14	1500	1560	1598	1584
201	1499	1560	1594	1576
1111	1491	1557	1594	1575
1094	1482	1556	1586	1575
93	1482	1556	1584	1572
725	1482	1556	1584	1566
1279	1482	1554	1584	1564
963	1482	1552	1575	1564
1002	1481	1547	1564	1558
138	1478	1547	1561	1556
952	1475	1542	1552	1556
1730	1473	1538	1547	1551
237	1473	1529	1547	1546
233	1471	1528	1542	1545
117	1471	1522	1538	1542
153	1468	1520	1530	1541
1161	1468	1520	1528	1541
959	1468	1519	1524	1538
1538	1460	1519	1519	1538
1668	1450	1518	1519	1538
16	1446	1517	1516	1536
680	1445	1517	1515	1526
121	1443	1515	1514	1519
1092	1438	1515	1514	1518
840	1435	1514	1514	1517
770	1424	1510	1510	1515
1012	1418	1507	1501	1514
531	1409	1505	1499	1510
1418	1407	1502	1491	1508
1510	1403	1502	1491	1507
102	1398	1500	1491	1491
52	1398	1500	1487	1490
23	1394	1491	1485	1490
129	1393	1491	1482	1482
666	1391	1485	1482	1482
1221	1390	1482	1482	1482
1310	1389	1482	1481	1480
925	1388	1482	1480	1475
801	1383	1481	1480	1475
505	1383	1481	1480	1473
297	1381	1478	1479	1460
1178	1363	1473	1478	1458
1135	1363	1470	1478	1451
1178	1354	1470	1476	1451
27	1351	1468	1476	1450
1447	1328	1460	1476	1450
914	1328	1458	1475	1450
1547	1327	1449	1474	1449
1126	1326	1447	1473	1445
395	1324	1445	1473	1445
1080	1321	1443	1472	1444
1835	1319	1442	1470	1438
816	1319	1436	1470	1435
87	1319	1427	1469	1432
41	1315	1426	1468	1430
52	1315	1418	1468	1418
211	1310	1417	1459	1418
911	1306	1416	1459	1412
844	1305	1416	1457	1411
1319	1305	1409	1455	1402
1464	1305	1409	1454	1400
1349	1297	1409	1453	1400
61	1292	1405	1450	1398
273	1289	1402	1448	1391
660	1274	1401	1445	1391
155	1274	1399	1443	1389
34	1265	1393	1443	1389
385	1242	1391	1441	1388
1398	1241	1391	1436	1387
422	1236	1389	1436	1386
196	1233	1389	1436	1385
1213	1230	1387	1432	1385
1327	1230	1385	1428	1385
903	1222	1383	1427	1384
1195	1222	1379	1427	1383
1400	1221	1372	1418	1381
1679	1221	1367	1418	1376
1301	1217	1363	1418	1372
992	1213	1361	1418	1372
216	1197	1361	1418	1372
306	1195	1361	1417	1372
666	1195	1361	1416	1371
419	1187	1360	1411	1368
879	1187	1360	1409	1365
1584	1187	1357	1409	1363
608	1187	1354	1404	1361
257	1185	1354	1401	1361
99	1185	1350	1400	1354
115	1181	1347	1398	1352
90	1178	1345	1393	1351
41	1178	1336	1393	1351
1204	1176	1334	1393	1346
1239	1162	1332	1391	1345
1588	1161	1332	1391	1345
1457	1161	1327	1391	1336
35	1161	1327	1386	1336
80	1161	1327	1384	1336
31	1159	1323	1381	1329
257	1145	1319	1381	1329
36	1145	1319	1378	1328
925	1139	1314	1375	1327
1418	1137	1306	1374	1326
1221	1135	1306	1372	1323
1075	1134	1302	1363	1320
404	1130	1301	1360	1319
1745	1129	1292	1357	1319
1001	1126	1292	1356	1316
1547	1126	1290	1354	1312
325	1124	1287	1354	1310
1441	1124	1284	1354	1310
1391	1117	1283	1351	1310
1345	1115	1283	1348	1309
1391	1109	1276	1347	1309
1332	1109	1275	1345	1308
1328	1105	1274	1345	1307
1677	1101	1274	1345	1306
1207	1092	1274	1340	1305
1292	1092	1271	1336	1305
1433	1067	1271	1336	1302
1594	1064	1265	1336	1302
206	1064	1252	1336	1301
1181	1059	1247	1333	1301
1050	1052	1237	1332	1301
478	1050	1237	1332	1301
362	1050	1235	1327	1300
1267	1049	1230	1327	1299
1416	1042	1230	1327	1296
356	1042	1230	1325	1292
832	1034	1230	1324	1292
1785	1033	1230	1324	1292
126	1032	1222	1319	1285
58	1027	1222	1319	1283
44	1025	1221	1304	1283
747	1025	1218	1303	1283
347	1024	1218	1300	1282
1622	1017	1217	1299	1279
1391	1012	1217	1295	1278
342	1008	1211	1292	1277
1679	1008	1204	1288	1275
1627	992	1200	1288	1274
798	987	1200	1287	1272
778	984	1200	1280	1265
1301	984	1195	1274	1265
1320	980	1181	1274	1265
1452	976	1181	1273	1265
871	976	1181	1267	1258
265	976	1178	1265	1257
433	976	1178	1256	1256
46	973	1176	1256	1248
30	968	1174	1248	1248
69	967	1172	1244	1248
221	960	1169	1239	1248
64	959	1168	1236	1248
206	959	1164	1235	1248
652	958	1162	1230	1246
608	953	1161	1228	1245
1163	943	1157	1225	1244
98	943	1157	1225	1239
1075	943	1157	1224	1238
1310	935	1156	1221	1236
519	935	1155	1221	1230
1329	935	1155	1216	1227
992	931	1143	1214	1227
581	928	1135	1213	1227
871	927	1129	1207	1224
64	920	1128	1204	1221
608	920	1126	1204	1221
936	919	1126	1200	1221
985	905	1126	1195	1215
1756	901	1126	1191	1213
1227	895	1122	1187	1213
1445	887	1122	1187	1212
268	887	1118	1187	1209
1345	886	1118	1187	1209
1475	879	1117	1186	1204
85	873	1115	1180	1200
86	871	1111	1180	1200
1248	863	1109	1180	1197
559	863	1109	1180	1195
1154	863	1109	1178	1195
1042	863	1106	1177	1195
1008	863	1092	1169	1194
36	862	1087	1169	1192
1521	858	1084	1169	1192
860	855	1084	1169	1192
903	847	1082	1162	1191
446	847	1081	1161	1188
1162	843	1081	1158	1187
55	840	1073	1152	1187
201	840	1069	1152	1187
54	835	1067	1152	1187
443	834	1067	1143	1186
847	832	1067	1138	1185
46	832	1067	1137	1184
330	832	1061	1137	1181
1279	828	1060	1131	1179
61	827	1055	1129	1179
1075	827	1052	1126	1178
1161	824	1050	1126	1172
21	824	1050	1126	1171
1785	823	1049	1124	1170
1427	817	1043	1121	1163
1204	816	1042	1118	1163
1432	812	1042	1118	1162
34	811	1041	1117	1161
104	808	1041	1117	1161
27	808	1038	1117	1161
117	808	1034	1117	1157
121	808	1033	1111	1152
732	808	1030	1109	1148
1152	808	1025	1109	1147
1363	805	1018	1107	1143
125	805	1017	1101	1142
644	801	1012	1101	1139
41	801	1009	1101	1139
35	801	1009	1096	1139
206	801	1006	1092	1138
1324	801	1000	1092	1135
688	801	999	1092	1135
646	801	994	1091	1135
552	801	992	1084	1126
63	793	986	1081	1126
70	793	984	1081	1126
64	786	984	1075	1123
49	785	968	1059	1123
19	780	968	1059	1123
132	780	961	1059	1122
1265	770	960	1059	1118
1283	767	960	1053	1117
1454	764	959	1052	1115
1400	747	958	1050	1110
840	740	958	1049	1109
882	740	958	1049	1109
1224	740	958	1047	1107
909	740	956	1041	1101
34	740	951	1041	1101
44	732	943	1036	1094
84	725	943	1034	1093
31	725	943	1033	1092
221	722	943	1033	1090
1274	722	935	1025	1089
1487	722	935	1025	1084
226	717	931	1018	1083
1613	710	927	1017	1082
1372	710	927	1016	1076
858	710	924	1009	1075
211	706	913	1009	1075
1575	702	908	1005	1067
1622	700	905	1005	1067
725	695	897	1001	1066
816	695	895	1000	1065
1386	695	887	992	1063
1510	690	887	992	1061
1390	690	879	992	1059
1228	689	874	992	1059
43	688	873	984	1057
943	688	873	984	1057
34	688	871	979	1057
64	688	871	974	1057
23	683	871	974	1053
70	680	864	973	1052
77	673	863	969	1050
73	673	863	969	1050
77	666	844	969	1050
41	651	843	960	1050
94	651	840	960	1042
855	646	840	960	1042
992	640	832	958	1037
968	637	832	956	1034
1436	637	825	951	1033
1248	637	824	945	1025
951	637	824	944	1025
1765	637	824	943	1025
353	636	824	935	1025
307	629	823	935	1024
328	629	820	935	1018
402	628	816	927	1018
1319	627	816	925	1015
1584	622	816	925	1014
41	622	816	919	1000
473	622	816	913	998
43	618	816	911	993
407	615	808	895	992
347	608	807	895	992
1187	608	805	890	987
1195	608	801	888	984
702	604	801	887	983
1513	601	801	887	977
700	587	801	887	976
1211	581	799	879	976
1424	581	796	877	976
1225	581	793	873	972
622	580	793	871	968
1482	573	793	871	960
1360	573	787	871	960
1176	573	785	871	959
64	573	785	863	953
1187	559	785	858	952
28	552	770	858	951
984	550	770	855	951
992	545	770	855	946
1501	545	766	855	944
1375	545	762	847	943
1024	545	762	846	943
917	545	762	844	935
1176	545	760	844	935
1383	545	752	840	935
840	538	747	840	935
173	536	747	833	935
23	536	740	832	935
25	536	740	824	928
871	526	732	824	927
491	525	732	824	927
177	525	729	816	927
379	518	725	816	920
352	518	722	816	920
637	518	717	812	919
485	511	717	808	919
1017	511	710	804	919
87	511	710	801	911
85	510	710	801	911
171	505	706	785	903
1317	505	702	785	902
1458	505	696	785	902
525	499	695	785	898
66	498	695	785	895
389	498	695	785	892
1482	491	692	772	887
1237	485	690	766	886
49	478	688	762	882
159	472	688	762	882
263	472	688	762	879
1513	472	685	760	863
1405	469	680	755	863
1071	465	680	755	863
767	463	673	747	855
992	463	673	747	855
895	463	673	747	855
1510	459	673	744	849
1288	459	673	740	847
1124	459	666	740	842
911	452	666	740	840
122	452	666	732	840
102	452	661	732	840
70	451	658	732	840
72	446	658	729	840
31	443	658	723	835
136	439	651	717	832
44	433	651	710	831
94	433	651	710	824
41	433	651	695	824
49	433	644	695	824
1181	428	644	695	823
1517	427	637	695	821
1584	427	637	690	816
61	422	637	690	816
23	408	637	688	812
77	402	637	688	808
1538	402	636	688	808
32	397	636	688	808
1064	395	629	680	804
1383	393	622	674	801
784	389	622	673	801
1188	388	618	673	801
19	377	615	673	801
732	374	615	666	796
1169	371	601	666	796
1265	371	601	666	794
61	371	601	666	793
491	371	591	664	793
98	371	587	658	786
762	363	587	658	785
1256	363	587	658	785
308	359	586	658	770
752	359	573	654	764
1267	356	568	644	762
1550	356	559	642	762
1193	347	559	639	760
91	347	559	637	756
1578	347	555	637	755
1356	342	552	637	755
1188	335	548	637	754
1346	333	547	626	753
1468	324	547	626	752
1176	317	545	618	752
511	312	545	616	751
1327	312	545	587	743
36	307	545	579	740
47	307	545	574	740
1351	304	543	573	740
27	298	538	568	740
311	298	538	566	732
1454	295	538	566	732
159	290	538	559	732
359	284	536	552	732
98	279	536	545	729
55	273	532	538	725
1247	273	531	538	717
1118	273	531	538	717
1033	273	525	538	717
1106	273	518	536	717
1460	272	516	536	717
778	270	511	536	710
233	267	505	536	710
999	265	505	532	707
1389	265	505	532	702
1405	257	505	532	702
1521	257	505	531	702
1523	247	498	529	695
871	240	498	525	695
627	236	498	525	695
36	234	486	525	695
1491	233	480	516	695
813	231	477	511	691
28	231	474	509	690
981	230	472	505	688
1519	230	465	505	680
1756	226	465	492	673
142	222	459	491	673
44	221	459	491	666
1473	221	453	490	666
44	216	452	485	658
1161	216	443	481	658
840	215	439	478	658
1217	213	439	472	658
27	211	433	470	651
15	210	428	463	651
49	210	427	456	650
1513	210	420	452	644
94	209	414	452	644
1519	206	403	452	637
187	201	402	452	637
573	201	402	452	637
903	199	402	448	629
628	196	402	439	629
34	196	402	435	627
1256	196	398	427	624
882	195	397	427	622
545	195	395	427	618
1204	193	393	422	615
171	191	391	421	615
615	186	390	420	615
36	178	389	416	615
1445	173	377	414	608
469	171	365	402	608
288	168	365	402	607
56	168	365	402	601
43	168	360	402	601
940	166	359	395	601
67	163	359	395	589
374	159	359	395	589
775	156	356	390	587
1438	156	353	389	587
972	155	347	389	587
212	155	347	389	580
607	155	347	385	574
492	155	347	383	573
627	155	324	377	571
887	155	319	377	559
55	155	318	377	559
27	155	314	371	552
41	155	312	371	552
29	153	312	371	545
67	153	312	365	545
55	152	307	359	545
883	150	307	356	545
1041	148	304	356	545
1309	146	301	356	538
1642	142	297	353	536
1470	142	291	353	536
85	139	291	353	536
28	135	290	353	536
1200	133	286	347	529
1313	133	286	341	525
1403	130	284	341	525
19	128	284	330	525
1117	126	279	330	518
64	121	279	324	516
173	117	279	324	511
666	117	279	319	511
1017	117	279	318	507
1287	113	279	312	505
986	113	277	298	505
211	113	277	295	505
968	113	273	291	504
1169	110	268	290	498
52	109	267	289	498
645	109	265	284	498
1336	109	265	284	498
268	108	263	284	493
1605	108	257	279	492
816	108	252	279	491
1538	108	252	277	491
1265	107	252	273	490
23	107	247	273	481
262	107	247	273	478
34	105	246	268	478
41	102	241	265	478
77	102	237	265	474
168	102	236	263	472
27	102	235	258	465
52	98	234	257	459
44	98	229	257	452
164	97	226	252	452
88	97	221	252	446
35	96	221	252	446
85	94	219	247	445
186	87	216	247	440
292	87	216	247	440
1519	87	216	241	439
1327	87	212	241	439
45	85	211	241	433
1454	84	211	241	427
36	83	211	241	417
198	83	206	236	414
1382	83	201	233	404
1260	83	196	233	402
1191	83	196	231	389
587	83	196	231	389
186	82	196	230	383
1050	80	191	226	376
608	80	191	226	371
1108	78	190	221	370
168	78	187	221	365
168	78	182	219	365
142	78	177	219	365
1130	77	173	216	363
1075	77	173	210	359
1310	77	173	206	359
1265	73	168	206	359
1472	72	166	202	353
827	70	164	196	353
1064	70	160	191	347
167	70	159	190	347
50	69	159	190	347
1319	69	159	182	341
1062	67	155	177	339
1258	67	155	173	335
1294	67	153	168	335
801	67	151	168	333
1571	66	151	164	332
125	66	150	164	330
44	66	150	163	326
1082	64	150	159	324
427	64	146	159	318
73	64	146	155	318
1297	64	146	155	317
1513	63	144	155	317
1369	63	139	155	317
1133	62	136	152	306
1228	62	133	152	295
1272	61	133	150	295
1162	61	133	150	292
1650	61	133	150	290
353	60	131	146	284
49	58	131	146	279
55	58	130	146	279
49	58	125	146	278
778	55	125	146	268
1409	55	125	144	267
769	55	125	141	263
1328	55	121	138	263
1202	55	117	137	257
1204	55	114	137	252
988	55	113	133	252
732	54	113	133	251
137	52	113	131	247
1097	52	109	125	247
1460	52	109	124	241
1845	52	105	117	236
36	52	105	117	231
323	50	98	117	231
379	50	98	113	231
902	50	97	113	226
1082	49	94	112	216
1092	49	94	110	216
955	49	94	110	216
1428	49	91	109	216
1006	49	91	109	213
1511	49	91	107	211
33	49	90	105	210
1310	48	88	105	210
1017	48	88	105	201
70	46	87	105	201
491	46	87	102	196
1109	46	87	102	196
146	46	85	102	196
1319	46	83	102	195
832	46	83	102	194
325	45	83	98	193
1315	44	83	98	191
1126	43	83	98	186
762	43	83	97	182
968	43	83	95	182
1547	41	82	94	182
700	41	81	94	177
392	41	80	93	177
789	41	80	93	174
29	41	77	93	173
43	40	77	93	173
61	39	77	91	173
142	39	77	91	168
92	39	77	91	168
417	39	77	91	168
1400	39	77	91	164
1482	37	76	90	159
109	36	75	87	159
359	36	73	87	151
555	36	73	85	150
644	35	73	85	150
42	34	73	85	150
25	34	70	85	149
34	34	70	84	148
36	33	70	84	146
19	33	70	83	146
1623	33	70	82	142
824	32	70	82	133
233	32	68	82	133
58	32	68	82	131
1533	32	67	82	128
1230	32	67	81	125
34	32	67	81	124
431	32	67	81	121
846	32	67	80	118
129	32	67	78	117
639	32	66	78	117
61	32	66	77	113
992	32	64	77	112
525	31	64	77	111
91	30	64	77	111
1316	29	64	76	110
1138	29	64	73	110
1354	29	64	70	108
58	29	64	70	108
49	29	63	70	105
55	29	63	68	104
58	28	62	67	102
518	27	61	67	102
94	27	61	65	102
832	27	61	65	99
1453	27	61	64	98
402	26	58	64	98
51	26	58	64	98
290	25	58	64	98
801	25	58	63	98
1180	25	57	61	98
1631	23	56	61	97
181	23	55	61	94
44	23	55	61	94
1283	21	55	58	94
1372	21	55	58	93
1372	21	55	58	91
1362	19	55	58	91
64	19	55	57	90
41	54	55	88
1435	52	55	88
1181	52	55	88
403	52	55	87
1262	50	54	85
453	49	54	83
144	49	53	83
1400	49	52	83
919	49	52	83
1363	49	52	82
1135	49	52	81
327	48	51	80
1224	48	50	80
459	46	49	78
1042	46	49	77
928	46	49	77
1067	46	49	76
963	44	49	76
1301	44	49	74
1773	44	49	73
27	44	48	72
29	44	46	70
29	44	46	70
1464	44	46	70
1319	42	46	69
1050	42	46	67
1473	41	46	67
1069	41	46	66
26	41	46	65
231	41	44	65
1342	41	44	65
49	40	44	64
1666	40	44	61
1356	40	44	61
1034	39	44	61
1003	39	42	58
1203	39	41	58
1448	39	41	58
891	39	41	56
1356	38	41	55
1052	38	40	55
389	38	40	55
1189	38	40	55
1552	36	40	54
792	36	39	53
1384	36	39	52
753	36	39	52
29	36	39	52
1350	36	38	52
1267	35	38	52
1468	34	38	51
541	34	36	49
1362	34	36	49
510	34	35	49
1501	34	35	48
1213	33	35	48
446	33	34	48
905	32	34	46
1358	32	34	46
772	32	34	46
1255	31	34	46
984	31	33	46
951	31	32	46
1712	30	32	45
297	30	32	44
1292	29	32	44
1195	29	31	44
881	27	31	44
725	27	29	44
148	26	29	44
1437	26	29	44
1516	26	29	44
1667	25	29	44
917	25	28	43
1474	25	28	43
1348	23	28	42
750	21	27	41
57	21	27	41
1271	21	27	41
1449	21	27	41
1063	21	27	41
1328	19	27	40
1285	18	25	40
1141	25	40
1010	25	39
695	25	39
41	23	38
15	23	36
402	16	36
159	36
77	35
750	34
1327	34
1122	34
1354	33
1265	32
1218	31
123	30
87	30
1556	29
951	29
984	29
743	29
905	29
1337	29
83	28
1854	27
1271	27
1345	27
1679	27
1111	27
1561	26
1497	26
526	25
1088	25
280	23
1167	21
1277
1200
55
33
613
1211
942
363
268
1318
1622
992
1034
820
1084
1481
46
307
46
65
408
658
361
144
408
65
112
251
1452
1381
895
1482
1152
879
1178
64
41
91
87
1227
588
209
263
36
136
44
1385
220
1129
1217
1210
1368
1040
55
1059
1090
1457
29
797
203
1327
54
1248
664
1263
1319
208
213
897
931
77
77
64
41
19
91
102
817
1110
1378
52
1698
1225
863
1126
1316
1336
1042
46
81
67
184
226
1074
1178
747
943
573
67
83
547
1566
1454
1087
1169
1618
1274
1391
954
1622
1451
1378
1156
879
1547
1643
1234
1443
637
164
284
732
642
1509
1634
1451
1114
1530
1338
941
51
196
44
1427
390
127
253
430
27
389
266
852
155
64
1067
860
1237
1059
1126
65
733
1278
1400
801
1292
1173
1677
48
1708
77
94
44
77
92
137
47
365
29
27
182
182
80
62
1275
1221
1303
968
1057
46
41
44
58
155
102
1505
1326
1099
599
173
1275
871
49
559
1411
821
552
395
52
341
134
1167
78
895
793
586
61
45
1517
133
1180
144
424
87
695
402
356
1319
144
887
150
587
1152
935
241
64
903
119
60
943
52
130
420
658
864
538
186
1016
207
614
128
1441
41
915
219
1067
1469
1478
60
777
1172
492
587
270
85
1126
55
54
39
439
80
1354
1152
211
67
1363
28
1142
36
57
1347
1126
204
1573
1746
847
301
1584
221
94
85
545
99
420
168
1172
219
1246
31
755
799
831
1673
1519
1147
146
329
383
152
144
229
805
439
719
263
459
36
335
94
231
601
63
1368
1455
1279
1107
960
1327
347
252
87
44
824
465
1101
246
83
785
1367
1292
863
1463
766
61
23
44
147
1101
64
1679
46
1256
985
54
258
1569
1323
1298
1005
1440
1446
840
395
49
491
1333
53
1284
1432
58
61
36
1350
1381
61
359
1502
1063
777
1260
1169
1487
1554
1418
1138
1570
1315
1556
1327
1239
452
150
1178
1143
1148
1174
1351
117
58
67
1017
1381
70
98
39
46
478
73
31
149
532
986
70
608
1456
1265
49
435
1196
931
1469
221
1109
505
855
1399
268
732
855
1034
1200
452
450
857
1050
1651
1400
105
32
39
686
495
691
287
1381
1381
927
123
1345
1279
58
61
1017
1785
32
44
155
164
211
754
987
147
641
1539
1041
1109
91
940
1329
268
83
80
24
1461
1266
1055
770
24
40
1298
688
29
1547
1059
255
1558
419
1434
1152
498
345
1202
341
1493
1478
85
658
1292
1390
927
126
368
38
241
168
289
44
55
190
766
42
100
328
43
978
822
758
255
83
793
1060
758
463
422
56
46
118
1785
897
884
942
1111
748
384
1723
919
156
1637
350
1328
204
348
280
244
45
158
883
769
47
35
1221
275
142
114
398
141
1239
67
952
86
599
67
421
79
243
588
336
273
52
1493
722
1432
34
113
80
75
860
1257
1406
81
678
42
226
36
29
72
188
400
53
232
148
1855
608
897
647
505
725
117
1614
554
64
54
445
210
26
64
252
861
1007
182
125
64
25
142
279
77
64
1285
58
73
55
21
629
63
49
824
98
77
36
968
1057
56
44
133
341
23
106
45
509
1421
121
52
295
21
73
133
211
36
459
46
44
61
45
27
27
36
49
86
45
44
74
43
74
21
39
34
220
133
182
129
102
36
44
28
185
34
331
49
1236
422
188
414
72
248
89
261
81
116
307
408
49
136
91
25
35
102
318
39
32
35
40
50
68
145
163
191
24
113
55
36
41
52
46
44
32
109
282
446
34
91
41
102
72
184
50
33
142
66
37
41
75
99
71
61
130
147
87
94
125
121
102
561
339
146
49
37
54
185
75
43
41
64
41
25
32
55
1551
76
514
812
686
49
151
178
197
25
61
43
216
34
137
391
28
50
41
53
318
84
283
177
61
709
500
28
351
241
567
617
604
596
180
38
29
61
36
36
46
101
199
37
31
65
117
218
182
224
1072
40
72
98
819
713
258
661
658
31
505
1588
1143
193
658
105
77
49
29
973
492
924
27
85
69
150
167
395
80
109
168
46
33
55
41
67
121
433
29
75
51
73
80
122
145
70
43
446
75
1474
84
235
31
102
34
92
34
130
82
378
166
124
1045
21
828
730
1588
58
55
102
987
853
113
29
291
1059
1687
661
284
52
25
1047
1333
231
808
1006
944
903
113
32
115
105
34
407
259
1207
1165
1256
54
1169
1064
1515
1002
1703
43
90
159
348
103
1167
54
21
49
1584
1115
196
87
187
1195
631
1221
1458
1092
419
1310
909
917
1316
1482
215
1390
78
1015
1464
835
270
109
94
1380
1292
911
594
790
215
25
36
46
383
1409
1153
33
1050
108
129
46
41
50
57
41
879
265
29
788
70
459
159
247
49
206
29
80
801
1354
46
241
452
1329
1169
359
92
108
1231
46
1142
408
1292
1336
1248
1152
823
125
1445
615
1170
1347
130
1164
1147
1041
1169
66
1328
943
641
853
1436
601
49
105
146
91
67
330
41
307
67
36
159
863
1170
1416
279
1101
1476
1603
1042
168
1454
684
1290
82
264
653
74
1131
920
816
146
34
1460
951
1118
498
594
993
710
227
1374
772
1273
1200
113
159
46
1069
20
67
1600
90
1453
1556
210
31
182
1230
155
49
46
1089
589
29
695
1075
1274
1076
279
137
725
1385
103
1651
1143
1278
1083
1332
23
1620
1017
1227
1135
984
83
29
206
768
168
377
87
75
279
108
1248
247
1892
1101
1283
173
102
28
1203
64
347
371
1398
1721
61
87
481
414
273
29
465
21
545
1084
1590
1343
919
944
1195
903
1345
1025
1372
29
55
34
1451
1064
490
261
124
76
1500
27
61
61
40
1225
1320
1187
1253
1594
1727
1315
80
1328
1515
825
1143
395
58
67
41
1620
505
1286
1230
1441
215
128
98
968
36
389
1664
1450
359
155
267
96
33
1778
983
933
84
1412
1230
808
1336
142
46
102
919
141
1839
1443
1246
1507
1357
283
196
[truncated: 6,540 more rows]

## Sheet: Panel H
H3K36me3-Peaks	H3K27me3-Peaks			H3K36me3	Quartile	Mark
37	94			1927	4	H3K36me3
124	37			1875	4	H3K36me3
466	531			1853	4	H3K36me3
953	505			1839	4	H3K36me3
883	167			1804	4	H3K36me3
1407	44			1773	4	H3K36me3
1067	32			1742	4	H3K36me3
971	57			1730	4	H3K36me3
20	33			1730	4	H3K36me3
138	104			1729	4	H3K36me3
30	39			1727	4	H3K36me3
1000	61			1727	4	H3K36me3
428	81			1724	4	H3K36me3
48	104			1718	4	H3K36me3
637	29			1718	4	H3K36me3
531	81			1708	4	H3K36me3
1083	145			1679	4	H3K36me3
1212	46			1679	4	H3K36me3
333	86			1679	4	H3K36me3
559	59			1665	4	H3K36me3
55	86			1651	4	H3K36me3
63	73			1651	4	H3K36me3
126	46			1651	4	H3K36me3
1447	67			1649	4	H3K36me3
82	38			1631	4	H3K36me3
1519	59			1629	4	H3K36me3
1708	58			1588	4	H3K36me3
23	69			1587	4	H3K36me3
197	39			1586	4	H3K36me3
87	65			1585	4	H3K36me3
114	40			1584	4	H3K36me3
14	40			1584	4	H3K36me3
201	82			1576	4	H3K36me3
1111	28			1575	4	H3K36me3
1094	72			1575	4	H3K36me3
93	86			1572	4	H3K36me3
725	49			1566	4	H3K36me3
1279	109			1564	4	H3K36me3
963	86			1564	4	H3K36me3
1002	42			1558	4	H3K36me3
138	119			1556	4	H3K36me3
952	65			1556	4	H3K36me3
1730	73			1551	4	H3K36me3
237	81			1546	4	H3K36me3
233	104			1545	4	H3K36me3
117	73			1542	4	H3K36me3
153	127			1541	4	H3K36me3
1161	112			1541	4	H3K36me3
959	129			1538	4	H3K36me3
1538	86			1538	4	H3K36me3
1668	69			1538	4	H3K36me3
16	75			1536	4	H3K36me3
680	49			1526	4	H3K36me3
121	65			1519	4	H3K36me3
1092	42			1518	4	H3K36me3
840	145			1517	4	H3K36me3
770	91			1515	4	H3K36me3
1012	371			1514	4	H3K36me3
531	112			1510	4	H3K36me3
1418	340			1508	4	H3K36me3
1510	322			1507	4	H3K36me3
102	537			1491	4	H3K36me3
52	209			1490	4	H3K36me3
23	358			1490	4	H3K36me3
129	49			1482	4	H3K36me3
666	402			1482	4	H3K36me3
1221	395			1482	4	H3K36me3
1310	350			1480	4	H3K36me3
925	315			1475	4	H3K36me3
801	529			1475	4	H3K36me3
505	380			1473	4	H3K36me3
297	505			1460	4	H3K36me3
1178	240			1458	4	H3K36me3
1135	209			1451	4	H3K36me3
1178	197			1451	4	H3K36me3
27	418			1450	4	H3K36me3
1447	33			1450	4	H3K36me3
914	329			1450	4	H3K36me3
1547	42			1449	4	H3K36me3
1126	179			1445	4	H3K36me3
395	145			1445	4	H3K36me3
1080	243			1444	4	H3K36me3
1835	294			1438	4	H3K36me3
816	178			1435	4	H3K36me3
87	280			1432	4	H3K36me3
41	167			1430	4	H3K36me3
52	221			1418	4	H3K36me3
211	95			1418	4	H3K36me3
911	47			1412	4	H3K36me3
844	156			1411	4	H3K36me3
1319	49			1402	4	H3K36me3
1464	77			1400	4	H3K36me3
1349	140			1400	4	H3K36me3
61	30			1398	4	H3K36me3
273	42			1391	4	H3K36me3
660	73			1391	4	H3K36me3
155	95			1389	4	H3K36me3
34	49			1389	4	H3K36me3
385	109			1388	4	H3K36me3
1398	81			1387	4	H3K36me3
422	57			1386	4	H3K36me3
196	90			1385	4	H3K36me3
1213	86			1385	4	H3K36me3
1327	61			1385	4	H3K36me3
903	49			1384	4	H3K36me3
1195	86			1383	4	H3K36me3
1400	81			1381	4	H3K36me3
1679	65			1376	4	H3K36me3
1301	27			1372	4	H3K36me3
992	27			1372	4	H3K36me3
216	49			1372	4	H3K36me3
306	42			1372	4	H3K36me3
666	39			1371	4	H3K36me3
419	61			1368	4	H3K36me3
879	62			1365	4	H3K36me3
1584	46			1363	4	H3K36me3
608	98			1361	4	H3K36me3
257	52			1361	4	H3K36me3
99	246			1354	4	H3K36me3
115	54			1352	4	H3K36me3
90	191			1351	4	H3K36me3
41	124			1351	4	H3K36me3
1204	162			1346	4	H3K36me3
1239	61			1345	4	H3K36me3
1588	179			1345	4	H3K36me3
1457	315			1336	4	H3K36me3
35	329			1336	4	H3K36me3
80	109			1336	4	H3K36me3
31	308			1329	4	H3K36me3
257	273			1329	4	H3K36me3
36	215			1328	4	H3K36me3
925	234			1327	4	H3K36me3
1418	95			1326	4	H3K36me3
1221	140			1323	4	H3K36me3
1075	322			1320	4	H3K36me3
404	273			1319	4	H3K36me3
1745	49			1319	4	H3K36me3
1001	301			1316	4	H3K36me3
1547	77			1312	4	H3K36me3
325	280			1310	4	H3K36me3
1441	380			1310	4	H3K36me3
1391	433			1310	4	H3K36me3
1345	240			1309	4	H3K36me3
1391	72			1309	4	H3K36me3
1332	329			1308	4	H3K36me3
1328	240			1307	4	H3K36me3
1677	90			1306	4	H3K36me3
1207	61			1305	4	H3K36me3
1292	85			1305	4	H3K36me3
1433	119			1302	4	H3K36me3
1594	89			1302	4	H3K36me3
206	301			1301	4	H3K36me3
1181	197			1301	4	H3K36me3
1050	350			1301	4	H3K36me3
478	330			1301	4	H3K36me3
362	329			1300	4	H3K36me3
1267	521			1299	4	H3K36me3
1416	343			1296	4	H3K36me3
356	162			1292	4	H3K36me3
832	336			1292	4	H3K36me3
1785	315			1292	4	H3K36me3
126	315			1285	4	H3K36me3
58	69			1283	4	H3K36me3
44	100			1283	4	H3K36me3
747	749			1283	4	H3K36me3
347	737			1282	4	H3K36me3
1622	924			1279	4	H3K36me3
1391	234			1278	4	H3K36me3
342	135			1277	4	H3K36me3
1679	167			1275	4	H3K36me3
1627	90			1274	4	H3K36me3
798	95			1272	4	H3K36me3
778	36			1265	4	H3K36me3
1301	234			1265	4	H3K36me3
1320	215			1265	4	H3K36me3
1452	719			1265	4	H3K36me3
871	674			1258	4	H3K36me3
265	336			1257	4	H3K36me3
433	537			1256	4	H3K36me3
46	387			1248	4	H3K36me3
30	343			1248	4	H3K36me3
69	764			1248	4	H3K36me3
221	529			1248	4	H3K36me3
64	719			1248	4	H3K36me3
206	801			1248	4	H3K36me3
652	561			1246	4	H3K36me3
608	441			1245	4	H3K36me3
1163	65			1244	4	H3K36me3
98	529			1239	4	H3K36me3
1075	640			1238	4	H3K36me3
1310	179			1236	4	H3K36me3
519	191			1230	4	H3K36me3
1329	119			1227	4	H3K36me3
992	140			1227	4	H3K36me3
581	167			1227	4	H3K36me3
871	234			1224	4	H3K36me3
64	140			1221	4	H3K36me3
608	234			1221	4	H3K36me3
936	114			1221	4	H3K36me3
985	90			1215	4	H3K36me3
1756	119			1213	4	H3K36me3
1227	173			1213	4	H3K36me3
1445	114			1212	4	H3K36me3
268	100			1209	4	H3K36me3
1345	85			1209	4	H3K36me3
1475	27			1204	4	H3K36me3
85	151			1200	4	H3K36me3
86	100			1200	4	H3K36me3
1248	33			1197	4	H3K36me3
559	65			1195	4	H3K36me3
1154	53			1195	4	H3K36me3
1042	129			1195	4	H3K36me3
1008	33			1194	4	H3K36me3
36	65			1192	4	H3K36me3
1521	53			1192	4	H3K36me3
860	119			1192	4	H3K36me3
903	215			1191	4	H3K36me3
446	49			1188	4	H3K36me3
1162	140			1187	4	H3K36me3
55	39			1187	4	H3K36me3
201	56			1187	4	H3K36me3
54	100			1187	4	H3K36me3
443	39			1186	4	H3K36me3
847	33			1185	4	H3K36me3
46	42			1184	4	H3K36me3
330	95			1181	4	H3K36me3
1279	33			1179	4	H3K36me3
61	65			1179	4	H3K36me3
1075	30			1178	4	H3K36me3
1161	49			1172	4	H3K36me3
21	65			1171	4	H3K36me3
1785	77			1170	4	H3K36me3
1427	65			1163	4	H3K36me3
1204	73			1163	4	H3K36me3
1432	30			1162	4	H3K36me3
34	53			1161	4	H3K36me3
104	119			1161	4	H3K36me3
27	53			1161	4	H3K36me3
117	65			1157	4	H3K36me3
121	90			1152	4	H3K36me3
732	77			1148	4	H3K36me3
1152	95			1147	4	H3K36me3
1363	61			1143	4	H3K36me3
125	46			1142	4	H3K36me3
644	49			1139	4	H3K36me3
41	81			1139	4	H3K36me3
35	69			1139	4	H3K36me3
206	156			1138	4	H3K36me3
1324	49			1135	4	H3K36me3
688	73			1135	4	H3K36me3
646	86			1135	4	H3K36me3
552	61			1126	4	H3K36me3
63	30			1126	4	H3K36me3
70	156			1126	4	H3K36me3
64	124			1123	4	H3K36me3
49	73			1123	4	H3K36me3
19	73			1123	4	H3K36me3
132	30			1122	4	H3K36me3
1265	65			1118	4	H3K36me3
1283	36			1117	4	H3K36me3
1454	77			1115	4	H3K36me3
1400	49			1110	4	H3K36me3
840	69			1109	4	H3K36me3
882	86			1109	4	H3K36me3
1224	81			1107	4	H3K36me3
909	151			1101	4	H3K36me3
34	119			1101	4	H3K36me3
44	33			1094	4	H3K36me3
84	119			1093	4	H3K36me3
31	49			1092	4	H3K36me3
221	61			1090	4	H3K36me3
1274	36			1089	4	H3K36me3
1487	33			1084	4	H3K36me3
226	46			1083	4	H3K36me3
1613	39			1082	4	H3K36me3
1372	81			1076	4	H3K36me3
858	57			1075	4	H3K36me3
211	57			1075	4	H3K36me3
1575	135			1067	4	H3K36me3
1622	77			1067	4	H3K36me3
725	27			1066	4	H3K36me3
816	95			1065	4	H3K36me3
1386	61			1063	4	H3K36me3
1510	77			1061	4	H3K36me3
1390	27			1059	4	H3K36me3
1228	95			1059	4	H3K36me3
43	73			1057	4	H3K36me3
943	95			1057	4	H3K36me3
34	90			1057	4	H3K36me3
64	90			1057	4	H3K36me3
23	156			1053	4	H3K36me3
70	129			1052	4	H3K36me3
77	119			1050	4	H3K36me3
73	22			1050	4	H3K36me3
77	61			1050	4	H3K36me3
41	49			1050	4	H3K36me3
94	53			1042	4	H3K36me3
855	90			1042	4	H3K36me3
992	72			1037	4	H3K36me3
968	81			1034	4	H3K36me3
1436	35			1033	4	H3K36me3
1248	73			1025	4	H3K36me3
951	34			1025	4	H3K36me3
1765	33			1025	4	H3K36me3
353	49			1025	4	H3K36me3
307	86			1024	4	H3K36me3
328	69			1018	4	H3K36me3
402	77			1018	4	H3K36me3
1319	140			1015	4	H3K36me3
1584	39			1014	4	H3K36me3
41	49			1000	4	H3K36me3
473	132			998	4	H3K36me3
43	203			993	4	H3K36me3
407	140			992	4	H3K36me3
347	228			992	4	H3K36me3
1187	167			987	4	H3K36me3
1195	124			984	4	H3K36me3
702	119			983	4	H3K36me3
1513	61			977	4	H3K36me3
700	75			976	4	H3K36me3
1211	45			976	4	H3K36me3
1424	203			976	4	H3K36me3
1225	73			972	4	H3K36me3
622	145			968	4	H3K36me3
1482	69			960	4	H3K36me3
1360	87			960	4	H3K36me3
1176	77			959	4	H3K36me3
64	69			953	4	H3K36me3
1187	95			952	4	H3K36me3
28	81			951	4	H3K36me3
984	61			951	4	H3K36me3
992	90			946	4	H3K36me3
1501	162			944	4	H3K36me3
1375	203			943	4	H3K36me3
1024	90			943	4	H3K36me3
917	86			935	4	H3K36me3
1176	114			935	4	H3K36me3
1383	44			935	4	H3K36me3
840	156			935	4	H3K36me3
173	27			935	4	H3K36me3
23	33			935	4	H3K36me3
25	95			928	4	H3K36me3
871	191			927	4	H3K36me3
491	167			927	4	H3K36me3
177	81			927	4	H3K36me3
379	173			920	4	H3K36me3
352	197			920	4	H3K36me3
637	140			919	4	H3K36me3
485	86			919	4	H3K36me3
1017	95			919	4	H3K36me3
87	156			911	4	H3K36me3
85	129			911	4	H3K36me3
171	197			903	4	H3K36me3
1317	73			902	4	H3K36me3
1458	61			902	4	H3K36me3
525	61			898	4	H3K36me3
66	36			895	4	H3K36me3
389	108			892	4	H3K36me3
1482	156			887	4	H3K36me3
1237	228			886	4	H3K36me3
49	209			882	4	H3K36me3
159	42			882	4	H3K36me3
263	73			879	4	H3K36me3
1513	122			863	4	H3K36me3
1405	49			863	4	H3K36me3
1071	85			863	4	H3K36me3
767	53			855	4	H3K36me3
992	109			855	4	H3K36me3
895	86			855	4	H3K36me3
1510	65			849	4	H3K36me3
1288	46			847	4	H3K36me3
1124	39			842	4	H3K36me3
911	39			840	4	H3K36me3
122	33			840	4	H3K36me3
102	27			840	4	H3K36me3
70	46			840	4	H3K36me3
72	86			840	4	H3K36me3
31	109			835	4	H3K36me3
136	77			832	4	H3K36me3
44	52			831	4	H3K36me3
94	185			824	4	H3K36me3
41	129			824	4	H3K36me3
49	104			824	4	H3K36me3
1181	162			823	4	H3K36me3
1517	119			821	4	H3K36me3
1584	86			816	4	H3K36me3
61	49			816	4	H3K36me3
23	80			812	4	H3K36me3
77	77			808	4	H3K36me3
1538	104			808	4	H3K36me3
32	33			808	4	H3K36me3
1064	69			804	4	H3K36me3
1383	240			801	4	H3K36me3
784	145			801	4	H3K36me3
1188	185			801	4	H3K36me3
19	53			801	4	H3K36me3
732	179			796	4	H3K36me3
1169	81			796	4	H3K36me3
1265	104			794	4	H3K36me3
61	100			793	4	H3K36me3
491	68			793	4	H3K36me3
98	135			786	4	H3K36me3
762	165			785	4	H3K36me3
1256	135			785	4	H3K36me3
308	162			770	4	H3K36me3
752	260			764	4	H3K36me3
1267	322			762	4	H3K36me3
1550	372			762	4	H3K36me3
1193	365			760	4	H3K36me3
91	336			756	4	H3K36me3
1578	191			755	4	H3K36me3
1356	56			755	4	H3K36me3
1188	145			754	4	H3K36me3
1346	240			753	4	H3K36me3
1468	215			752	4	H3K36me3
1176	209			752	4	H3K36me3
511	191			751	4	H3K36me3
1327	57			743	4	H3K36me3
36	145			740	4	H3K36me3
47	114			740	4	H3K36me3
1351	203			740	4	H3K36me3
27	109			740	4	H3K36me3
311	39			732	4	H3K36me3
1454	185			732	4	H3K36me3
159	191			732	4	H3K36me3
359	124			732	4	H3K36me3
98	61			729	4	H3K36me3
55	77			725	4	H3K36me3
1247	179			717	4	H3K36me3
1118	100			717	4	H3K36me3
1033	39			717	4	H3K36me3
1106	57			717	4	H3K36me3
1460	77			717	4	H3K36me3
778	55			710	4	H3K36me3
233	65			710	4	H3K36me3
999	65			707	4	H3K36me3
1389	140			702	4	H3K36me3
1405	173			702	4	H3K36me3
1521	203			702	4	H3K36me3
1523	173			695	4	H3K36me3
871	119			695	4	H3K36me3
627	173			695	4	H3K36me3
36	135			695	4	H3K36me3
1491	57			695	4	H3K36me3
813	215			691	4	H3K36me3
28	86			690	4	H3K36me3
981	57			688	4	H3K36me3
1519	221			680	4	H3K36me3
1756	124			673	4	H3K36me3
142	166			673	4	H3K36me3
44	101			666	4	H3K36me3
1473	215			666	4	H3K36me3
44	173			658	4	H3K36me3
1161	191			658	4	H3K36me3
840	124			658	4	H3K36me3
1217	151			658	4	H3K36me3
27	56			651	4	H3K36me3
15	221			651	4	H3K36me3
49	203			650	4	H3K36me3
1513	197			644	4	H3K36me3
94	156			644	4	H3K36me3
1519	162			637	4	H3K36me3
187	114			637	4	H3K36me3
573	156			637	4	H3K36me3
903	173			629	4	H3K36me3
628	185			629	4	H3K36me3
34	247			627	4	H3K36me3
1256	124			624	4	H3K36me3
882	129			622	4	H3K36me3
545	100			618	4	H3K36me3
1204	124			615	4	H3K36me3
171	77			615	4	H3K36me3
615	33			615	4	H3K36me3
36	119			615	4	H3K36me3
1445	81			608	4	H3K36me3
469	151			608	4	H3K36me3
288	73			607	4	H3K36me3
56	64			601	4	H3K36me3
43	57			601	4	H3K36me3
940	81			601	4	H3K36me3
67	90			589	4	H3K36me3
374	64			589	4	H3K36me3
775	77			587	4	H3K36me3
1438	42			587	4	H3K36me3
972	114			587	4	H3K36me3
212	49			580	4	H3K36me3
607	39			574	4	H3K36me3
492	65			573	4	H3K36me3
627	124			571	4	H3K36me3
887	203			559	4	H3K36me3
55	69			559	4	H3K36me3
27	109			552	4	H3K36me3
41	124			552	4	H3K36me3
29	129			545	4	H3K36me3
67	191			545	4	H3K36me3
55	126			545	4	H3K36me3
883	162			545	4	H3K36me3
1041	90			545	4	H3K36me3
1309	76			538	4	H3K36me3
1642	77			536	4	H3K36me3
1470	73			536	4	H3K36me3
85	53			536	4	H3K36me3
28	104			536	4	H3K36me3
1200	29			529	4	H3K36me3
1313	73			525	4	H3K36me3
1403	65			525	4	H3K36me3
19	69			525	4	H3K36me3
1117	60			518	4	H3K36me3
64	69			516	4	H3K36me3
173	65			511	4	H3K36me3
666	61			511	4	H3K36me3
1017	49			507	4	H3K36me3
1287	27			505	4	H3K36me3
986	53			505	4	H3K36me3
211	90			505	4	H3K36me3
968	30			504	4	H3K36me3
1169	49			498	4	H3K36me3
52	53			498	4	H3K36me3
645	55			498	4	H3K36me3
1336	42			498	4	H3K36me3
268	77			493	4	H3K36me3
1605	15			492	4	H3K36me3
816	42			491	4	H3K36me3
1538	36			491	4	H3K36me3
1265	42			490	4	H3K36me3
23	95			481	4	H3K36me3
262	73			478	4	H3K36me3
34	39			478	4	H3K36me3
41	39			478	4	H3K36me3
77	30			474	4	H3K36me3
168	42			472	4	H3K36me3
27	48			465	4	H3K36me3
52	53			459	4	H3K36me3
44	73			452	4	H3K36me3
164	39			452	4	H3K36me3
88	57			446	4	H3K36me3
35	61			446	4	H3K36me3
85	46			445	4	H3K36me3
186	33			440	4	H3K36me3
292	57			440	4	H3K36me3
1519	35			439	4	H3K36me3
1327	69			439	4	H3K36me3
45	63			433	4	H3K36me3
1454	88			427	4	H3K36me3
36	19			417	4	H3K36me3
198	69			414	4	H3K36me3
1382	57			404	4	H3K36me3
1260	49			402	4	H3K36me3
1191	114			389	4	H3K36me3
587	77			389	4	H3K36me3
186	124			383	4	H3K36me3
1050	119			376	4	H3K36me3
608	81			371	4	H3K36me3
1108	124			370	4	H3K36me3
168	77			365	4	H3K36me3
168	100			365	4	H3K36me3
142	65			365	4	H3K36me3
1130	49			363	4	H3K36me3
1075	42			359	4	H3K36me3
1310	100			359	4	H3K36me3
1265	100			359	4	H3K36me3
1472	61			353	4	H3K36me3
827	73			353	4	H3K36me3
1064	75			347	4	H3K36me3
167	48			347	4	H3K36me3
50	73			347	4	H3K36me3
1319	109			341	4	H3K36me3
1062	109			339	4	H3K36me3
1258	119			335	4	H3K36me3
1294	68			335	4	H3K36me3
801	124			333	4	H3K36me3
1571	65			332	4	H3K36me3
125	69			330	4	H3K36me3
44	135			326	4	H3K36me3
1082	100			324	4	H3K36me3
427	81			318	4	H3K36me3
73	57			318	4	H3K36me3
1297	85			317	4	H3K36me3
1513	129			317	4	H3K36me3
1369	100			317	4	H3K36me3
1133	90			306	4	H3K36me3
1228	109			295	4	H3K36me3
1272	167			295	4	H3K36me3
1162	92			292	4	H3K36me3
1650	119			290	4	H3K36me3
353	69			284	4	H3K36me3
49	215			279	4	H3K36me3
55	73			279	4	H3K36me3
49	57			278	4	H3K36me3
778	151			268	4	H3K36me3
1409	173			267	4	H3K36me3
769	167			263	4	H3K36me3
1328	173			263	4	H3K36me3
1202	73			257	4	H3K36me3
1204	109			252	4	H3K36me3
988	221			252	4	H3K36me3
732	121			251	4	H3K36me3
137	57			247	4	H3K36me3
1097	73			247	4	H3K36me3
1460	65			241	4	H3K36me3
1845	203			236	4	H3K36me3
36	77			231	4	H3K36me3
323	135			231	4	H3K36me3
379	253			231	4	H3K36me3
902	191			226	4	H3K36me3
1082	145			216	4	H3K36me3
1092	167			216	4	H3K36me3
955	39			216	4	H3K36me3
1428	173			216	4	H3K36me3
1006	179			213	4	H3K36me3
1511	167			211	4	H3K36me3
33	53			210	4	H3K36me3
1310	173			210	4	H3K36me3
1017	65			201	4	H3K36me3
70	103			201	4	H3K36me3
491	53			196	4	H3K36me3
1109	86			196	4	H3K36me3
146	81			196	4	H3K36me3
1319	46			195	4	H3K36me3
832	73			194	4	H3K36me3
325	101			193	4	H3K36me3
1315	76			191	4	H3K36me3
1126	395			186	4	H3K36me3
762	156			182	4	H3K36me3
968	209			182	4	H3K36me3
1547	73			182	4	H3K36me3
700	69			177	4	H3K36me3
392	39			177	4	H3K36me3
789	191			174	4	H3K36me3
29	56			173	4	H3K36me3
43	109			173	4	H3K36me3
61	57			173	4	H3K36me3
142	73			168	4	H3K36me3
92	46			168	4	H3K36me3
417	77			168	4	H3K36me3
1400	164			164	4	H3K36me3
1482	42			159	4	H3K36me3
109	109			159	4	H3K36me3
359	90			151	4	H3K36me3
555	145			150	4	H3K36me3
644	81			150	4	H3K36me3
42	69			150	4	H3K36me3
25	135			149	4	H3K36me3
34	129			148	4	H3K36me3
36	129			146	4	H3K36me3
19	104			146	4	H3K36me3
1623	114			142	4	H3K36me3
824	73			133	4	H3K36me3
233	209			133	4	H3K36me3
58	162			131	4	H3K36me3
1533	60			128	4	H3K36me3
1230	46			125	4	H3K36me3
34	114			124	4	H3K36me3
431	145			121	4	H3K36me3
846	119			118	4	H3K36me3
129	143			117	4	H3K36me3
639	100			117	4	H3K36me3
61	69			113	4	H3K36me3
992	267			112	4	H3K36me3
525	64			111	4	H3K36me3
91	73			111	4	H3K36me3
1316	140			110	4	H3K36me3
1138	228			110	4	H3K36me3
1354	162			108	4	H3K36me3
58	119			108	4	H3K36me3
49	267			105	4	H3K36me3
55	247			104	4	H3K36me3
58	104			102	4	H3K36me3
518	57			102	4	H3K36me3
94	260			102	4	H3K36me3
832	140			99	4	H3K36me3
1453	179			98	4	H3K36me3
402	209			98	4	H3K36me3
51	65			98	4	H3K36me3
290	90			98	4	H3K36me3
801	54			98	4	H3K36me3
1180	104			98	4	H3K36me3
1631	57			97	4	H3K36me3
181	151			94	4	H3K36me3
44	173			94	4	H3K36me3
1283	162			94	4	H3K36me3
1372	114			93	4	H3K36me3
1372	185			91	4	H3K36me3
1362	247			91	4	H3K36me3
64	81			90	4	H3K36me3
41	53			88	4	H3K36me3
1435	78			88	4	H3K36me3
1181	197			88	4	H3K36me3
403	206			87	4	H3K36me3
1262	234			85	4	H3K36me3
453	42			83	4	H3K36me3
144	203			83	4	H3K36me3
1400	232			83	4	H3K36me3
919	247			83	4	H3K36me3
1363	53			82	4	H3K36me3
1135	228			81	4	H3K36me3
327	395			80	4	H3K36me3
1224	173			80	4	H3K36me3
459	53			78	4	H3K36me3
1042	135			77	4	H3K36me3
928	73			77	4	H3K36me3
1067	183			76	4	H3K36me3
963	65			76	4	H3K36me3
1301	280			74	4	H3K36me3
1773	228			73	4	H3K36me3
27	240			72	4	H3K36me3
29	269			70	4	H3K36me3
29	95			70	4	H3K36me3
1464	100			70	4	H3K36me3
1319	135			69	4	H3K36me3
1050	137			67	4	H3K36me3
1473	59			67	4	H3K36me3
1069	119			66	4	H3K36me3
26	129			65	4	H3K36me3
231	179			65	4	H3K36me3
1342	273			65	4	H3K36me3
49	253			64	4	H3K36me3
1666	322			61	4	H3K36me3
1356	190			61	4	H3K36me3
1034	322			61	4	H3K36me3
1003	77			58	4	H3K36me3
1203	191			58	4	H3K36me3
1448	65			58	4	H3K36me3
891	275			56	4	H3K36me3
1356	191			55	4	H3K36me3
1052	253			55	4	H3K36me3
389	329			55	4	H3K36me3
1189	383			55	4	H3K36me3
1552	618			54	4	H3K36me3
792	266			53	4	H3K36me3
1384	445			52	4	H3K36me3
753	467			52	4	H3K36me3
29	508			52	4	H3K36me3
1350	456			52	4	H3K36me3
1267	559			52	4	H3K36me3
1468	272			51	4	H3K36me3
541	315			49	4	H3K36me3
1362	387			49	4	H3K36me3
510	76			49	4	H3K36me3
1501	260			48	4	H3K36me3
1213	53			48	4	H3K36me3
446	191			48	4	H3K36me3
905	156			46	4	H3K36me3
1358	173			46	4	H3K36me3
772	182			46	4	H3K36me3
1255	157			46	4	H3K36me3
984	273			46	4	H3K36me3
951	329			46	4	H3K36me3
1712	183			45	4	H3K36me3
297	185			44	4	H3K36me3
1292	151			44	4	H3K36me3
1195	53			44	4	H3K36me3
881	253			44	4	H3K36me3
725	395			44	4	H3K36me3
148	336			44	4	H3K36me3
1437	365			44	4	H3K36me3
1516	280			44	4	H3K36me3
1667	308			44	4	H3K36me3
917	350			43	4	H3K36me3
1474	81			43	4	H3K36me3
1348	260			42	4	H3K36me3
750	372			41	4	H3K36me3
57	280			41	4	H3K36me3
1271	280			41	4	H3K36me3
1449	280			41	4	H3K36me3
1063	85			41	4	H3K36me3
1328	228			40	4	H3K36me3
1285	287			40	4	H3K36me3
1141	294			40	4	H3K36me3
1010	425			39	4	H3K36me3
695	755			39	4	H3K36me3
41	287			38	4	H3K36me3
15	251			36	4	H3K36me3
402	46			36	4	H3K36me3
159	124			36	4	H3K36me3
77	114			35	4	H3K36me3
750	100			34	4	H3K36me3
1327	109			34	4	H3K36me3
1122	520			34	4	H3K36me3
1354	336			33	4	H3K36me3
1265	188			32	4	H3K36me3
1218	343			31	4	H3K36me3
123	380			30	4	H3K36me3
87	135			30	4	H3K36me3
1556	273			29	4	H3K36me3
951	260			29	4	H3K36me3
984	228			29	4	H3K36me3
743	61			29	4	H3K36me3
905	119			29	4	H3K36me3
1337	343			29	4	H3K36me3
83	203			28	4	H3K36me3
1854	90			27	4	H3K36me3
1271	100			27	4	H3K36me3
1345	234			27	4	H3K36me3
1679	104			27	4	H3K36me3
1111	104			27	4	H3K36me3
1561	185			26	4	H3K36me3
1497	57			26	4	H3K36me3
526	137			25	4	H3K36me3
1088	95			25	4	H3K36me3
280	77			23	4	H3K36me3
1167	100			21	4	H3K36me3
1277	72			1900	3	H3K36me3
1200	109			1839	3	H3K36me3
55	124			1834	3	H3K36me3
33	36			1765	3	H3K36me3
613	140			1756	3	H3K36me3
1211	90			1730	3	H3K36me3
942	167			1725	3	H3K36me3
363	77			1719	3	H3K36me3
268	209			1713	3	H3K36me3
1318	209			1698	3	H3K36me3
1622	191			1698	3	H3K36me3
992	104			1697	3	H3K36me3
1034	100			1689	3	H3K36me3
820	124			1681	3	H3K36me3
1084	57			1679	3	H3K36me3
1481	42			1677	3	H3K36me3
46	179			1677	3	H3K36me3
307	27			1675	3	H3K36me3
46	124			1665	3	H3K36me3
65	89			1652	3	H3K36me3
408	45			1651	3	H3K36me3
658	65			1645	3	H3K36me3
361	61			1641	3	H3K36me3
144	119			1633	3	H3K36me3
408	145			1625	3	H3K36me3
65	100			1622	3	H3K36me3
112	156			1619	3	H3K36me3
251	57			1613	3	H3K36me3
1452	53			1605	3	H3K36me3
1381	140			1603	3	H3K36me3
895	79			1598	3	H3K36me3
1482	100			1598	3	H3K36me3
1152	100			1594	3	H3K36me3
879	65			1594	3	H3K36me3
1178	77			1586	3	H3K36me3
64	109			1584	3	H3K36me3
41	86			1584	3	H3K36me3
91	49			1584	3	H3K36me3
87	156			1575	3	H3K36me3
1227	61			1564	3	H3K36me3
588	94			1561	3	H3K36me3
209	140			1552	3	H3K36me3
263	151			1547	3	H3K36me3
36	100			1547	3	H3K36me3
136	39			1542	3	H3K36me3
44	31			1538	3	H3K36me3
1385	32			1530	3	H3K36me3
220	73			1528	3	H3K36me3
1129	77			1524	3	H3K36me3
1217	65			1519	3	H3K36me3
1210	23			1519	3	H3K36me3
1368	86			1516	3	H3K36me3
1040	90			1515	3	H3K36me3
55	69			1514	3	H3K36me3
1059	100			1514	3	H3K36me3
1090	69			1514	3	H3K36me3
1457	46			1510	3	H3K36me3
29	135			1501	3	H3K36me3
797	42			1499	3	H3K36me3
203	42			1491	3	H3K36me3
1327	63			1491	3	H3K36me3
54	81			1491	3	H3K36me3
1248	109			1487	3	H3K36me3
664	209			1485	3	H3K36me3
1263	145			1482	3	H3K36me3
1319	185			1482	3	H3K36me3
208	156			1482	3	H3K36me3
213	61			1481	3	H3K36me3
897	39			1480	3	H3K36me3
931	24			1480	3	H3K36me3
77	40			1480	3	H3K36me3
77	123			1479	3	H3K36me3
64	144			1478	3	H3K36me3
41	148			1478	3	H3K36me3
19	96			1476	3	H3K36me3
91	42			1476	3	H3K36me3
102	49			1476	3	H3K36me3
817	90			1475	3	H3K36me3
1110	228			1474	3	H3K36me3
1378	135			1473	3	H3K36me3
52	45			1473	3	H3K36me3
1698	119			1472	3	H3K36me3
1225	135			1470	3	H3K36me3
863	39			1470	3	H3K36me3
1126	65			1469	3	H3K36me3
1316	53			1468	3	H3K36me3
1336	215			1468	3	H3K36me3
1042	39			1459	3	H3K36me3
46	65			1459	3	H3K36me3
81	206			1457	3	H3K36me3
67	81			1455	3	H3K36me3
184	209			1454	3	H3K36me3
226	104			1453	3	H3K36me3
1074	70			1450	3	H3K36me3
1178	70			1448	3	H3K36me3
747	46			1445	3	H3K36me3
943	247			1443	3	H3K36me3
573	456			1443	3	H3K36me3
67	151			1441	3	H3K36me3
83	173			1436	3	H3K36me3
547	234			1436	3	H3K36me3
1566	208			1436	3	H3K36me3
1454	32			1432	3	H3K36me3
1087	472			1428	3	H3K36me3
1169	57			1427	3	H3K36me3
1618	226			1427	3	H3K36me3
1274	352			1418	3	H3K36me3
1391	103			1418	3	H3K36me3
954	166			1418	3	H3K36me3
1622	21			1418	3	H3K36me3
1451	104			1418	3	H3K36me3
1378	247			1417	3	H3K36me3
1156	213			1416	3	H3K36me3
879	164			1411	3	H3K36me3
1547	350			1409	3	H3K36me3
1643	365			1409	3	H3K36me3
1234	185			1404	3	H3K36me3
1443	231			1401	3	H3K36me3
637	207			1400	3	H3K36me3
164	119			1398	3	H3K36me3
284	70			1393	3	H3K36me3
732	77			1393	3	H3K36me3
642	173			1393	3	H3K36me3
1509	46			1391	3	H3K36me3
1634	53			1391	3	H3K36me3
1451	280			1391	3	H3K36me3
1114	95			1386	3	H3K36me3
1530	140			1384	3	H3K36me3
1338	83			1381	3	H3K36me3
941	42			1381	3	H3K36me3
51	114			1378	3	H3K36me3
196	162			1375	3	H3K36me3
44	46			1374	3	H3K36me3
1427	36			1372	3	H3K36me3
390	39			1363	3	H3K36me3
127	116			1360	3	H3K36me3
253	123			1357	3	H3K36me3
430	112			1356	3	H3K36me3
27	114			1354	3	H3K36me3
389	39			1354	3	H3K36me3
266	95			1354	3	H3K36me3
852	24			1351	3	H3K36me3
155	46			1348	3	H3K36me3
64	65			1347	3	H3K36me3
1067	57			1345	3	H3K36me3
860	79			1345	3	H3K36me3
1237	46			1345	3	H3K36me3
1059	41			1340	3	H3K36me3
1126	100			1336	3	H3K36me3
65	89			1336	3	H3K36me3
733	36			1336	3	H3K36me3
1278	69			1336	3	H3K36me3
1400	75			1333	3	H3K36me3
801	161			1332	3	H3K36me3
1292	44			1332	3	H3K36me3
1173	95			1327	3	H3K36me3
1677	100			1327	3	H3K36me3
48	65			1327	3	H3K36me3
1708	57			1325	3	H3K36me3
77	100			1324	3	H3K36me3
94	129			1324	3	H3K36me3
44	34			1319	3	H3K36me3
77	49			1319	3	H3K36me3
92	61			1304	3	H3K36me3
137	39			1303	3	H3K36me3
47	57			1300	3	H3K36me3
365	46			1299	3	H3K36me3
29	46			1295	3	H3K36me3
27	100			1292	3	H3K36me3
182	81			1288	3	H3K36me3
182	39			1288	3	H3K36me3
80	57			1287	3	H3K36me3
62	39			1280	3	H3K36me3
1275	61			1274	3	H3K36me3
1221	61			1274	3	H3K36me3
1303	109			1273	3	H3K36me3
968	81			1267	3	H3K36me3
1057	81			1265	3	H3K36me3
46	109			1256	3	H3K36me3
41	30			1256	3	H3K36me3
44	39			1248	3	H3K36me3
58	42			1244	3	H3K36me3
155	129			1239	3	H3K36me3
102	73			1236	3	H3K36me3
1505	42			1235	3	H3K36me3
1326	57			1230	3	H3K36me3
1099	42			1228	3	H3K36me3
599	27			1225	3	H3K36me3
173	69			1225	3	H3K36me3
1275	42			1224	3	H3K36me3
871	49			1221	3	H3K36me3
49	100			1221	3	H3K36me3
559	114			1216	3	H3K36me3
1411	69			1214	3	H3K36me3
821	39			1213	3	H3K36me3
552	53			1207	3	H3K36me3
395	114			1204	3	H3K36me3
52	42			1204	3	H3K36me3
341	124			1200	3	H3K36me3
134	240			1195	3	H3K36me3
1167	44			1191	3	H3K36me3
78	49			1187	3	H3K36me3
895	24			1187	3	H3K36me3
793	37			1187	3	H3K36me3
586	42			1187	3	H3K36me3
61	39			1186	3	H3K36me3
45	69			1180	3	H3K36me3
1517	73			1180	3	H3K36me3
133	46			1180	3	H3K36me3
1180	28			1180	3	H3K36me3
144	115			1178	3	H3K36me3
424	140			1177	3	H3K36me3
87	350			1169	3	H3K36me3
695	260			1169	3	H3K36me3
402	100			1169	3	H3K36me3
356	372			1169	3	H3K36me3
1319	529			1162	3	H3K36me3
144	513			1161	3	H3K36me3
887	336			1158	3	H3K36me3
150	719			1152	3	H3K36me3
587	737			1152	3	H3K36me3
1152	710			1152	3	H3K36me3
935	124			1143	3	H3K36me3
241	755			1138	3	H3K36me3
64	755			1137	3	H3K36me3
903	657			1137	3	H3K36me3
119	441			1131	3	H3K36me3
60	80			1129	3	H3K36me3
943	521			1126	3	H3K36me3
52	746			1126	3	H3K36me3
130	710			1126	3	H3K36me3
420	701			1124	3	H3K36me3
658	779			1121	3	H3K36me3
864	605			1118	3	H3K36me3
538	578			1118	3	H3K36me3
186	545			1117	3	H3K36me3
1016	40			1117	3	H3K36me3
207	41			1117	3	H3K36me3
614	59			1117	3	H3K36me3
128	86			1111	3	H3K36me3
1441	81			1109	3	H3K36me3
41	49			1109	3	H3K36me3
915	27			1107	3	H3K36me3
219	46			1101	3	H3K36me3
1067	124			1101	3	H3K36me3
1469	69			1101	3	H3K36me3
1478	104			1096	3	H3K36me3
60	95			1092	3	H3K36me3
777	57			1092	3	H3K36me3
1172	38			1092	3	H3K36me3
492	65			1091	3	H3K36me3
587	82			1084	3	H3K36me3
270	58			1081	3	H3K36me3
85	28			1081	3	H3K36me3
1126	29			1075	3	H3K36me3
55	61			1059	3	H3K36me3
54	129			1059	3	H3K36me3
39	73			1059	3	H3K36me3
439	95			1059	3	H3K36me3
80	98			1053	3	H3K36me3
1354	86			1052	3	H3K36me3
1152	247			1050	3	H3K36me3
211	106			1049	3	H3K36me3
67	129			1049	3	H3K36me3
1363	135			1047	3	H3K36me3
28	140			1041	3	H3K36me3
1142	151			1041	3	H3K36me3
36	35			1036	3	H3K36me3
57	203			1034	3	H3K36me3
1347	104			1033	3	H3K36me3
1126	65			1033	3	H3K36me3
204	56			1025	3	H3K36me3
1573	77			1025	3	H3K36me3
1746	69			1018	3	H3K36me3
847	156			1017	3	H3K36me3
301	114			1016	3	H3K36me3
1584	156			1009	3	H3K36me3
221	81			1009	3	H3K36me3
94	95			1005	3	H3K36me3
85	173			1005	3	H3K36me3
545	103			1001	3	H3K36me3
99	135			1000	3	H3K36me3
420	36			992	3	H3K36me3
168	65			992	3	H3K36me3
1172	81			992	3	H3K36me3
219	53			992	3	H3K36me3
1246	73			984	3	H3K36me3
31	135			984	3	H3K36me3
755	135			979	3	H3K36me3
799	61			974	3	H3K36me3
831	119			974	3	H3K36me3
1673	151			973	3	H3K36me3
1519	86			969	3	H3K36me3
1147	86			969	3	H3K36me3
146	61			969	3	H3K36me3
329	30			960	3	H3K36me3
383	33			960	3	H3K36me3
152	140			960	3	H3K36me3
144	77			958	3	H3K36me3
229	90			956	3	H3K36me3
805	32			951	3	H3K36me3
439	57			945	3	H3K36me3
719	65			944	3	H3K36me3
263	119			943	3	H3K36me3
459	148			935	3	H3K36me3
36	145			935	3	H3K36me3
335	119			935	3	H3K36me3
94	162			927	3	H3K36me3
231	145			925	3	H3K36me3
601	94			925	3	H3K36me3
63	162			919	3	H3K36me3
1368	65			913	3	H3K36me3
1455	119			911	3	H3K36me3
1279	104			895	3	H3K36me3
1107	57			895	3	H3K36me3
960	129			890	3	H3K36me3
1327	234			888	3	H3K36me3
347	173			887	3	H3K36me3
252	221			887	3	H3K36me3
87	90			887	3	H3K36me3
44	156			879	3	H3K36me3
824	260			877	3	H3K36me3
465	33			873	3	H3K36me3
1101	69			871	3	H3K36me3
246	147			871	3	H3K36me3
83	57			871	3	H3K36me3
785	56			871	3	H3K36me3
1367	168			863	3	H3K36me3
1292	209			858	3	H3K36me3
863	162			858	3	H3K36me3
1463	90			855	3	H3K36me3
766	73			855	3	H3K36me3
61	33			855	3	H3K36me3
23	191			847	3	H3K36me3
44	165			846	3	H3K36me3
147	73			844	3	H3K36me3
1101	22			844	3	H3K36me3
64	86			840	3	H3K36me3
1679	73			840	3	H3K36me3
46	77			833	3	H3K36me3
1256	39			832	3	H3K36me3
985	109			824	3	H3K36me3
54	42			824	3	H3K36me3
258	65			824	3	H3K36me3
1569	30			816	3	H3K36me3
1323	53			816	3	H3K36me3
1298	41			816	3	H3K36me3
1005	221			812	3	H3K36me3
1440	151			808	3	H3K36me3
1446	114			804	3	H3K36me3
840	156			801	3	H3K36me3
395	114			801	3	H3K36me3
49	115			785	3	H3K36me3
491	81			785	3	H3K36me3
1333	81			785	3	H3K36me3
53	33			785	3	H3K36me3
1284	253			785	3	H3K36me3
1432	135			785	3	H3K36me3
58	72			772	3	H3K36me3
61	90			766	3	H3K36me3
36	46			762	3	H3K36me3
1350	156			762	3	H3K36me3
1381	61			762	3	H3K36me3
61	140			760	3	H3K36me3
359	90			755	3	H3K36me3
1502	61			755	3	H3K36me3
1063	124			747	3	H3K36me3
777	69			747	3	H3K36me3
1260	95			747	3	H3K36me3
1169	65			744	3	H3K36me3
1487	39			740	3	H3K36me3
1554	173			740	3	H3K36me3
1418	61			740	3	H3K36me3
1138	90			732	3	H3K36me3
1570	86			732	3	H3K36me3
1315	98			732	3	H3K36me3
1556	156			729	3	H3K36me3
1327	129			723	3	H3K36me3
1239	52			717	3	H3K36me3
452	61			710	3	H3K36me3
150	167			710	3	H3K36me3
1178	280			695	3	H3K36me3
1143	135			695	3	H3K36me3
1148	185			695	3	H3K36me3
1174	73			695	3	H3K36me3
1351	100			690	3	H3K36me3
117	114			690	3	H3K36me3
58	104			688	3	H3K36me3
67	140			688	3	H3K36me3
1017	100			688	3	H3K36me3
1381	100			688	3	H3K36me3
70	94			680	3	H3K36me3
98	98			674	3	H3K36me3
39	174			673	3	H3K36me3
46	90			673	3	H3K36me3
478	145			673	3	H3K36me3
73	85			666	3	H3K36me3
31	70			666	3	H3K36me3
149	104			666	3	H3K36me3
532	36			666	3	H3K36me3
986	191			664	3	H3K36me3
70	294			658	3	H3K36me3
608	61			658	3	H3K36me3
1456	31			658	3	H3K36me3
1265	151			658	3	H3K36me3
49	81			654	3	H3K36me3
435	124			644	3	H3K36me3
1196	273			642	3	H3K36me3
931	119			639	3	H3K36me3
1469	145			637	3	H3K36me3
221	104			637	3	H3K36me3
1109	322			637	3	H3K36me3
505	124			637	3	H3K36me3
855	65			626	3	H3K36me3
1399	104			626	3	H3K36me3
268	129			618	3	H3K36me3
732	95			616	3	H3K36me3
855	78			587	3	H3K36me3
1034	86			579	3	H3K36me3
1200	73			574	3	H3K36me3
452	167			573	3	H3K36me3
450	95			568	3	H3K36me3
857	100			566	3	H3K36me3
1050	78			566	3	H3K36me3
1651	228			559	3	H3K36me3
1400	109			552	3	H3K36me3
105	135			545	3	H3K36me3
32	162			538	3	H3K36me3
39	114			538	3	H3K36me3
686	90			538	3	H3K36me3
495	104			538	3	H3K36me3
691	73			536	3	H3K36me3
287	124			536	3	H3K36me3
1381	167			536	3	H3K36me3
1381	109			536	3	H3K36me3
927	140			532	3	H3K36me3
123	247			532	3	H3K36me3
1345	77			532	3	H3K36me3
1279	228			531	3	H3K36me3
58	280			529	3	H3K36me3
61	287			525	3	H3K36me3
1017	156			525	3	H3K36me3
1785	505			525	3	H3K36me3
32	287			516	3	H3K36me3
44	441			511	3	H3K36me3
155	464			509	3	H3K36me3
164	480			505	3	H3K36me3
211	579			505	3	H3K36me3
754	578			492	3	H3K36me3
987	308			491	3	H3K36me3
147	308			491	3	H3K36me3
641	631			490	3	H3K36me3
1539	315			485	3	H3K36me3
1041	119			481	3	H3K36me3
1109	472			478	3	H3K36me3
91	358			472	3	H3K36me3
940	221			470	3	H3K36me3
1329	81			463	3	H3K36me3
268	39			456	3	H3K36me3
83	173			452	3	H3K36me3
80	209			452	3	H3K36me3
24	119			452	3	H3K36me3
1461	24			452	3	H3K36me3
1266	209			452	3	H3K36me3
1055	73			448	3	H3K36me3
770	49			439	3	H3K36me3
24	87			435	3	H3K36me3
40	90			427	3	H3K36me3
1298	30			427	3	H3K36me3
688	109			427	3	H3K36me3
29	42			422	3	H3K36me3
1547	39			421	3	H3K36me3
1059	124			420	3	H3K36me3
255	109			416	3	H3K36me3
1558	36			414	3	H3K36me3
419	95			402	3	H3K36me3
1434	104			402	3	H3K36me3
1152	90			402	3	H3K36me3
498	151			402	3	H3K36me3
345	197			395	3	H3K36me3
1202	162			395	3	H3K36me3
341	167			395	3	H3K36me3
1493	129			390	3	H3K36me3
1478	247			389	3	H3K36me3
85	167			389	3	H3K36me3
658	145			389	3	H3K36me3
1292	135			385	3	H3K36me3
1390	86			383	3	H3K36me3
927	221			377	3	H3K36me3
126	167			377	3	H3K36me3
368	61			377	3	H3K36me3
38	124			371	3	H3K36me3
241	145			371	3	H3K36me3
168	140			371	3	H3K36me3
289	156			365	3	H3K36me3
44	167			359	3	H3K36me3
55	49			356	3	H3K36me3
190	240			356	3	H3K36me3
766	104			356	3	H3K36me3
42	59			353	3	H3K36me3
100	90			353	3	H3K36me3
328	114			353	3	H3K36me3
43	81			353	3	H3K36me3
978	104			347	3	H3K36me3
822	46			341	3	H3K36me3
758	36			341	3	H3K36me3
255	61			330	3	H3K36me3
83	90			330	3	H3K36me3
793	191			324	3	H3K36me3
1060	156			324	3	H3K36me3
758	167			319	3	H3K36me3
463	140			318	3	H3K36me3
422	213			312	3	H3K36me3
56	203			298	3	H3K36me3
46	203			295	3	H3K36me3
118	104			291	3	H3K36me3
1785	73			290	3	H3K36me3
897	61			289	3	H3K36me3
884	53			284	3	H3K36me3
942	39			284	3	H3K36me3
1111	103			284	3	H3K36me3
748	69			279	3	H3K36me3
384	46			279	3	H3K36me3
1723	46			277	3	H3K36me3
919	27			273	3	H3K36me3
156	65			273	3	H3K36me3
1637	65			273	3	H3K36me3
350	65			268	3	H3K36me3
1328	46			265	3	H3K36me3
204	39			265	3	H3K36me3
348	27			263	3	H3K36me3
280	77			258	3	H3K36me3
244	65			257	3	H3K36me3
45	61			257	3	H3K36me3
158	53			252	3	H3K36me3
883	77			252	3	H3K36me3
769	129			252	3	H3K36me3
47	114			247	3	H3K36me3
35	124			247	3	H3K36me3
1221	73			247	3	H3K36me3
275	42			241	3	H3K36me3
142	73			241	3	H3K36me3
114	73			241	3	H3K36me3
398	81			241	3	H3K36me3
141	119			241	3	H3K36me3
1239	109			236	3	H3K36me3
67	30			233	3	H3K36me3
952	30			233	3	H3K36me3
86	50			231	3	H3K36me3
599	107			231	3	H3K36me3
67	49			230	3	H3K36me3
421	39			226	3	H3K36me3
79	124			226	3	H3K36me3
243	81			221	3	H3K36me3
588	42			221	3	H3K36me3
336	135			219	3	H3K36me3
273	57			219	3	H3K36me3
52	77			216	3	H3K36me3
1493	69			210	3	H3K36me3
722	49			206	3	H3K36me3
1432	86			206	3	H3K36me3
34	85			202	3	H3K36me3
113	69			196	3	H3K36me3
80	109			191	3	H3K36me3
75	42			190	3	H3K36me3
860	65			190	3	H3K36me3
1257	117			182	3	H3K36me3
1406	119			177	3	H3K36me3
81	39			173	3	H3K36me3
678	38			168	3	H3K36me3
42	69			168	3	H3K36me3
226	69			164	3	H3K36me3
36	95			164	3	H3K36me3
29	45			163	3	H3K36me3
72	21			159	3	H3K36me3
188	90			159	3	H3K36me3
400	39			155	3	H3K36me3
53	49			155	3	H3K36me3
232	104			155	3	H3K36me3
148	57			155	3	H3K36me3
1855	104			152	3	H3K36me3
608	156			152	3	H3K36me3
897	117			150	3	H3K36me3
647	117			150	3	H3K36me3
505	96			150	3	H3K36me3
725	53			146	3	H3K36me3
117	228			146	3	H3K36me3
1614	73			146	3	H3K36me3
554	240			146	3	H3K36me3
64	294			146	3	H3K36me3
54	209			144	3	H3K36me3
445	90			141	3	H3K36me3
210	135			138	3	H3K36me3
26	185			137	3	H3K36me3
64	162			137	3	H3K36me3
252	162			133	3	H3K36me3
861	209			133	3	H3K36me3
1007	247			131	3	H3K36me3
182	109			125	3	H3K36me3
125	253			124	3	H3K36me3
64	156			117	3	H3K36me3
25	179			117	3	H3K36me3
142	124			117	3	H3K36me3
279	185			113	3	H3K36me3
77	156			113	3	H3K36me3
64	129			112	3	H3K36me3
1285	162			110	3	H3K36me3
58	221			110	3	H3K36me3
73	109			109	3	H3K36me3
55	124			109	3	H3K36me3
21	173			107	3	H3K36me3
629	151			105	3	H3K36me3
63	124			105	3	H3K36me3
49	167			105	3	H3K36me3
824	86			105	3	H3K36me3
98	197			102	3	H3K36me3
77	162			102	3	H3K36me3
36	49			102	3	H3K36me3
968	156			102	3	H3K36me3
1057	120			102	3	H3K36me3
56	127			98	3	H3K36me3
44	104			98	3	H3K36me3
133	33			98	3	H3K36me3
341	203			97	3	H3K36me3
23	162			95	3	H3K36me3
106	53			94	3	H3K36me3
45	61			94	3	H3K36me3
509	129			93	3	H3K36me3
1421	104			93	3	H3K36me3
121	84			93	3	H3K36me3
52	69			93	3	H3K36me3
295	57			91	3	H3K36me3
21	61			91	3	H3K36me3
73	55			91	3	H3K36me3
133	119			91	3	H3K36me3
211	92			91	3	H3K36me3
36	135			90	3	H3K36me3
459	30			87	3	H3K36me3
46	114			87	3	H3K36me3
44	53			85	3	H3K36me3
61	65			85	3	H3K36me3
45	191			85	3	H3K36me3
27	114			85	3	H3K36me3
27	81			84	3	H3K36me3
36	167			84	3	H3K36me3
49	65			83	3	H3K36me3
86	95			82	3	H3K36me3
45	104			82	3	H3K36me3
44	69			82	3	H3K36me3
74	129			82	3	H3K36me3
43	280			82	3	H3K36me3
74	81			81	3	H3K36me3
21	145			81	3	H3K36me3
39	209			81	3	H3K36me3
34	173			80	3	H3K36me3
220	36			78	3	H3K36me3
133	75			78	3	H3K36me3
182	179			77	3	H3K36me3
129	81			77	3	H3K36me3
102	90			77	3	H3K36me3
36	156			77	3	H3K36me3
44	156			76	3	H3K36me3
28	124			73	3	H3K36me3
185	100			70	3	H3K36me3
34	69			70	3	H3K36me3
331	22			70	3	H3K36me3
49	114			68	3	H3K36me3
1236	65			67	3	H3K36me3
422	119			67	3	H3K36me3
188	46			65	3	H3K36me3
414	66			65	3	H3K36me3
72	69			64	3	H3K36me3
248	109			64	3	H3K36me3
89	36			64	3	H3K36me3
261	69			64	3	H3K36me3
81	47			63	3	H3K36me3
116	167			61	3	H3K36me3
307	151			61	3	H3K36me3
408	53			61	3	H3K36me3
49	73			61	3	H3K36me3
136	129			58	3	H3K36me3
91	86			58	3	H3K36me3
25	69			58	3	H3K36me3
35	167			58	3	H3K36me3
102	104			57	3	H3K36me3
318	65			55	3	H3K36me3
39	73			55	3	H3K36me3
32	109			55	3	H3K36me3
35	119			55	3	H3K36me3
40	280			54	3	H3K36me3
50	114			54	3	H3K36me3
68	73			53	3	H3K36me3
145	100			52	3	H3K36me3
163	133			52	3	H3K36me3
191	110			52	3	H3K36me3
24	53			52	3	H3K36me3
113	86			51	3	H3K36me3
55	25			50	3	H3K36me3
36	46			49	3	H3K36me3
41	57			49	3	H3K36me3
52	33			49	3	H3K36me3
46	72			49	3	H3K36me3
44	57			49	3	H3K36me3
32	49			49	3	H3K36me3
109	27			49	3	H3K36me3
282	35			48	3	H3K36me3
446	85			46	3	H3K36me3
34	103			46	3	H3K36me3
91	135			46	3	H3K36me3
41	61			46	3	H3K36me3
102	151			46	3	H3K36me3
72	109			46	3	H3K36me3
184	39			46	3	H3K36me3
50	24			46	3	H3K36me3
33	27			44	3	H3K36me3
142	36			44	3	H3K36me3
66	46			44	3	H3K36me3
37	65			44	3	H3K36me3
41	81			44	3	H3K36me3
75	35			44	3	H3K36me3
99	57			42	3	H3K36me3
71	61			41	3	H3K36me3
61	65			41	3	H3K36me3
130	140			41	3	H3K36me3
147	33			41	3	H3K36me3
87	81			40	3	H3K36me3
94	119			40	3	H3K36me3
125	86			40	3	H3K36me3
121	109			40	3	H3K36me3
102	104			39	3	H3K36me3
561	39			39	3	H3K36me3
339	30			39	3	H3K36me3
146	61			39	3	H3K36me3
49	162			38	3	H3K36me3
37	119			38	3	H3K36me3
54	100			38	3	H3K36me3
185	49			36	3	H3K36me3
75	71			36	3	H3K36me3
43	104			35	3	H3K36me3
41	61			35	3	H3K36me3
64	19			35	3	H3K36me3
41	30			34	3	H3K36me3
25	57			34	3	H3K36me3
32	25			34	3	H3K36me3
55	36			34	3	H3K36me3
1551	49			34	3	H3K36me3
76	42			33	3	H3K36me3
514	104			32	3	H3K36me3
812	73			32	3	H3K36me3
686	65			32	3	H3K36me3
49	42			32	3	H3K36me3
151	53			31	3	H3K36me3
178	30			31	3	H3K36me3
197	53			29	3	H3K36me3
25	57			29	3	H3K36me3
61	57			29	3	H3K36me3
43	109			29	3	H3K36me3
216	95			29	3	H3K36me3
34	109			28	3	H3K36me3
137	67			28	3	H3K36me3
391	47			28	3	H3K36me3
28	104			27	3	H3K36me3
50	59			27	3	H3K36me3
41	49			27	3	H3K36me3
53	35			27	3	H3K36me3
318	104			27	3	H3K36me3
84	32			27	3	H3K36me3
283	173			25	3	H3K36me3
177	100			25	3	H3K36me3
61	61			25	3	H3K36me3
709	32			25	3	H3K36me3
500	33			23	3	H3K36me3
28	87			23	3	H3K36me3
351	53			16	3	H3K36me3
241	30			1873	2	H3K36me3
567	83			1854	2	H3K36me3
617	65			1845	2	H3K36me3
604	109			1842	2	H3K36me3
596	80			1785	2	H3K36me3
180	49			1785	2	H3K36me3
38	114			1773	2	H3K36me3
29	104			1765	2	H3K36me3
61	162			1765	2	H3K36me3
36	140			1723	2	H3K36me3
36	90			1708	2	H3K36me3
46	85			1679	2	H3K36me3
101	86			1677	2	H3K36me3
199	124			1670	2	H3K36me3
37	162			1668	2	H3K36me3
31	39			1663	2	H3K36me3
65	86			1660	2	H3K36me3
117	30			1651	2	H3K36me3
218	95			1650	2	H3K36me3
182	81			1648	2	H3K36me3
224	86			1630	2	H3K36me3
1072	102			1627	2	H3K36me3
40	109			1614	2	H3K36me3
72	95			1605	2	H3K36me3
98	65			1594	2	H3K36me3
819	185			1594	2	H3K36me3
713	140			1584	2	H3K36me3
258	100			1578	2	H3K36me3
661	86			1575	2	H3K36me3
658	61			1566	2	H3K36me3
31	112			1564	2	H3K36me3
505	73			1560	2	H3K36me3
1588	46			1560	2	H3K36me3
1143	203			1557	2	H3K36me3
193	90			1556	2	H3K36me3
658	81			1556	2	H3K36me3
105	197			1556	2	H3K36me3
77	95			1554	2	H3K36me3
49	65			1552	2	H3K36me3
29	49			1547	2	H3K36me3
973	49			1547	2	H3K36me3
492	140			1542	2	H3K36me3
924	42			1538	2	H3K36me3
27	81			1529	2	H3K36me3
85	129			1528	2	H3K36me3
69	90			1522	2	H3K36me3
150	33			1520	2	H3K36me3
167	53			1520	2	H3K36me3
395	42			1519	2	H3K36me3
80	33			1519	2	H3K36me3
109	109			1518	2	H3K36me3
168	90			1517	2	H3K36me3
46	100			1517	2	H3K36me3
33	140			1515	2	H3K36me3
55	39			1515	2	H3K36me3
41	33			1514	2	H3K36me3
67	46			1510	2	H3K36me3
121	104			1507	2	H3K36me3
433	156			1505	2	H3K36me3
29	109			1502	2	H3K36me3
75	57			1502	2	H3K36me3
51	65			1500	2	H3K36me3
73	69			1500	2	H3K36me3
80	42			1491	2	H3K36me3
122	49			1491	2	H3K36me3
145	39			1485	2	H3K36me3
70	53			1482	2	H3K36me3
43	57			1482	2	H3K36me3
446	179			1482	2	H3K36me3
75	114			1481	2	H3K36me3
1474	49			1481	2	H3K36me3
84	69			1478	2	H3K36me3
235	145			1473	2	H3K36me3
31	190			1470	2	H3K36me3
102	46			1470	2	H3K36me3
34	209			1468	2	H3K36me3
92	81			1460	2	H3K36me3
34	73			1458	2	H3K36me3
130	95			1449	2	H3K36me3
82	53			1447	2	H3K36me3
378	134			1445	2	H3K36me3
166	86			1443	2	H3K36me3
124	156			1442	2	H3K36me3
1045	77			1436	2	H3K36me3
21	53			1427	2	H3K36me3
828	49			1426	2	H3K36me3
730	86			1418	2	H3K36me3
1588	39			1417	2	H3K36me3
58	61			1416	2	H3K36me3
55	49			1416	2	H3K36me3
102	90			1409	2	H3K36me3
987	35			1409	2	H3K36me3
853	29			1409	2	H3K36me3
113	86			1405	2	H3K36me3
29	39			1402	2	H3K36me3
291	86			1401	2	H3K36me3
1059	96			1399	2	H3K36me3
1687	81			1393	2	H3K36me3
661	81			1391	2	H3K36me3
284	30			1391	2	H3K36me3
52	73			1389	2	H3K36me3
25	27			1389	2	H3K36me3
1047	100			1387	2	H3K36me3
1333	36			1385	2	H3K36me3
231	69			1383	2	H3K36me3
808	22			1379	2	H3K36me3
1006	65			1372	2	H3K36me3
944	86			1367	2	H3K36me3
903	53			1363	2	H3K36me3
113	108			1361	2	H3K36me3
32	69			1361	2	H3K36me3
115	104			1361	2	H3K36me3
105	81			1361	2	H3K36me3
34	27			1360	2	H3K36me3
407	86			1360	2	H3K36me3
259	61			1357	2	H3K36me3
1207	73			1354	2	H3K36me3
1165	124			1354	2	H3K36me3
1256	151			1350	2	H3K36me3
54	46			1347	2	H3K36me3
1169	109			1345	2	H3K36me3
1064	39			1336	2	H3K36me3
1515	49			1334	2	H3K36me3
1002	114			1332	2	H3K36me3
1703	46			1332	2	H3K36me3
43	203			1327	2	H3K36me3
90	123			1327	2	H3K36me3
159	267			1327	2	H3K36me3
348	69			1323	2	H3K36me3
103	109			1319	2	H3K36me3
1167	173			1319	2	H3K36me3
54	57			1314	2	H3K36me3
21	267			1306	2	H3K36me3
49	151			1306	2	H3K36me3
1584	151			1302	2	H3K36me3
1115	119			1301	2	H3K36me3
196	215			1292	2	H3K36me3
87	59			1292	2	H3K36me3
187	95			1290	2	H3K36me3
1195	42			1287	2	H3K36me3
631	36			1284	2	H3K36me3
1221	95			1283	2	H3K36me3
1458	38			1283	2	H3K36me3
1092	86			1276	2	H3K36me3
419	109			1275	2	H3K36me3
1310	73			1274	2	H3K36me3
909	124			1274	2	H3K36me3
917	53			1274	2	H3K36me3
1316	114			1271	2	H3K36me3
1482	203			1271	2	H3K36me3
215	73			1265	2	H3K36me3
1390	60			1252	2	H3K36me3
78	42			1247	2	H3K36me3
1015	30			1237	2	H3K36me3
1464	44			1237	2	H3K36me3
835	36			1235	2	H3K36me3
270	162			1230	2	H3K36me3
109	140			1230	2	H3K36me3
94	114			1230	2	H3K36me3
1380	46			1230	2	H3K36me3
1292	91			1230	2	H3K36me3
911	167			1222	2	H3K36me3
594	36			1222	2	H3K36me3
790	39			1221	2	H3K36me3
215	69			1218	2	H3K36me3
25	631			1218	2	H3K36me3
36	719			1217	2	H3K36me3
46	554			1217	2	H3K36me3
383	425			1211	2	H3K36me3
1409	395			1204	2	H3K36me3
1153	692			1200	2	H3K36me3
33	496			1200	2	H3K36me3
1050	783			1200	2	H3K36me3
108	579			1195	2	H3K36me3
129	554			1181	2	H3K36me3
46	456			1181	2	H3K36me3
41	240			1181	2	H3K36me3
50	596			1178	2	H3K36me3
57	666			1178	2	H3K36me3
41	253			1176	2	H3K36me3
879	247			1174	2	H3K36me3
265	395			1172	2	H3K36me3
29	622			1169	2	H3K36me3
788	129			1168	2	H3K36me3
70	571			1164	2	H3K36me3
459	343			1162	2	H3K36me3
159	315			1161	2	H3K36me3
247	191			1157	2	H3K36me3
49	529			1157	2	H3K36me3
206	267			1157	2	H3K36me3
29	719			1156	2	H3K36me3
80	496			1155	2	H3K36me3
801	554			1155	2	H3K36me3
1354	755			1143	2	H3K36me3
46	710			1135	2	H3K36me3
241	631			1129	2	H3K36me3
452	905			1128	2	H3K36me3
1329	435			1126	2	H3K36me3
1169	703			1126	2	H3K36me3
359	701			1126	2	H3K36me3
92	449			1126	2	H3K36me3
108	755			1122	2	H3K36me3
1231	488			1122	2	H3K36me3
46	562			1118	2	H3K36me3
1142	622			1118	2	H3K36me3
408	418			1117	2	H3K36me3
1292	719			1115	2	H3K36me3
1336	631			1111	2	H3K36me3
1248	605			1109	2	H3K36me3
1152	357			1109	2	H3K36me3
823	295			1109	2	H3K36me3
125	537			1106	2	H3K36me3
1445	639			1092	2	H3K36me3
615	554			1087	2	H3K36me3
1170	622			1084	2	H3K36me3
1347	924			1084	2	H3K36me3
130	728			1082	2	H3K36me3
1164	710			1081	2	H3K36me3
1147	640			1081	2	H3K36me3
1041	42			1073	2	H3K36me3
1169	39			1069	2	H3K36me3
66	104			1067	2	H3K36me3
1328	86			1067	2	H3K36me3
943	173			1067	2	H3K36me3
641	86			1067	2	H3K36me3
853	73			1061	2	H3K36me3
1436	64			1060	2	H3K36me3
601	135			1055	2	H3K36me3
49	33			1052	2	H3K36me3
105	109			1050	2	H3K36me3
146	151			1050	2	H3K36me3
91	140			1049	2	H3K36me3
67	129			1043	2	H3K36me3
330	215			1042	2	H3K36me3
41	36			1042	2	H3K36me3
307	49			1041	2	H3K36me3
67	85			1041	2	H3K36me3
36	347			1038	2	H3K36me3
159	161			1034	2	H3K36me3
863	100			1033	2	H3K36me3
1170	674			1030	2	H3K36me3
1416	221			1025	2	H3K36me3
279	100			1018	2	H3K36me3
1101	260			1017	2	H3K36me3
1476	464			1012	2	H3K36me3
1603	571			1009	2	H3K36me3
1042	569			1009	2	H3K36me3
168	247			1006	2	H3K36me3
1454	622			1000	2	H3K36me3
684	61			999	2	H3K36me3
1290	588			994	2	H3K36me3
82	49			992	2	H3K36me3
264	156			986	2	H3K36me3
653	480			984	2	H3K36me3
74	496			984	2	H3K36me3
1131	27			968	2	H3K36me3
920	209			968	2	H3K36me3
816	267			961	2	H3K36me3
146	308			960	2	H3K36me3
34	173			960	2	H3K36me3
1460	674			959	2	H3K36me3
951	648			958	2	H3K36me3
1118	39			958	2	H3K36me3
498	477			958	2	H3K36me3
594	395			958	2	H3K36me3
993	185			956	2	H3K36me3
710	253			951	2	H3K36me3
227	301			943	2	H3K36me3
1374	521			943	2	H3K36me3
772	280			943	2	H3K36me3
1273	103			943	2	H3K36me3
1200	322			935	2	H3K36me3
113	114			935	2	H3K36me3
159	124			931	2	H3K36me3
46	42			927	2	H3K36me3
1069	73			927	2	H3K36me3
20	26			924	2	H3K36me3
67	65			913	2	H3K36me3
1600	39			908	2	H3K36me3
90	30			905	2	H3K36me3
1453	53			897	2	H3K36me3
1556	90			895	2	H3K36me3
210	81			887	2	H3K36me3
31	39			887	2	H3K36me3
182	73			879	2	H3K36me3
1230	42			874	2	H3K36me3
155	73			873	2	H3K36me3
49	73			873	2	H3K36me3
46	86			871	2	H3K36me3
1089	90			871	2	H3K36me3
589	77			871	2	H3K36me3
29	77			864	2	H3K36me3
695	90			863	2	H3K36me3
1075	46			863	2	H3K36me3
1274	21			844	2	H3K36me3
1076	73			843	2	H3K36me3
279	95			840	2	H3K36me3
137	51			840	2	H3K36me3
725	33			832	2	H3K36me3
1385	69			832	2	H3K36me3
103	53			825	2	H3K36me3
1651	95			824	2	H3K36me3
1143	39			824	2	H3K36me3
1278	39			824	2	H3K36me3
1083	77			824	2	H3K36me3
1332	69			823	2	H3K36me3
23	86			820	2	H3K36me3
1620	68			816	2	H3K36me3
1017	81			816	2	H3K36me3
1227	61			816	2	H3K36me3
1135	42			816	2	H3K36me3
984	65			816	2	H3K36me3
83	42			816	2	H3K36me3
29	67			808	2	H3K36me3
206	18			807	2	H3K36me3
768	156			805	2	H3K36me3
168	528			801	2	H3K36me3
377	529			801	2	H3K36me3
87	801			801	2	H3K36me3
75	322			801	2	H3K36me3
279	480			799	2	H3K36me3
108	425			796	2	H3K36me3
1248	639			793	2	H3K36me3
247	156			793	2	H3K36me3
1892	546			793	2	H3K36me3
1101	774			787	2	H3K36me3
1283	387			785	2	H3K36me3
173	65			785	2	H3K36me3
102	215			785	2	H3K36me3
28	114			770	2	H3K36me3
1203	57			770	2	H3K36me3
64	114			770	2	H3K36me3
347	783			766	2	H3K36me3
371	666			762	2	H3K36me3
1398	755			762	2	H3K36me3
1721	429			762	2	H3K36me3
61	123			760	2	H3K36me3
87	667			752	2	H3K36me3
481	209			747	2	H3K36me3
414	247			747	2	H3K36me3
273	701			740	2	H3K36me3
29	402			740	2	H3K36me3
465	343			732	2	H3K36me3
21	915			732	2	H3K36me3
545	329			729	2	H3K36me3
1084	554			725	2	H3K36me3
1590	395			722	2	H3K36me3
1343	129			717	2	H3K36me3
919	529			717	2	H3K36me3
944	77			710	2	H3K36me3
1195	240			710	2	H3K36me3
903	441			710	2	H3K36me3
1345	73			706	2	H3K36me3
1025	425			702	2	H3K36me3
1372	63			696	2	H3K36me3
29	167			695	2	H3K36me3
55	350			695	2	H3K36me3
34	488			695	2	H3K36me3
1451	322			692	2	H3K36me3
1064	109			690	2	H3K36me3
490	240			688	2	H3K36me3
261	124			688	2	H3K36me3
124	336			688	2	H3K36me3
76	53			685	2	H3K36me3
1500	22			680	2	H3K36me3
27	53			680	2	H3K36me3
61	73			673	2	H3K36me3
61	36			673	2	H3K36me3
40	100			673	2	H3K36me3
1225	65			673	2	H3K36me3
1320	77			673	2	H3K36me3
1187	69			666	2	H3K36me3
1253	53			666	2	H3K36me3
1594	57			666	2	H3K36me3
1727	53			661	2	H3K36me3
1315	103			658	2	H3K36me3
80	91			658	2	H3K36me3
1328	93			658	2	H3K36me3
1515	62			651	2	H3K36me3
825	80			651	2	H3K36me3
1143	135			651	2	H3K36me3
395	42			651	2	H3K36me3
58	156			644	2	H3K36me3
67	109			644	2	H3K36me3
41	42			637	2	H3K36me3
1620	38			637	2	H3K36me3
505	86			637	2	H3K36me3
1286	185			637	2	H3K36me3
1230	209			637	2	H3K36me3
1441	162			636	2	H3K36me3
215	173			636	2	H3K36me3
128	162			629	2	H3K36me3
98	129			622	2	H3K36me3
968	95			622	2	H3K36me3
36	185			618	2	H3K36me3
389	42			615	2	H3K36me3
1664	77			615	2	H3K36me3
1450	65			601	2	H3K36me3
359	73			601	2	H3K36me3
155	109			601	2	H3K36me3
267	156			591	2	H3K36me3
96	27			587	2	H3K36me3
33	65			587	2	H3K36me3
1778	109			587	2	H3K36me3
983	53			586	2	H3K36me3
933	90			573	2	H3K36me3
84	88			568	2	H3K36me3
1412	124			559	2	H3K36me3
1230	39			559	2	H3K36me3
808	30			559	2	H3K36me3
1336	85			555	2	H3K36me3
142	100			552	2	H3K36me3
46	90			548	2	H3K36me3
102	64			547	2	H3K36me3
919	197			547	2	H3K36me3
141	135			545	2	H3K36me3
1839	86			545	2	H3K36me3
1443	140			545	2	H3K36me3
1246	100			545	2	H3K36me3
1507	75			545	2	H3K36me3
1357	81			543	2	H3K36me3
283	27			538	2	H3K36me3
196	49			538	2	H3K36me3
[truncated: 47,601 more rows]

## Sheet: Panel J
CS: No Treatment	CS; 0.5 mM GSK	E180A; No Treatment	E180A; EtOH	E180A;0.1 mM GSK	E180A;0.25 mM GSK	E180A;0.5 mM GSK
900	90	0	0	0	0	0
104	30	0	0	0	0	0
214	59	0	0	0	0	0
238	62	0	0	1	88	0
733	87	0	0	3	89	0
676	167	0	0	0	100	86
737	277	0	0	28	113	103
900	420	0	0	0	0	333
172	183	0	0	0	0	26
235	185	0	0	0	0	16
492	283	0	0	0	0	36
501	493	0	0	0	0	10
735	510	0	0	0	3	159
900	900	0	0	0	5	133
277	900	0	0	0	78	0
303	900	0	0	0		0
408	66	0	3	0		80
415	68	0	2	0		321
395	95	0	5	0		0
572	104	0	0	37		13
540	128	0	0	42		71
575	145	0	0	5		73
584	336	0	0	0		88
596	371	0	0	18		76
65	373	0	0	15		186
95	379	0	0	69		191
113	196	0	0	0		246
150	296	0	0	0		347
174	358	0	0	0		5
204	557	0	0	0		7
526	627	0	0	0		0
655		0	0	6		0
900		0	0			0
900		0	0			194
289						0
303						0
404						0
510						0
900						94
203						0
293						0
327						293
438						0
442						0
495						0
900						56
810						5
650						0
900						6
609						277
759						0
						0
						65
						95
