# Supplementary material for: Orai-mediated calcium entry determines activity of central dopaminergic neurons by regulation of gene expression
Source: eLife. 2024 Jan 30;12:RP88808. doi: 10.7554/eLife.88808 (PMC10945566; doi:10.7554/eLife.88808)
Supplement: Figure 3—source data 1. [file elife-88808-fig3-data1.xlsx]

## Sheet: Panel C
Time	WT-1	WT-2	WT-3	WT-4	WT-5	WT-6	WT-7	WT-8	WT-9	WT-10	WT-11	WT-12	WT-13	WT-14	WT-15	WT-16	WT-17	WT-18	WT-19	WT-20	WT-21	WT-22	WT-23	WT-24	WT-25	WT-26	WT-27	WT-28	WT-29	WT-30	WT-31	WT-32	WT-33	WT-34	WT-35	WT-36	WT-37	WT-38	WT-39	WT-40	WT-41	WT-42	WT-43	WT-44	WT-45	WT-46	WT-47	WT-48	WT-49
1	-0.0213588	-0.00414845	-0.0204678	0.0109283	0.010682	-0.0213588	0.0703454	0.0614712	0.101461	0.0135278	0.0287523	0.013108	-0.0214806	-0.0209708	0.0411943	-0.148433	-0.115654	-0.0045393	-0.098526	-0.0899518	-0.0213588	-0.00414845	-0.036433	0.0109283	0.010682	-0.0213588	0.0703454	0.101461	0.0135278	0.0287523	0.013108	-0.0214806	-0.0209708	0.0597003	0.0879854	-0.0244483	-0.0342515	-0.0287061	-0.098526	-0.0899518	-0.098526	-0.0899518	-0.0711325	0.0177252	0.0971483	0.0217532	0.0503414	0.0258784	0.0176268
2	-0.0479827	-0.0823621	-0.036433	-0.0112837	0.031796	-0.0479827	-0.104749	-0.0286782	0.0226738	-0.0518761	-0.0592354	-0.0362756	-0.00638746	0.0239481	0.055432	-0.125811	-0.0698692	-0.0287061	-0.0992411	-0.0671681	-0.0479827	-0.0823621	0.0532835	-0.0112837	0.031796	-0.0479827	-0.104749	0.0226738	-0.0518761	-0.0592354	-0.0362756	-0.00638746	0.0239481	0.0597003	0.0879854	-0.063077	-0.069946	-0.0572238	-0.0992411	-0.0671681	-0.0992411	-0.0671681	-0.0896704	0.00217027	0.0860924	0.042865	0.029877	0.0324894	0.00264166
3	-0.0299183	0.029526	0.0532835	0.0243903	0.0508428	-0.0299183	0.0790355	0.00611115	-0.0211099	-0.0230919	0.0538343	0.0121842	-0.00429813	0.0146449	0.019912	-0.141068	-0.0853964	-0.0572238	-0.0929494	-0.0808694	-0.0299183	0.029526	0.00330665	0.0243903	0.0508428	-0.0299183	0.0790355	-0.0211099	-0.0230919	0.0538343	0.0121842	-0.00429813	0.0146449	0.0597003	0.0879854	-0.034453	-0.0428642	0.0643347	-0.0929494	-0.0808694	-0.0929494	-0.0808694	-0.0860408	0.00889315	0.0842705	-0.0702428	-0.00757916	0.000974498	0.00789206
4	0.0331994	-0.0570795	0.00330665	-0.0301286	-0.0127278	0.0331994	-0.017336	-0.0048502	0.0204335	0.0198715	-0.0115005	-0.0104543	-0.0499909	-0.00436249	0.0683796	-0.121337	-0.0482839	0.0643347	-0.069215	-0.0971015	0.0331994	-0.0570795	-0.0193053	-0.0301286	-0.0127278	0.0331994	-0.017336	0.0204335	0.0198715	-0.0115005	-0.0104543	-0.0499909	-0.00436249	0.0597003	0.0879854	-0.0182064	-0.0683625	0.0512627	-0.069215	-0.0971015	-0.069215	-0.0971015	-0.104131	0.00364368	-0.0659897	0.007492	-0.0484969	-0.021006	0.001372
5	-0.0401795	-0.0644576	-0.0193053	-0.0809375	0.0607074	-0.0401795	0.0383188	0.00202153	-0.0302311	0.0240856	0.0324588	-0.00772013	-0.0411411	0.0171759	-0.0802868	-0.0889398	-0.0763628	0.0512627	-0.0120162	-0.0712262	-0.0401795	-0.0644576	-0.0370049	-0.0809375	0.0607074	-0.0401795	0.0383188	-0.0302311	0.0240856	0.0324588	-0.00772013	-0.0411411	0.0171759	0.0597003	0.0879854	-0.0224768	-0.0834527	-0.0316622	-0.0120162	-0.0712262	-0.0120162	-0.0712262	-0.117862	0.000748391	0.0491401	0.025955	-0.0275183	-0.021928	0.00018946
6	-0.0510795	0.0146945	-0.0370049	0.0112242	0.0501595	-0.0510795	0.0251187	-0.0220855	-0.0116919	0.00610298	0.00594346	0.00525231	0.0111855	0.030391	0.0569657	-0.0802643	-0.0196789	-0.0316622	-0.0501953	-0.0442903	-0.0510795	0.0146945	-0.0667229	0.0112242	0.0501595	-0.0510795	0.0251187	-0.0116919	0.00610298	0.00594346	0.00525231	0.0111855	0.030391	0.0597003	0.0663644	-0.0233327	-0.0208567	-0.0606399	-0.0501953	-0.0442903	-0.0501953	-0.0442903	-0.0938981	0.00532609	-0.0199983	0.00463596	0.0694973	-0.0217685	0.00612689
7	-0.0328987	0.0115752	-0.0667229	-0.0601136	-0.0213686	-0.0328987	0.134586	0.0225583	0.0251309	0.0353869	0.0878286	0.0300529	-0.0230599	0.0365602	0.0879854	-0.0531987	-0.0293043	-0.0606399	-0.0548634	-0.072646	-0.0328987	0.0115752	-0.0449734	-0.0601136	-0.0213686	-0.0328987	0.134586	0.0251309	0.0353869	0.0878286	0.0300529	-0.0230599	0.0365602	0.0338584	-0.00411072	-0.0298461	-0.0490211	0.0155851	-0.0548634	-0.072646	-0.0548634	-0.072646	-0.0453242	0.00481136	0.0575148	-0.0374281	0.0223153	0.0450853	0.00481935
8	0.0167785	-0.0153675	-0.0449734	-0.0240175	-0.0418472	0.0167785	0.0353286	-0.017276	0.0596412	0.0136075	0.00321156	-0.0350508	-0.00456545	-0.0216676	0.0663644	-0.0289646	-0.0531089	0.0155851	-0.0731866	-0.00754241	0.0167785	-0.0153675	-0.0312488	-0.0240175	-0.0418472	0.0167785	0.0353286	0.0596412	0.0136075	0.00321156	-0.0350508	-0.00456545	-0.0216676	0.0379365	0.019811	-0.000504888	-0.0297975	0.0363114	-0.0731866	-0.00754241	-0.0731866	-0.00754241	-0.0860015	-0.000361426	0.0239457	-0.0490572	0.0474193	-0.0321256	-0.00035681
9	0.00437675	0.0695316	-0.0312488	0.0473093	0.00758988	0.00437675	-0.00331894	0.0179984	0.0310336	-0.00800217	-0.0256039	0.000733617	0.00331001	0.014971	-0.00411072	-0.0304707	-0.0245204	0.0363114	-0.0359975	-0.048379	0.00437675	0.0695316	0.0569022	0.0473093	0.00758988	0.00437675	-0.00331894	0.0310336	-0.00800217	-0.0256039	0.000733617	0.00331001	0.014971	0.148872	0.0597003	-0.00275373	-0.0221808	0.0243895	-0.0359975	-0.048379	-0.0359975	-0.048379	-0.0290792	0.00164223	0.0941689	0.00280181	0.0221581	-0.0599237	0.00285746
10	-0.00487969	-0.0322887	0.0569022	-0.140965	0.00946807	-0.00487969	0.0328559	0.0166414	0.0413678	0.000191607	-0.0292084	-0.000688598	-0.0791642	-0.0280373	0.019811	-0.011207	0.0206065	0.0243895	-0.0628417	-0.0505	-0.00487969	-0.0322887	-0.0364424	-0.140965	0.00946807	-0.00487969	0.0328559	0.0413678	0.000191607	-0.0292084	-0.000688598	-0.0791642	-0.0280373	0.0804594	0.0338584	0.0151544	-0.00629137	-0.0313881	-0.0628417	-0.0505	-0.0628417	-0.0505	-0.0230255	-0.00678379	-0.0385696	0.0118416	0.0103264	0.0189794	-0.00566052
11	-0.0659562	0.0380103	-0.0364424	0.0644462	-0.00799434	-0.0659562	0.00525709	0.0396122	0.0135526	0.0159368	-0.00171247	0.0157876	0.0159058	-0.000662197	0.0597003	-0.00717047	-0.00383107	-0.0313881	-0.0430323	-0.0377891	-0.0659562	0.0380103	0.0094565	0.0644462	-0.00799434	-0.0659562	0.00525709	0.0135526	0.0159368	-0.00171247	0.0157876	0.0159058	-0.000662197	0.10985	0.0379365	-0.0132778	-0.0417265	-0.042708	-0.0430323	-0.0377891	-0.0430323	-0.0377891	-0.0238541	0.00384713	-0.0293192	0.0453971	0.0314026	-0.00925624	0.00493175
12	0.056112	0.116254	0.0094565	0.072116	-0.033567	0.056112	-0.0826009	0.0293614	0.0646792	-0.0454527	-0.0297512	0.0319284	0.0585947	-0.00920818	0.0338584	-0.0249431	-0.0528952	-0.042708	-0.0340361	-0.00323021	0.056112	0.116254	-0.0349987	0.072116	-0.033567	0.056112	-0.0826009	0.0646792	-0.0454527	-0.0297512	0.0319284	0.0585947	-0.00920818	0.163734	0.148872	0.00730408	-0.0443002	0.0022145	-0.0340361	-0.00323021	-0.0340361	-0.00323021	-0.0394205	-6.78e-05	-0.0979129	-0.0460534	0.00592432	0.00300703	-0.00111019
13	0.0506832	-0.0398359	-0.0349987	-0.0360342	0.0413479	0.0506832	-0.0847731	-0.0250438	-0.0230121	-0.0234042	-0.0584647	-0.0297673	-0.016194	0.00240971	0.0379365	-0.0143699	-0.0331183	0.0022145	-0.0317161	-0.0319694	0.0506832	-0.0398359	0.00176919	-0.0360342	0.0413479	0.0506832	-0.0847731	-0.0230121	-0.0234042	-0.0584647	-0.0297673	-0.016194	0.00240971	0.156737	0.0804594	0.0260739	-0.0347406	-0.0331646	-0.0317161	-0.0319694	-0.0317161	-0.0319694	-0.0262764	-0.00593143	0.040573	-0.0134745	0.0579613	0.0653445	-0.00470297
14	-0.000779318	-0.00812827	0.00176919	-0.0670091	-0.0315081	-0.000779318	-0.074367	-0.0321505	0.00121299	-0.0434976	-0.0572562	-0.0271587	-0.00726154	0.00833081	0.148872	-0.0162526	-0.049673	-0.0331646	-0.00683558	-0.0154634	-0.000779318	-0.00812827	0.0142001	-0.0670091	-0.0315081	-0.000779318	-0.074367	0.00121299	-0.0434976	-0.0572562	-0.0271587	-0.00726154	0.00833081	0.0689028	0.10985	-0.00417032	0.000452996	0.0138085	-0.00683558	-0.0154634	-0.00683558	-0.0154634	-0.00705041	-0.0060432	-0.0186131	0.0141331	-0.00450604	-0.0169118	-0.00507015
15	0.0485658	-0.030076	0.0142001	-0.0445575	0.00463973	0.0485658	-0.0944555	-0.0278896	0.12144	-0.0170793	-0.0581318	-0.0141834	-0.043496	-0.0232457	0.0804594	-0.0194457	-0.0128236	0.0138085	-0.0440596	-0.0228323	0.0485658	-0.030076	-0.0203646	-0.0445575	0.00463973	0.0485658	-0.0944555	0.12144	-0.0170793	-0.0581318	-0.0141834	-0.043496	-0.0232457	0.116942	0.163734	0.0147737	0.00619383	0.0564064	-0.0440596	-0.0228323	-0.0440596	-0.0228323	0.0369078	-0.00319547	-0.00782021	-0.0875982	-0.0452335	0.0357843	-0.00268565
16	-0.0354222	-0.0607064	-0.0203646	0.0553652	-0.00497817	-0.0354222	0.0353187	-0.00478157	0.0201135	-0.0013003	0.00146626	-0.0185851	0.0212945	0.0330874	0.10985	-0.018798	-0.00161172	0.0564064	-0.0019112	-0.0203541	-0.0354222	-0.0607064	0.0208843	0.0553652	-0.00497817	-0.0354222	0.0353187	0.0201135	-0.0013003	0.00146626	-0.0185851	0.0212945	0.0330874	0.0558184	0.156737	0.0204873	0.0117319	-0.0797267	-0.0019112	-0.0203541	-0.0019112	-0.0203541	-0.0127048	-0.00202642	0.0175855	0.00667735	0.0152286	0.0209419	-0.00106657
17	-0.0239077	-0.0131086	0.0208843	0.00848203	0.00342583	-0.0239077	-0.00497471	-0.00683354	-0.0568951	0.0159856	-0.00134661	-0.0159228	-0.00797381	-0.0214815	0.163734	-0.0247925	0.0467784	-0.0797267	0.00329039	0.0128967	-0.0239077	-0.0131086	-0.0132679	0.00848203	0.00342583	-0.0239077	-0.00497471	-0.0568951	0.0159856	-0.00134661	-0.0159228	-0.00797381	-0.0214815	0.0486252	0.0689028	-0.00962421	0.0145412	-0.018179	0.00329039	0.0128967	0.00329039	0.0128967	-0.00156478	-0.00262238	0.0643305	0.0312074	0.0103783	-0.0143016	-0.00246174
18	0.0413443	0.0191515	-0.0132679	0.118442	0.0451802	0.0413443	-0.0607841	0.0137764	0.0663956	-0.0321474	-0.0223202	0.0370193	0.0328931	-0.00297368	0.156737	-0.0215392	0.0200557	-0.018179	-0.0164467	-0.012685	0.0413443	0.0191515	0.0129627	0.118442	0.0451802	0.0413443	-0.0607841	0.0663956	-0.0321474	-0.0223202	0.0370193	0.0328931	-0.00297368	0.0757155	0.116942	0.0016082	-0.00901416	0.0363652	-0.0164467	-0.012685	-0.0164467	-0.012685	0.0542289	0.00851856	0.084024	-0.0184458	-0.0340655	0.0172211	0.00902
19	-0.0354392	0.0216562	0.0129627	0.011862	-0.0179729	-0.0354392	-0.0184435	-0.0181867	0.00490637	-0.0218232	-0.0293134	0.0153717	0.0136828	-0.00431954	0.0689028	-0.0244913	0.0275933	0.0363652	0.0396712	0.0242469	-0.0354392	0.0216562	0.0687988	0.011862	-0.0179729	-0.0354392	-0.0184435	0.00490637	-0.0218232	-0.0293134	0.0153717	0.0136828	-0.00431954	0.138183	0.0558184	0.0346443	0.00572413	-0.0130941	0.0396712	0.0242469	0.0396712	0.0242469	0.040228	0.00010499	-0.0631347	0.0351877	0.00408108	0.0217316	0.000518468
20	0.0136574	-0.0372069	0.0687988	0.021591	-0.0914452	0.0136574	0.0283568	0.0133453	0.00605749	0.00149128	0.0247759	0.019738	-0.0273934	-0.0393116	0.116942	-0.0712726	0.0257274	-0.0130941	0.00906733	-0.005463	0.0136574	-0.0372069	0.0212687	0.021591	-0.0914452	0.0136574	0.0283568	0.00605749	0.00149128	0.0247759	0.019738	-0.0273934	-0.0393116	0.103085	0.0486252	0.0223879	-0.0288506	-0.0367177	0.00906733	-0.005463	0.00906733	-0.005463	0.0533009	-0.00303725	0.00680903	0.0858462	-0.0197474	-0.025038	-0.00158009
21	0.0575568	-0.0490261	0.0212687	-0.0460709	-0.0390208	0.0575568	-0.000619263	-0.0270912	0.0201754	0.0127251	0.019552	-0.0134253	-0.0197061	-0.0345057	0.0558184	-0.0555483	0.0410985	-0.0367177	0.0151122	0.00421533	0.0575568	-0.0490261	0.000231725	-0.0460709	-0.0390208	0.0575568	-0.000619263	0.0201754	0.0127251	0.019552	-0.0134253	-0.0197061	-0.0345057	0.162824	0.0757155	-0.0150338	0.0209142	0.0269295	0.0151122	0.00421533	0.0151122	0.00421533	0.040528	-0.00429439	0.0637529	-0.0630372	-0.0260713	-0.0385461	-0.00368233
22	0.0191529	0.0646596	0.000231725	0.0268827	-0.0487617	0.0191529	-0.0222496	-0.011286	0.0540663	-0.0206407	-0.0509137	-0.00653847	0.0194496	-0.00673602	0.0486252	-0.0890001	-0.000830835	0.0269295	0.0191188	0.00770146	0.0191529	0.0646596	-0.0198959	0.0268827	-0.0487617	0.0191529	-0.0222496	0.0540663	-0.0206407	-0.0509137	-0.00653847	0.0194496	-0.00673602	0.078349	0.138183	-0.0113713	-0.0129731	-0.00358006	0.0191188	0.00770146	0.0191188	0.00770146	0.0516867	-0.00323149	-0.0295469	-0.0557721	-0.0287088	-0.00928736	-0.00355783
23	-0.0274772	-0.000521552	-0.0198959	-0.0098043	-0.0201259	-0.0274772	-0.0360078	-0.00418419	-0.00847342	0.0202391	-0.000120106	0.0167115	-0.0272034	-0.000698786	0.0757155	-0.0863793	0.00770135	-0.00358006	0.0111778	0.00664752	-0.0274772	-0.000521552	-0.027827	-0.0098043	-0.0201259	-0.0274772	-0.0360078	-0.00847342	0.0202391	-0.000120106	0.0167115	-0.0272034	-0.000698786	0.12605	0.103085	0.00703552	-0.0261964	-0.0438826	0.0111778	0.00664752	0.0111778	0.00664752	0.0722494	-0.00513607	-0.0268469	0.0379842	-0.0162135	-0.0478685	-0.00516619
24	-0.0940661	0.0935849	-0.027827	-0.0354544	-0.0605524	-0.0940661	0.0637969	0.0304388	-0.0451104	0.0265124	0.0155936	0.00976718	0.020387	0.00429486	0.138183	-0.102315	0.0189378	-0.0438826	0.0105628	-0.000320358	-0.0940661	0.0935849	0.0579991	-0.0354544	-0.0605524	-0.0940661	0.0637969	-0.0451104	0.0265124	0.0155936	0.00976718	0.020387	0.00429486	0.124712	0.162824	0.00280935	0.00220358	0.0601503	0.0105628	-0.000320358	0.0105628	-0.000320358	0.0817321	0.00084513	-0.125195	0.0286491	-0.0606054	-0.00287078	-6.69e-05
25	-0.0503244	-0.00413259	0.0579991	0.0609187	-0.0576303	-0.0503244	-0.0430323	0.0424826	-0.0553414	1.44e-05	-0.0317184	0.0149337	0.00801981	-0.0071385	0.103085	-0.0954314	0.0803893	0.0601503	0.0306657	0.0190232	-0.0503244	-0.00413259	-0.0489764	0.0609187	-0.0576303	-0.0503244	-0.0430323	-0.0553414	1.44e-05	-0.0317184	0.0149337	0.00801981	-0.0071385	0.130603	0.078349	-0.00204248	0.0528959	0.026303	0.0306657	0.0190232	0.0306657	0.0190232	0.0483458	0.00041649	-0.0604535	-0.0125575	0.039878	0.0154434	0.000127617
26	0.00357922	-0.0451071	-0.0489764	0.0824376	0.00677374	0.00357922	-0.0809144	-0.00172529	-0.0592696	-0.0159578	-0.0862576	-0.014906	0.0124253	0.0189656	0.162824	-0.0865751	0.0133977	0.026303	0.0468155	0.0275818	0.00357922	-0.0451071	-0.0391611	0.0824376	0.00677374	0.00357922	-0.0809144	-0.0592696	-0.0159578	-0.0862576	-0.014906	0.0124253	0.0189656	0.200793	0.12605	0.0420814	0.00165335	0.0682451	0.0468155	0.0275818	0.0468155	0.0275818	0.029568	0.00401721	-4.19e-05	-0.0289791	-0.0496151	-0.0718193	0.00307569
27	-0.0941655	-0.0808408	-0.0391611	-0.0341907	-0.0551456	-0.0941655	-0.068336	0.0068262	-0.105655	-0.0142755	-0.0163406	0.00633431	-0.0381601	-0.012323	0.078349	-0.0429869	0.0198174	0.0682451	0.023512	0.0071471	-0.0941655	-0.0808408	0.0043285	-0.0341907	-0.0551456	-0.0941655	-0.068336	-0.105655	-0.0142755	-0.0163406	0.00633431	-0.0381601	-0.012323	0.172074	0.124712	0.0248344	0.0198004	-0.00918376	0.023512	0.0071471	0.023512	0.0071471	0.0687791	-0.00819554	-0.0892589	0.0513593	-0.0213925	-0.0699774	-0.00908477
28	0.00118057	0.0211037	0.0043285	-0.0987463	0.126108	0.00118057	-0.0407767	0.0390639	-0.00971745	-0.00760457	0.0526317	0.0277825	-0.025895	0.0108125	0.12605	-0.00848083	0.029525	-0.00918376	0.0403956	0.0217621	0.00118057	0.0211037	0.0499743	-0.0987463	0.126108	0.00118057	-0.0407767	-0.00971745	-0.00760457	0.0526317	0.0277825	-0.025895	0.0108125	0.212588	0.130603	-0.018593	0.0295568	0.054439	0.0403956	0.0217621	0.0403956	0.0217621	0.0412254	0.00407485	-0.0551451	0.0397731	0.0256778	-0.0109309	0.00366169
29	0.00340469	-0.116405	0.0499743	-0.0686821	-0.00502521	0.00340469	0.02067	0.00724255	-0.134201	0.0100404	0.00760779	-0.0234795	-0.0264788	-0.00379138	0.124712	0.0438431	0.0212805	0.054439	0.0325898	0.0440615	0.00340469	-0.116405	0.0148657	-0.0686821	-0.00502521	0.00340469	0.02067	-0.134201	0.0100404	0.00760779	-0.0234795	-0.0264788	-0.00379138	0.122168	0.200793	0.0319558	0.0276153	-0.00743658	0.0325898	0.0440615	0.0325898	0.0440615	0.0969797	0.000391071	0.0280638	0.00886643	-0.0195225	-0.0457893	-0.000138286
30	-0.0661392	0.0020453	0.0148657	-0.0407912	-0.0586074	-0.0661392	0.0924209	-0.035628	0.0413678	0.0301957	0.0498429	-0.0163196	-0.0262432	-0.0562986	0.130603	0.0985016	-0.0107028	-0.00743658	0.0131485	0.0335593	-0.0661392	0.0020453	0.0943919	-0.0407912	-0.0586074	-0.0661392	0.0924209	0.0413678	0.0301957	0.0498429	-0.0163196	-0.0262432	-0.0562986	0.205686	0.172074	0.0205315	0.0111697	0.0512921	0.0131485	0.0335593	0.0131485	0.0335593	0.0611694	0.00470508	0.0818358	0.0198452	-0.0091456	0.0411545	0.00491636
31	0.0700094	0.0428665	0.0943919	0.0173925	0.011697	0.0700094	-0.027422	-0.0516686	-0.119538	-0.0278358	0.00126234	-0.00867466	0.000853105	-0.0266056	0.200793	0.157302	-0.00439002	0.0512921	0.0469995	0.0383601	0.0700094	0.0428665	0.081286	0.0173925	0.011697	0.0700094	-0.027422	-0.119538	-0.0278358	0.00126234	-0.00867466	0.000853105	-0.0266056	0.30123	0.212588	-2.38e-05	0.0311478	0.00574311	0.0469995	0.0383601	0.0469995	0.0383601	0.123058	0.00663503	-0.0595238	-0.100144	-0.0304262	0.00994098	0.00493147
32	0.019651	0.00604229	0.081286	0.0319126	0.0692534	0.019651	-0.0395771	0.00401995	-0.0153001	-0.00736546	-0.0414495	-0.00783993	0.0420313	0.0336697	0.172074	0.12998	-0.0302167	0.00574311	0.0411923	0.0483145	0.019651	0.00604229	-0.047889	0.0319126	0.0692534	0.019651	-0.0395771	-0.0153001	-0.00736546	-0.0414495	-0.00783993	0.0420313	0.0336697	0.287426	0.122168	0.0204754	0.0149005	0.0288186	0.0411923	0.0483145	0.0411923	0.0483145	0.116725	0.00971083	0.102283	0.0252166	-0.00286096	0.0515836	0.00990898
33	0.0727741	-0.0530839	-0.047889	-0.0745996	0.0112415	0.0727741	-0.0141089	-0.00899376	-0.0528017	-0.00988416	-0.052803	-0.00799806	-0.00606914	0.00918987	0.212588	0.201764	-0.0288276	0.0288186	0.0438245	0.0522082	0.0727741	-0.0530839	-0.0188928	-0.0745996	0.0112415	0.0727741	-0.0141089	-0.0528017	-0.00988416	-0.052803	-0.00799806	-0.00606914	0.00918987	0.2973	0.205686	0.00467158	0.0332086	0.0205329	0.0438245	0.0522082	0.0438245	0.0522082	0.113793	0.00646045	0.0355979	0.0158648	0.0234807	0.0102425	0.00628466
34	0.0290493	-0.0605531	-0.0188928	0.0637752	0.0645109	0.0290493	0.0100259	0.0078354	-0.0412028	0.014444	0.0360244	0.00306245	0.0257651	0.043307	0.122168	0.203285	0.0571847	0.0205329	0.0782067	0.0669284	0.0290493	-0.0605531	0.01975	0.0637752	0.0645109	0.0290493	0.0100259	-0.0412028	0.014444	0.0360244	0.00306245	0.0257651	0.043307	0.314029	0.30123	-0.016114	0.0773906	0.0373734	0.0782067	0.0669284	0.0782067	0.0669284	0.119687	0.0184734	-0.086033	0.0290922	0.0494796	-0.00799393	0.0161641
35	-0.0124599	0.0352122	0.01975	0.0240603	0.0289985	-0.0124599	-0.00497471	0.0157454	-0.0828882	-0.0122191	0.00770676	0.0213692	0.0411432	0.0486427	0.205686	0.206343	0.00309824	0.0373734	0.0430185	0.0650024	-0.0124599	0.0352122	0.0104596	0.0240603	0.0289985	-0.0124599	-0.00497471	-0.0828882	-0.0122191	0.00770676	0.0213692	0.0411432	0.0486427	0.353389	0.287426	-0.0220164	0.0524322	0.0857413	0.0430185	0.0650024	0.0430185	0.0650024	0.179172	0.0168344	-0.00741639	0.00169178	-0.0984752	0.0204868	0.0152909
36	0.0244411	0.0253756	0.0104596	0.0181999	-0.00033963	0.0244411	0.0542702	-0.0132742	0.135968	0.0173406	0.0623089	0.00537594	0.0138024	0.0346035	0.30123	0.175105	0.0489977	0.0857413	0.073245	0.0734778	0.0244411	0.0253756	0.0427463	0.0181999	-0.00033963	0.0244411	0.0542702	0.135968	0.0173406	0.0623089	0.00537594	0.0138024	0.0346035	0.423287	0.2973	-0.00399915	0.051281	0.0270959	0.073245	0.0734778	0.073245	0.0734778	0.189324	0.0227951	-0.0885733	-0.0500481	-0.0574458	-0.00365656	0.0193397
37	0.0392184	-0.0542206	0.0427463	0.0469332	-0.00594533	0.0392184	0.07619	-0.025568	-0.011106	0.0194392	0.019558	-0.0219097	0.0237549	-0.0232648	0.287426	0.123248	0.0305771	0.0270959	0.0676055	0.0658087	0.0392184	-0.0542206	0.0707675	0.0469332	-0.00594533	0.0392184	0.07619	-0.011106	0.0194392	0.019558	-0.0219097	0.0237549	-0.0232648	0.479668	0.314029	-0.00445659	0.0940226	0.0851687	0.0676055	0.0658087	0.0676055	0.0658087	0.248849	0.0197016	0.00864971	0.0231585	0.0263887	0.0064458	0.018212
38	0.0570501	0.183372	0.0707675	0.0455902	0.00574965	0.0570501	0.0985144	-0.00115695	-0.0263235	0.0328185	0.111483	0.0382613	0.0850016	-0.0314306	0.2973	0.163025	0.109339	0.0851687	0.0682554	0.0728116	0.0570501	0.183372	0.105407	0.0455902	0.00574965	0.0570501	0.0985144	-0.0263235	0.0328185	0.111483	0.0382613	0.0850016	-0.0314306	0.555945	0.353389	0.010394	0.0345446	0.0854134	0.0682554	0.0728116	0.0682554	0.0728116	0.301971	0.0390996	-0.0558448	0.03711	0.0299494	0.0428913	0.0366112
39	0.0726492	0.113995	0.105407	0.039127	-0.0256086	0.0726492	0.0234114	-0.00820027	0.0581907	0.0535008	0.0416052	-0.00787634	0.0526626	-0.00597082	0.314029	0.137089	0.128993	0.0854134	0.0695948	0.088027	0.0726492	0.113995	0.310237	0.039127	-0.0256086	0.0726492	0.0234114	0.0581907	0.0535008	0.0416052	-0.00787634	0.0526626	-0.00597082	0.64382	0.423287	0.0325991	0.0314446	0.0551486	0.0695948	0.088027	0.0695948	0.088027	0.386336	0.0383596	-0.000549028	-0.0215663	0.0358644	0.0453732	0.0364233
40	0.0335569	0.123693	0.310237	0.0126925	0.0285999	0.0335569	-0.0477704	0.00223725	0.093883	-0.00685628	-0.00704133	0.0643068	0.0694354	-0.0234096	0.353389	0.507273	0.289239	0.0551486	0.0789404	0.1434	0.0335569	0.123693	0.539075	0.0126925	0.0285999	0.0335569	-0.0477704	0.093883	-0.00685628	-0.00704133	0.0643068	0.0694354	-0.0234096	0.701781	0.479668	0.0951152	0.0835534	0.0736579	0.0789404	0.1434	0.0789404	0.1434	0.567872	0.0496691	0.0660491	0.221931	0.295202	0.0709714	0.0525814
41	-0.0589409	0.0179381	0.539075	0.145946	0.0206514	-0.0589409	0.105931	-0.0188973	0.369655	0.024772	0.0362313	0.0201415	0.0875183	0.00541003	0.423287	0.917385	0.675159	0.0736579	0.102032	0.240205	-0.0589409	0.0179381	0.838102	0.145946	0.0206514	-0.0589409	0.105931	0.369655	0.024772	0.0362313	0.0201415	0.0875183	0.00541003	0.859032	0.555945	0.180645	0.137772	0.0579382	0.102032	0.240205	0.102032	0.240205	0.791699	0.0908304	4.82344	2.49216	2.2132	1.27033	0.167184
42	0.103557	0.264261	0.838102	0.202968	0.135764	0.103557	0.158317	0.0166071	0.772525	0.036937	0.108631	0.0930856	0.182068	0.0869262	0.479668	1.44749	1.1933	0.0579382	0.154078	0.361957	0.103557	0.264261	0.918631	0.202968	0.135764	0.103557	0.158317	0.772525	0.036937	0.108631	0.0930856	0.182068	0.0869262	0.913682	0.64382	0.253901	0.159409	0.155433	0.154078	0.361957	0.154078	0.361957	1.01939	0.142359	5.37439	4.00264	2.51324	1.89511	0.246414
43	0.485959	0.361718	0.918631	0.211515	0.293096	0.485959	0.329698	0.141179	0.851003	0.0788651	0.28622	0.263346	0.261464	0.185946	0.555945	1.7676	2.08587	0.155433	0.205509	0.492365	0.485959	0.361718	1.01558	0.211515	0.293096	0.485959	0.329698	0.851003	0.0788651	0.28622	0.263346	0.261464	0.185946	1.08407	0.701781	0.357099	0.23587	0.479537	0.205509	0.492365	0.205509	0.492365	1.17413	0.214445	5.52994	4.48393	2.60043	2.00002	0.335502
44	1.27525	0.519867	1.01558	0.387236	0.866991	1.27525	0.760317	0.2171	1.3025	0.238169	0.615539	0.43011	0.477742	0.551055	0.64382	1.87551	3.03482	0.479537	0.313321	0.741303	1.27525	0.519867	1.12816	0.387236	0.866991	1.27525	0.760317	1.3025	0.238169	0.615539	0.43011	0.477742	0.551055	1.13024	0.859032	0.488122	0.284887	1.74226	0.313321	0.741303	0.313321	0.741303	1.35755	0.351939	5.77685	4.88204	2.60993	1.97478	0.476765
45	1.764	0.793194	1.12816	0.608954	1.37889	1.764	1.32137	0.285978	1.56871	0.447645	1.05352	0.617516	0.73692	0.951176	0.701781	1.89333	4.04646	1.74226	0.519402	1.02973	1.764	0.793194	1.28001	0.608954	1.37889	1.764	1.32137	1.56871	0.447645	1.05352	0.617516	0.73692	0.951176	1.23393	0.913682	0.565153	0.397766	3.78556	0.519402	1.02973	0.519402	1.02973	1.50496	0.491666	5.49292	4.84671	2.58607	1.97292	0.609477
46	2.00805	1.00467	1.28001	0.891199	1.6982	2.00805	2.08634	0.402791	1.81527	0.696606	1.55651	0.782661	1.02329	1.2663	0.859032	1.8409	4.78432	3.78556	0.674069	1.35489	2.00805	1.00467	1.5842	0.891199	1.6982	2.00805	2.08634	1.81527	0.696606	1.55651	0.782661	1.02329	1.2663	1.45557	1.08407	0.655404	0.401014	5.2178	0.674069	1.35489	0.674069	1.35489	1.70814	0.627577	5.54231	4.79288	2.58058	2.01278	0.739558
47	2.06759	1.29512	1.5842	1.09285	1.89815	2.06759	2.55281	0.403021	1.73709	0.900924	1.92782	0.89108	1.20037	1.41921	0.913682	1.86878	5.37614	5.2178	0.923821	1.70183	2.06759	1.29512	1.60696	1.09285	1.89815	2.06759	2.55281	1.73709	0.900924	1.92782	0.89108	1.20037	1.41921	1.73396	1.13024	0.70801	0.453736	5.98877	0.923821	1.70183	0.923821	1.70183	1.82648	0.71988	5.24162	4.99167	2.5537	2.02236	0.82649
48	2.16524	1.48715	1.60696	1.31494	1.92278	2.16524	2.97524	0.434558	1.92242	1.07671	2.36171	1.03235	1.34768	1.53765	1.08407	1.90042	5.39915	5.98877	1.1016	2.01327	2.16524	1.48715	1.87274	1.31494	1.92278	2.16524	2.97524	1.92242	1.07671	2.36171	1.03235	1.34768	1.53765	2.11659	1.23393	0.741639	0.481356	6.14461	1.1016	2.01327	1.1016	2.01327	1.93984	0.79166	5.32346	4.85734	2.54903	1.93318	0.893298
49	2.1572	1.61662	1.87274	1.54016	1.96245	2.1572	3.2046	0.421314	2.01673	1.2462	2.58366	1.06847	1.50236	1.64268	1.13024	1.84086	5.59532	6.14461	1.35716	2.16962	2.1572	1.61662	2.17795	1.54016	1.96245	2.1572	3.2046	2.01673	1.2462	2.58366	1.06847	1.50236	1.64268	2.42634	1.45557	0.809317	0.502807	6.11082	1.35716	2.16962	1.35716	2.16962	2.01889	0.842716	5.2512	4.91513	2.5374	1.90887	0.941539
50	2.14698	1.90086	2.17795	1.64489	2.01283	2.14698	3.32539	0.462544	2.01079	1.3246	2.71152	1.14141	1.6511	1.73642	1.23393	1.79907	5.44756	6.11082	1.35528	2.24004	2.14698	1.90086	2.34227	1.64489	2.01283	2.14698	3.32539	2.01079	1.3246	2.71152	1.14141	1.6511	1.73642	2.67621	1.73396	0.773979	0.554657	6.02103	1.35528	2.24004	1.35528	2.24004	2.12899	0.866928	5.42389	4.82891	2.62509	2.01432	0.967078
51	2.13882	2.06844	2.34227	1.68645	1.99592	2.13882	3.44761	0.449707	2.1368	1.388	2.88951	1.2129	1.78755	1.89197	1.45557	1.77868	5.75116	6.02103	1.40636	2.31197	2.13882	2.06844	2.55939	1.68645	1.99592	2.13882	3.44761	2.1368	1.388	2.88951	1.2129	1.78755	1.89197	2.78954	2.11659	0.824189	0.499102	5.9895	1.40636	2.31197	1.40636	2.31197	2.19541	0.900682	5.25558	4.87146	2.57743	1.95964	0.998945
52	2.16685	2.09995	2.55939	1.81118	1.99135	2.16685	3.44711	0.466331	2.27972	1.44534	2.96844	1.22281	1.847	1.91852	1.73396	1.72643	5.83894	5.9895	1.41016	2.32535	2.16685	2.09995	2.898	1.81118	1.99135	2.16685	3.44711	2.27972	1.44534	2.96844	1.22281	1.847	1.91852	2.80354	2.42634	0.854468	0.556519	5.89482	1.41016	2.32535	1.41016	2.32535	2.29207	0.927666	5.36903	4.97425	2.59411	1.91897	1.02503
53	2.16295	2.27199	2.898	1.82316	2.00505	2.16295	3.4842	0.485358	2.23535	1.48359	3.10122	1.27602	1.92548	2.03613	2.11659	1.76466	6.16798	5.89482	1.46107	2.33153	2.16295	2.27199	2.97832	1.82316	2.00505	2.16295	3.4842	2.23535	1.48359	3.10122	1.27602	1.92548	2.03613	3.01856	2.67621	0.827978	0.557156	5.96031	1.46107	2.33153	1.46107	2.33153	2.33424	0.958261	5.00485	4.88946	2.61342	1.9887	1.0529
54	1.99676	2.31675	2.97832	1.91029	1.96869	1.99676	3.48615	0.453498	2.37807	1.50788	3.14803	1.28727	2.02949	2.10557	2.42634	1.72387	6.61484	5.96031	1.41125	2.32711	1.99676	2.31675	3.17909	1.91029	1.96869	1.99676	3.48615	2.37807	1.50788	3.14803	1.28727	2.02949	2.10557	3.03054	2.78954	0.851482	0.537072	5.99779	1.41125	2.32711	1.41125	2.32711	2.42425	0.983798	5.10651	4.8687	2.56799	1.98866	1.07934
55	1.98332	2.41665	3.17909	1.97329	2.00985	1.98332	3.49032	0.48576	2.27356	1.5049	3.20964	1.33873	2.13628	2.18835	2.67621	1.62391	7.13826	5.99779	1.39502	2.26831	1.98332	2.41665	3.19554	1.97329	2.00985	1.98332	3.49032	2.27356	1.5049	3.20964	1.33873	2.13628	2.18835	3.0549	2.80354	0.881767	0.600677	5.97873	1.39502	2.26831	1.39502	2.26831	2.49734	1.00476	5.15277	4.87686	2.52984	2.00247	1.09847
56	1.97964	2.40924	3.19554	1.9008	1.96901	1.97964	3.49032	0.440862	2.38712	1.56629	3.37857	1.3522	2.16889	2.27451	2.78954	1.60937	7.51169	5.97873	1.40636	2.30649	1.97964	2.40924	3.24266	1.9008	1.96901	1.97964	3.49032	2.38712	1.56629	3.37857	1.3522	2.16889	2.27451	3.26891	3.01856	0.941205	0.595517	5.91366	1.40636	2.30649	1.40636	2.30649	2.48074	1.0203	5.08303	4.97377	2.48613	1.92013	1.11445
57	1.89086	2.34966	3.24266	2.01891	1.97362	1.89086	3.49032	0.449702	2.55447	1.50292	3.44689	1.361	2.26162	2.38042	2.80354	1.59248	7.97099	5.91366	1.38511	2.25336	1.89086	2.34966	3.3309	2.01891	1.97362	1.89086	3.49032	2.55447	1.50292	3.44689	1.361	2.26162	2.38042	3.10241	3.03054	1.01359	0.634961	5.84575	1.38511	2.25336	1.38511	2.25336	2.55666	1.04267	5.26924	4.77076	2.54981	1.94777	1.14317
58	1.82738	2.39937	3.3309	1.94538	1.93888	1.82738	3.49032	0.437786	2.44481	1.50452	3.51338	1.36261	2.29821	2.41623	3.01856	1.59945	8.08545	5.84575	1.37204	2.30576	1.82738	2.39937	3.41328	1.94538	1.93888	1.82738	3.49032	2.44481	1.50452	3.51338	1.36261	2.29821	2.41623	3.05116	3.0549	1.09712	0.648672	5.79746	1.37204	2.30576	1.37204	2.30576	2.58742	1.0584	5.27196	4.77449	2.57912	1.97259	1.17046
59	1.78221	2.25766	3.41328	1.91129	1.91241	1.78221	3.49032	0.427799	2.4977	1.47028	3.60218	1.38873	2.2966	2.47633	3.03054	1.56389	8.33499	5.79746	1.40185	2.28291	1.78221	2.25766	3.4572	1.91129	1.91241	1.78221	3.49032	2.4977	1.47028	3.60218	1.38873	2.2966	2.47633	3.14244	3.26891	1.20213	0.65325	5.7877	1.40185	2.28291	1.40185	2.28291	2.59402	1.07314	5.19836	4.81192	2.54473	1.96949	1.19385
60	1.62533	2.17488	3.4572	1.82693	1.87677	1.62533	3.48081	0.4045	2.57495	1.50583	3.79634	1.40373	2.29762	2.48382	3.0549	1.55625	8.39292	5.7877	1.44081	2.26992	1.62533	2.17488	3.48252	1.82693	1.87677	1.62533	3.48081	2.57495	1.50583	3.79634	1.40373	2.29762	2.48382	3.07005	3.10241	1.21629	0.741183	5.72927	1.44081	2.26992	1.44081	2.26992	2.60639	1.08202	5.13355	4.63934	2.61282	1.95563	1.20489
61	1.5762	2.23725	3.48252	1.73767	1.84516	1.5762	3.47343	0.374697	2.73949	1.4817	3.89696	1.41546	2.3758	2.5551	3.26891	1.52431	8.55487	5.72927	1.47578	2.27422	1.5762	2.23725	3.58373	1.73767	1.84516	1.5762	3.47343	2.73949	1.4817	3.89696	1.41546	2.3758	2.5551	3.20448	3.05116	1.22841	0.689514	5.6113	1.47578	2.27422	1.47578	2.27422	2.66827	1.0928	5.14222	4.83447	2.54982	2.02418	1.22142
62	1.46521	2.12247	3.58373	1.68939	1.87861	1.46521	3.48626	0.364946	2.67205	1.48527	4.00265	1.43745	2.38258	2.55079	3.10241	1.49855	8.41136	5.6113	1.48126	2.31086	1.46521	2.12247	3.63519	1.68939	1.87861	1.46521	3.48626	2.67205	1.48527	4.00265	1.43745	2.38258	2.55079	3.02091	3.14244	1.27253	0.682008	5.44413	1.48126	2.31086	1.48126	2.31086	2.66575	1.09951	5.06677	4.80016	2.56529	1.98408	1.23213
63	1.30886	2.13072	3.63519	1.50395	1.68413	1.30886	3.43214	0.278925	2.57969	1.49227	4.17	1.42552	2.39645	2.52241	3.05116	1.4759	8.51868	5.44413	1.50873	2.35608	1.30886	2.13072	3.5922	1.50395	1.68413	1.30886	3.43214	2.57969	1.49227	4.17	1.42552	2.39645	2.52241	2.85872	3.07005	1.22832	0.667208	5.3051	1.50873	2.35608	1.50873	2.35608	2.6713	1.09643	4.91588	4.89369	2.53347	1.93756	1.2285
64	1.19007	2.14769	3.5922	1.44152	1.70959	1.19007	3.44208	0.214749	2.77236	1.53848	4.42885	1.44726	2.39809	2.53167	3.14244	1.44986	8.81977	5.3051	1.50325	2.31921	1.19007	2.14769	3.56738	1.44152	1.70959	1.19007	3.44208	2.77236	1.53848	4.42885	1.44726	2.39809	2.53167	2.84832	3.20448	1.28021	0.66688	5.27429	1.50325	2.31921	1.50325	2.31921	2.67159	1.11232	4.90894	4.7589	2.53287	1.94709	1.24317
65	1.03257	2.09059	3.56738	1.32634	1.59009	1.03257	3.40355	0.195863	2.64087	1.45253	4.48721	1.44021	2.44406	2.54612	3.07005	1.39499	8.60081	5.27429	1.53235	2.33198	1.03257	2.09059	3.58251	1.32634	1.59009	1.03257	3.40355	2.64087	1.45253	4.48721	1.44021	2.44406	2.54612	2.94794	3.02091	1.26493	0.664796	5.25813	1.53235	2.33198	1.53235	2.33198	2.73102	1.09901	4.90617	4.81416	2.54475	1.93231	1.23185
66	0.923984	2.01949	3.58251	1.25386	1.54752	0.923984	3.38772	0.144925	2.79107	1.45792	4.60181	1.39227	2.48718	2.60744	3.20448	1.37357	8.7594	5.25813	1.54506	2.33921	0.923984	2.01949	3.58663	1.25386	1.54752	0.923984	3.38772	2.79107	1.45792	4.60181	1.39227	2.48718	2.60744	2.96276	2.85872	1.2577	0.625265	5.15126	1.54506	2.33921	1.54506	2.33921	2.73871	1.10381	4.77048	4.76395	2.53167	1.92611	1.23647
67	0.768143	2.1495	3.58663	1.10195	1.51817	0.768143	3.36763	0.135624	2.67712	1.38569	4.66571	1.42126	2.51303	2.6144	3.02091	1.41749	8.72594	5.15126	1.48491	2.36098	0.768143	2.1495	3.61474	1.10195	1.51817	0.768143	3.36763	2.67712	1.38569	4.66571	1.42126	2.51303	2.6144	2.83207	2.84832	1.23361	0.630314	5.00296	1.48491	2.36098	1.48491	2.36098	2.73989	1.09061	4.8004	4.97658	2.5535	1.94449	1.22776
68	0.723413	2.18442	3.61474	0.998723	1.48193	0.723413	3.39077	0.113055	2.60897	1.38907	4.82448	1.43516	2.46457	2.57335	2.85872	1.35033	8.82287	5.00296	1.48091	2.35919	0.723413	2.18442	3.58972	0.998723	1.48193	0.723413	3.39077	2.60897	1.38907	4.82448	1.43516	2.46457	2.57335	2.81922	2.94794	1.25642	0.581923	4.99	1.48091	2.35919	1.48091	2.35919	2.78905	1.0931	5.18618	4.71689	2.61186	1.93674	1.23082
69	0.633913	2.00314	3.58972	1.01847	1.43005	0.633913	3.35309	0.0389952	2.56444	1.39886	4.95	1.38379	2.44979	2.57866	2.84832	1.37384	8.74675	4.99	1.48398	2.33884	0.633913	2.00314	3.61136	1.01847	1.43005	0.633913	3.35309	2.56444	1.39886	4.95	1.38379	2.44979	2.57866	2.91337	2.96276	1.18237	0.601909	4.76301	1.48398	2.33884	1.48398	2.33884	2.80627	1.07938	5.08386	4.78109	2.56879	1.95687	1.21777
70	0.603021	2.18734	3.61136	0.869976	1.39824	0.603021	3.36613	0.0248305	2.55183	1.35366	4.97354	1.40463	2.50441	2.5905	2.94794	1.31599	8.82462	4.76301	1.52567	2.32609	0.603021	2.18734	3.59666	0.869976	1.39824	0.603021	3.36613	2.55183	1.35366	4.97354	1.40463	2.50441	2.5905	2.88581	2.83207	1.16209	0.577642	4.71727	1.52567	2.32609	1.52567	2.32609	2.85303	1.07911	5.00527	4.74623	2.52455	1.9367	1.21531
71	0.549434	2.15609	3.59666	0.879114	1.36833	0.549434	3.31275	-0.0155762	2.42317	1.31899	5.02124	1.36643	2.55348	2.63334	2.96276	1.36218	8.74222	4.71727	1.50754	2.34766	0.549434	2.15609	3.57269	0.879114	1.36833	0.549434	3.31275	2.42317	1.31899	5.02124	1.36643	2.55348	2.63334	2.86543	2.81922	1.17173	0.569018	4.6756	1.50754	2.34766	1.50754	2.34766	2.8215	1.07867	4.84322	4.8017	2.57076	1.91059	1.21552
72	0.446336	2.02841	3.57269	0.821135	1.34829	0.446336	3.31955	0.00840827	2.42652	1.31501	5.12058	1.33514	2.48135	2.62721	2.83207	1.39669	8.90497	4.6756	1.51563	2.33216	0.446336	2.02841	3.59203	0.821135	1.34829	0.446336	3.31955	2.42652	1.31501	5.12058	1.33514	2.48135	2.62721	2.77727	2.91337	1.13081	0.552688	4.48722	1.51563	2.33216	1.51563	2.33216	2.82151	1.07135	4.99928	4.70705	2.5135	1.9592	1.20773
73	0.406246	2.04296	3.59203	0.686027	1.32024	0.406246	3.30544	-0.0220267	2.30127	1.3069	5.13134	1.34323	2.50253	2.61685	2.81922	1.35955	8.70209	4.48722	1.52419	2.31258	0.406246	2.04296	3.56656	0.686027	1.32024	0.406246	3.30544	2.30127	1.3069	5.13134	1.34323	2.50253	2.61685	2.9058	2.88581	1.14363	0.572588	4.60268	1.52419	2.31258	1.52419	2.31258	2.76152	1.06244	5.00308	4.7652	2.52993	2.00422	1.20135
74	0.35832	2.1243	3.56656	0.631497	1.1652	0.35832	3.26724	-0.0526774	2.33405	1.24953	5.16319	1.34251	2.475	2.61138	2.91337	1.26419	8.73883	4.60268	1.50115	2.36519	0.35832	2.1243	3.57465	0.631497	1.1652	0.35832	3.26724	2.33405	1.24953	5.16319	1.34251	2.475	2.61138	2.84108	2.86543	1.10953	0.51298	4.44148	1.50115	2.36519	1.50115	2.36519	2.84603	1.05224	4.86858	4.73956	2.55424	1.94668	1.1894
75	0.247335	2.09257	3.57465	0.623223	1.22716	0.247335	3.27608	-0.0276935	2.41742	1.24621	5.23088	1.3647	2.53119	2.59907	2.88581	1.27471	8.78159	4.44148	1.49445	2.30964	0.247335	2.09257	3.54762	0.623223	1.22716	0.247335	3.27608	2.41742	1.24621	5.23088	1.3647	2.53119	2.59907	2.70272	2.77727	1.10297	0.534412	4.30138	1.49445	2.30964	1.49445	2.30964	2.80719	1.04669	4.75385	4.86875	2.59885	1.93526	1.18578
76	0.240909	2.08085	3.54762	0.606825	1.16122	0.240909	3.22395	-0.0778276	2.3342	1.20776	5.26073	1.3059	2.4709	2.5737	2.86543	1.30212	8.53192	4.30138	1.42257	2.31703	0.240909	2.08085	3.50125	0.606825	1.16122	0.240909	3.22395	2.3342	1.20776	5.26073	1.3059	2.4709	2.5737	2.81303	2.9058	1.05204	0.515312	4.20069	1.42257	2.31703	1.42257	2.31703	2.81243	1.03113	4.88394	4.74095	2.55676	1.95847	1.17353
77	0.187272	2.10576	3.50125	0.451348	1.14558	0.187272	3.24371	-0.064447	2.30305	1.18578	5.33938	1.33647	2.49072	2.56333	2.77727	1.28109	8.62713	4.20069	1.4616	2.29813	0.187272	2.10576	3.46226	0.451348	1.14558	0.187272	3.24371	2.30305	1.18578	5.33938	1.33647	2.49072	2.56333	2.80848	2.84108	1.05508	0.510666	4.23431	1.4616	2.29813	1.4616	2.29813	2.77614	1.03868	4.99858	4.76577	2.53871	1.94084	1.17803
78	0.178729	1.9754	3.46226	0.460167	1.13098	0.178729	3.17824	-0.128305	2.25251	1.1473	5.31922	1.26963	2.46088	2.55488	2.9058	1.28671	8.54117	4.23431	1.46623	2.34822	0.178729	1.9754	3.53351	0.460167	1.13098	0.178729	3.17824	2.25251	1.1473	5.31922	1.26963	2.46088	2.55488	2.75713	2.70272	1.05691	0.479617	4.1045	1.46623	2.34822	1.46623	2.34822	2.80355	1.01503	4.95408	4.90398	2.56429	1.97281	1.16107
79	0.118226	2.08031	3.53351	0.363328	1.15769	0.118226	3.25327	-0.110438	2.19005	1.1315	5.40378	1.29926	2.45643	2.59841	2.84108	1.27044	8.40799	4.1045	1.43848	2.30964	0.118226	2.08031	3.50407	0.363328	1.15769	0.118226	3.25327	2.19005	1.1315	5.40378	1.29926	2.45643	2.59841	2.88427	2.81303	1.05095	0.477768	4.03489	1.43848	2.30964	1.43848	2.30964	2.78632	1.01106	4.98696	4.7876	2.57123	1.97385	1.15421
80	0.0648133	1.9608	3.50407	0.339317	1.09515	0.0648133	3.17087	-0.125444	2.09329	1.09887	5.41447	1.26549	2.39957	2.58651	2.70272	1.26931	8.30234	4.03489	1.46114	2.28083	0.0648133	1.9608	3.50815	0.339317	1.09515	0.0648133	3.17087	2.09329	1.09887	5.41447	1.26549	2.39957	2.58651	2.77564	2.80848	1.03855	0.484548	3.86554	1.46114	2.28083	1.46114	2.28083	2.80332	0.997224	4.58559	4.7512	2.5498	1.91003	1.13612
81	0.018182	2.0741	3.50815	0.305805	1.08462	0.018182	3.12728	-0.157765	2.14649	1.078	5.44593	1.27717	2.45247	2.54198	2.81303	1.2497	8.48624	3.86554	1.46738	2.34182	0.018182	2.0741	3.40198	0.305805	1.08462	0.018182	3.12728	2.14649	1.078	5.44593	1.27717	2.45247	2.54198	2.69706	2.75713	1.01845	0.441269	3.74174	1.46738	2.34182	1.46738	2.34182	2.87488	1.00328	4.58948	4.69872	2.58832	1.91287	1.14367
82	0.0190038	2.052	3.40198	0.268344	1.01929	0.0190038	3.08281	-0.179281	2.19282	1.07228	5.43042	1.23866	2.44208	2.50107	2.80848	1.19188	8.40388	3.74174	1.42009	2.34579	0.0190038	2.052	3.49451	0.268344	1.01929	0.0190038	3.08281	2.19282	1.07228	5.43042	1.23866	2.44208	2.50107	2.56873	2.88427	0.990066	0.458779	3.84541	1.42009	2.34579	1.42009	2.34579	2.87081	0.994059	4.77953	4.75236	2.60877	1.95	1.13821
83	-0.0767483	1.89457	3.49451	0.177706	0.993127	-0.0767483	3.0767	-0.178978	1.9713	1.04346	5.50716	1.24609	2.39905	2.52347	2.75713	1.21554	8.29638	3.84541	1.40065	2.32465	-0.0767483	1.89457	3.44324	0.177706	0.993127	-0.0767483	3.0767	1.9713	1.04346	5.50716	1.24609	2.39905	2.52347	2.69783	2.77564	1.01364	0.408081	3.675	1.40065	2.32465	1.40065	2.32465	2.87839	0.972969	4.71157	4.85245	2.54804	1.90985	1.11782
84	-0.102517	2.0196	3.44324	0.172108	0.87586	-0.102517	3.07124	-0.227275	1.95134	1.03799	5.57702	1.23125	2.41796	2.49237	2.88427	1.27392	8.37336	3.675	1.42549	2.26773	-0.102517	2.0196	3.46717	0.172108	0.87586	-0.102517	3.07124	1.95134	1.03799	5.57702	1.23125	2.41796	2.49237	2.59787	2.69706	0.962147	0.409751	3.78248	1.42549	2.26773	1.42549	2.26773	2.86912	0.973725	4.46528	4.91913	2.53115	1.91777	1.1146
85	-0.077421	1.88887	3.46717	0.176909	0.934659	-0.077421	2.96197	-0.171249	2.01843	1.01121	5.51958	1.22259	2.40243	2.51091	2.77564	1.27632	8.24947	3.78248	1.34431	2.28852	-0.077421	1.88887	3.36135	0.176909	0.934659	-0.077421	2.96197	2.01843	1.01121	5.51958	1.22259	2.40243	2.51091	2.6299	2.56873	0.96176	0.387087	3.78893	1.34431	2.28852	1.34431	2.28852	2.8657	0.968023	4.81275	4.69687	2.55508	1.87984	1.11178
86	-0.169272	2.06383	3.36135	0.000994766	0.88912	-0.169272	2.85527	-0.240989	1.94757	0.940275	5.5002	1.20806	2.35278	2.45484	2.69706	1.23616	8.35516	3.78893	1.40683	2.29685	-0.169272	2.06383	3.30312	0.000994766	0.88912	-0.169272	2.85527	1.94757	0.940275	5.5002	1.20806	2.35278	2.45484	2.70061	2.69783	0.958623	0.412295	3.60922	1.40683	2.29685	1.40683	2.29685	2.86283	0.960465	4.7717	4.8087	2.55027	1.90786	1.10792
87	-0.179184	1.89764	3.30312	0.0336878	0.911051	-0.179184	2.7797	-0.254698	1.8205	0.941415	5.56662	1.1662	2.39927	2.44939	2.56873	1.2868	8.26927	3.60922	1.37914	2.30447	-0.179184	1.89764	3.34835	0.0336878	0.911051	-0.179184	2.7797	1.8205	0.941415	5.56662	1.1662	2.39927	2.44939	2.75407	2.59787	0.942197	0.395855	3.50056	1.37914	2.30447	1.37914	2.30447	2.8779	0.948659	4.60636	4.74077	2.53528	1.95336	1.09537
88	-0.207292	2.00963	3.34835	0.0156052	0.900342	-0.207292	2.86782	-0.27907	1.918	0.922231	5.6151	1.20524	2.37886	2.47409	2.69783	1.26037	8.30867	3.50056	1.32084	2.32659	-0.207292	2.00963	3.38706	0.0156052	0.900342	-0.207292	2.86782	1.918	0.922231	5.6151	1.20524	2.37886	2.47409	2.52644	2.6299	0.920608	0.382101	3.44897	1.32084	2.32659	1.32084	2.32659	2.8164	0.950613	4.48613	4.74117	2.61577	1.89051	1.09648
89	-0.245066	1.92579	3.38706	-0.0426458	0.850934	-0.245066	2.66859	-0.268265	1.84573	0.891939	5.53771	1.14904	2.3555	2.45014	2.59787	1.19648	8.21359	3.44897	1.31376	2.28937	-0.245066	1.92579	3.3553	-0.0426458	0.850934	-0.245066	2.66859	1.84573	0.891939	5.53771	1.14904	2.3555	2.45014	2.56978	2.70061	0.930398	0.35284	3.4	1.31376	2.28937	1.31376	2.28937	2.8161	0.927623	4.79399	4.85748	2.60084	1.91211	1.07977
90	-0.322554	1.8832	3.3553	-0.0374343	0.854092	-0.322554	2.65924	-0.295384	1.84938	0.869912	5.50271	1.14286	2.3408	2.46596	2.6299	1.20871	8.19592	3.4	1.31893	2.28966	-0.322554	1.8832	3.27517	-0.0374343	0.854092	-0.322554	2.65924	1.84938	0.869912	5.50271	1.14286	2.3408	2.46596	2.44086	2.75407	0.918209	0.298091	3.21294	1.31893	2.28966	1.31893	2.28966	2.84613	0.920416	4.63321	4.77554	2.50278	1.88752	1.06735
91	-0.265298	2.05117	3.27517	-0.0104302	0.82115	-0.265298	2.60933	-0.304073	1.78698	0.851516	5.62385	1.18962	2.35477	2.41758	2.70061	1.24085	8.14336	3.21294	1.31548	2.2597	-0.265298	2.05117	3.24037	-0.0104302	0.82115	-0.265298	2.60933	1.78698	0.851516	5.62385	1.18962	2.35477	2.41758	2.50261	2.52644	0.928591	0.279789	3.24052	1.31548	2.2597	1.31548	2.2597	2.89505	0.917912	4.63329	4.77778	2.5517	1.88462	1.06621
92	-0.330084	1.94437	3.24037	-0.076409	0.874059	-0.330084	2.43185	-0.274794	1.7502	0.80897	5.56301	1.15766	2.35698	2.4381	2.75407	1.27565	8.09395	3.24052	1.30485	2.29159	-0.330084	1.94437	3.26362	-0.076409	0.874059	-0.330084	2.43185	1.7502	0.80897	5.56301	1.15766	2.35698	2.4381	2.52956	2.56978	0.91063	0.284076	3.11185	1.30485	2.29159	1.30485	2.29159	2.90002	0.913025	4.59556	4.81632	2.47925	1.89604	1.06325
93	-0.404061	1.91426	3.26362	-0.153561	0.806068	-0.404061	2.38782	-0.292181	1.6654	0.774859	5.5527	1.15237	2.35905	2.37506	2.52644	1.23297	8.20561	3.11185	1.24388	2.29114	-0.404061	1.91426	3.155	-0.153561	0.806068	-0.404061	2.38782	1.6654	0.774859	5.5527	1.15237	2.35905	2.37506	2.46474	2.44086	0.854214	0.313558	3.16911	1.24388	2.29114	1.24388	2.29114	2.78764	0.888473	4.6065	4.83297	2.52697	1.85129	1.03924
94	-0.393584	1.86858	3.155	-0.19859	0.721649	-0.393584	2.43446	-0.321642	1.57458	0.781819	5.58067	1.12773	2.31356	2.4009	2.56978	1.30774	8.08688	3.16911	1.22493	2.31985	-0.393584	1.86858	3.04195	-0.19859	0.721649	-0.393584	2.43446	1.57458	0.781819	5.58067	1.12773	2.31356	2.4009	2.41713	2.50261	0.873303	0.283024	2.99207	1.22493	2.31985	1.22493	2.31985	2.85888	0.884305	4.58207	4.80492	2.54062	1.89507	1.03462
95	-0.4353	1.86771	3.04195	-0.184514	0.650425	-0.4353	2.34852	-0.353742	1.5403	0.745836	5.59888	1.09888	2.30946	2.3141	2.44086	1.24095	8.17573	2.99207	1.21048	2.30297	-0.4353	1.86771	3.0405	-0.184514	0.650425	-0.4353	2.34852	1.5403	0.745836	5.59888	1.09888	2.30946	2.3141	2.42687	2.52956	0.877423	0.257223	3.03937	1.21048	2.30297	1.21048	2.30297	2.88535	0.868217	4.40683	4.74796	2.50394	1.86455	1.0208
96	-0.469993	1.88824	3.0405	-0.2791	0.675465	-0.469993	2.2381	-0.371016	1.60131	0.697623	5.46418	1.08159	2.24737	2.27993	2.50261	1.2918	7.97305	3.03937	1.22702	2.22586	-0.469993	1.88824	3.03813	-0.2791	0.675465	-0.469993	2.2381	1.60131	0.697623	5.46418	1.08159	2.24737	2.27993	2.45304	2.46474	0.86426	0.223788	2.89488	1.22702	2.22586	1.22702	2.22586	2.90281	0.85158	4.48914	4.72581	2.47729	1.89006	1.00243
97	-0.439999	1.9829	3.03813	-0.245349	0.666407	-0.439999	2.22724	-0.332652	1.58395	0.702747	5.54563	1.10454	2.2963	2.32489	2.52956	1.29368	8.1405	2.89488	1.20554	2.24709	-0.439999	1.9829	3.0266	-0.245349	0.666407	-0.439999	2.22724	1.58395	0.702747	5.54563	1.10454	2.2963	2.32489	2.50678	2.41713	0.832726	0.210633	3.01242	1.20554	2.24709	1.20554	2.24709	2.83432	0.856731	4.55682	4.65502	2.52703	1.88492	1.00987
98	-0.478718	1.85744	3.0266	-0.286929	0.631729	-0.478718	2.13495	-0.372016	1.53367	0.660762	5.51724	1.07723	2.26748	2.27675	2.46474	1.28981	7.98314	3.01242	1.21316	2.29183	-0.478718	1.85744	2.98166	-0.286929	0.631729	-0.478718	2.13495	1.53367	0.660762	5.51724	1.07723	2.26748	2.27675	2.40174	2.42687	0.832452	0.214383	2.96394	1.21316	2.29183	1.21316	2.29183	2.88891	0.842456	4.58698	4.88627	2.51282	1.86997	0.995521
99	-0.461974	1.92394	2.98166	-0.291367	0.626777	-0.461974	2.08254	-0.367794	1.49677	0.667583	5.58024	1.08363	2.26213	2.26329	2.41713	1.26242	8.1549	2.96394	1.174	2.25575	-0.461974	1.92394	2.84496	-0.291367	0.626777	-0.461974	2.08254	1.49677	0.667583	5.58024	1.08363	2.26213	2.26329	2.60904	2.45304	0.817055	0.215849	2.76973	1.174	2.25575	1.174	2.25575	2.87584	0.840072	4.44473	4.80168	2.52498	1.84039	0.991393
100	-0.507915	1.927	2.84496	-0.324219	0.614627	-0.507915	2.062	-0.37898	1.46762	0.624733	5.51673	1.06531	2.23579	2.26609	2.42687	1.25344	7.99716	2.76973	1.16234	2.22227	-0.507915	1.927	2.81299	-0.324219	0.614627	-0.507915	2.062	1.46762	0.624733	5.51673	1.06531	2.23579	2.26609	2.3853	2.50678	0.802795	0.188154	2.88265	1.16234	2.22227	1.16234	2.22227	2.90318	0.819179	4.44599	4.82459	2.45785	1.85524	0.972755
101	-0.494408	1.97374	2.81299	-0.34939	0.58638	-0.494408	1.97384	-0.3869	1.39988	0.569876	5.49917	1.07643	2.21625	2.22135	2.45304	1.25719	8.17093	2.88265	1.13618	2.21778	-0.494408	1.97374	2.76613	-0.34939	0.58638	-0.494408	1.97384	1.39988	0.569876	5.49917	1.07643	2.21625	2.22135	2.3957	2.40174	0.787068	0.16684	2.84402	1.13618	2.21778	1.13618	2.21778	2.86343	0.81887	4.53797	4.74595	2.45326	1.89049	0.972911
102	-0.560772	2.03091	2.76613	-0.425781	0.585668	-0.560772	1.95887	-0.437362	1.42923	0.585986	5.53448	1.07357	2.23581	2.22858	2.50678	1.24523	8.01002	2.84402	1.10836	2.24858	-0.560772	2.03091	2.77038	-0.425781	0.585668	-0.560772	1.95887	1.42923	0.585986	5.53448	1.07357	2.23581	2.22858	2.51239	2.60904	0.769591	0.173392	2.66469	1.10836	2.24858	1.10836	2.24858	2.82185	0.810936	4.48965	4.65866	2.52545	1.87721	0.966223
103	-0.528844	2.0542	2.77038	-0.321545	0.59062	-0.528844	1.84771	-0.408705	1.39675	0.545174	5.50411	1.06785	2.24185	2.18666	2.40174	1.25754	8.00307	2.66469	1.08625	2.22711	-0.528844	2.0542	2.77768	-0.321545	0.59062	-0.528844	1.84771	1.39675	0.545174	5.50411	1.06785	2.24185	2.18666	2.40582	2.3853	0.768997	0.138664	2.76167	1.08625	2.22711	1.08625	2.22711	2.90824	0.810275	4.55665	4.68496	2.53856	1.86704	0.964223
104	-0.568434	1.95983	2.77768	-0.419283	0.582899	-0.568434	1.79618	-0.386248	1.33034	0.525893	5.39892	1.04916	2.14454	2.14981	2.60904	1.28472	8.01006	2.76167	1.06916	2.24431	-0.568434	1.95983	2.62124	-0.419283	0.582899	-0.568434	1.79618	1.33034	0.525893	5.39892	1.04916	2.14454	2.14981	2.34968	2.3957	0.776228	0.142462	2.62794	1.06916	2.24431	1.06916	2.24431	2.82737	0.79189	4.58507	4.7629	2.53627	1.88304	0.950413
105	-0.592086	1.98153	2.62124	-0.467088	0.513733	-0.592086	1.78201	-0.425319	1.29284	0.503881	5.46073	1.05587	2.14138	2.11514	2.3853	1.29796	7.97839	2.62794	1.04114	2.21253	-0.592086	1.98153	2.56957	-0.467088	0.513733	-0.592086	1.78201	1.29284	0.503881	5.46073	1.05587	2.14138	2.11514	2.30624	2.51239	0.749634	0.0953527	2.68285	1.04114	2.21253	1.04114	2.21253	2.91059	0.786056	4.25515	4.75588	2.51146	1.83287	0.94265
106	-0.647916	1.92463	2.56957	-0.474359	0.525418	-0.647916	1.68127	-0.445571	1.22866	0.488587	5.37422	1.0035	2.09156	2.11402	2.3957	1.20807	7.88027	2.68285	0.983983	2.18177	-0.647916	1.92463	2.69208	-0.474359	0.525418	-0.647916	1.68127	1.22866	0.488587	5.37422	1.0035	2.09156	2.11402	2.2596	2.40582	0.776343	0.0988539	2.6636	0.983983	2.18177	0.983983	2.18177	2.90085	0.768076	4.54447	4.68272	2.46164	1.8685	0.925207
107	-0.585453	1.9513	2.69208	-0.45992	0.513856	-0.585453	1.81343	-0.446247	1.26037	0.493783	5.43821	1.0168	2.13466	2.12352	2.51239	1.29632	8.00069	2.6636	0.995977	2.18456	-0.585453	1.9513	2.46888	-0.45992	0.513856	-0.585453	1.81343	1.26037	0.493783	5.43821	1.0168	2.13466	2.12352	2.37379	2.34968	0.753686	0.104213	2.50961	0.995977	2.18456	0.995977	2.18456	2.87882	0.778278	4.09132	4.55406	2.39541	1.85041	0.928982
108	-0.597864	1.90843	2.46888	-0.521368	0.496507	-0.597864	1.54579	-0.468841	1.19902	0.427521	5.28257	0.983411	2.11806	2.07436	2.40582	1.31774	7.92749	2.50961	1.00963	2.14451	-0.597864	1.90843	2.51687	-0.521368	0.496507	-0.597864	1.54579	1.19902	0.427521	5.28257	0.983411	2.11806	2.07436	2.40193	2.30624	0.715728	0.102172	2.52047	1.00963	2.14451	1.00963	2.14451	2.85253	0.748852	4.40804	4.53145	2.47036	1.86537	0.902095
109	-0.558772	1.97899	2.51687	-0.498848	0.488341	-0.558772	1.52531	-0.436593	1.22004	0.409631	5.33485	1.0107	2.08789	2.01973	2.34968	1.25913	8.06319	2.52047	1.01465	2.1869	-0.558772	1.97899	2.51985	-0.498848	0.488341	-0.558772	1.52531	1.22004	0.409631	5.33485	1.0107	2.08789	2.01973	2.30442	2.2596	0.720742	0.0624928	2.43727	1.01465	2.1869	1.01465	2.1869	2.85395	0.748299	4.27859	4.64786	2.54118	1.85295	0.9016
110	-0.626024	2.03469	2.51985	-0.442338	0.405477	-0.626024	1.52892	-0.492257	1.159	0.404893	5.36121	0.996531	2.10118	1.99718	2.30624	1.21889	7.78902	2.43727	0.925096	2.20322	-0.626024	2.03469	2.50588	-0.442338	0.405477	-0.626024	1.52892	1.159	0.404893	5.36121	0.996531	2.10118	1.99718	2.22637	2.37379	0.711832	0.051108	2.28629	0.925096	2.20322	0.925096	2.20322	2.88782	0.734432	4.26209	4.6417	2.4813	1.84373	0.888574
111	-0.644968	1.99861	2.50588	-0.499338	0.396295	-0.644968	1.47133	-0.483328	1.20344	0.399074	5.40617	0.998159	2.08157	2.03428	2.2596	1.33212	7.88249	2.28629	0.940961	2.20336	-0.644968	1.99861	2.26789	-0.499338	0.396295	-0.644968	1.47133	1.20344	0.399074	5.40617	0.998159	2.08157	2.03428	2.1816	2.40193	0.707786	0.0691059	2.35653	0.940961	2.20336	0.940961	2.20336	2.86578	0.737706	4.19184	4.58613	2.53466	1.8318	0.892839
112	-0.65425	2.00354	2.26789	-0.545652	0.400507	-0.65425	1.45982	-0.477334	1.20928	0.396788	5.33945	0.994097	2.09644	1.93824	2.37379	1.30609	7.71728	2.35653	0.913632	2.1821	-0.65425	2.00354	2.30396	-0.545652	0.400507	-0.65425	1.45982	1.20928	0.396788	5.33945	0.994097	2.09644	1.93824	2.0964	2.30442	0.661088	0.0333442	2.31276	0.913632	2.1821	0.913632	2.1821	2.88539	0.726047	4.20286	4.49513	2.4748	1.8432	0.87998
113	-0.710087	2.04352	2.30396	-0.56312	0.433876	-0.710087	1.42204	-0.519563	1.21149	0.352345	5.37913	0.977199	2.15388	2.01392	2.40193	1.28261	7.79067	2.31276	0.881286	2.1122	-0.710087	2.04352	2.17433	-0.56312	0.433876	-0.710087	1.42204	1.21149	0.352345	5.37913	0.977199	2.15388	2.01392	2.23692	2.22637	0.652362	0.00550791	2.17594	0.881286	2.1122	0.881286	2.1122	2.88507	0.715718	4.25823	4.59181	2.44108	1.89188	0.873866
114	-0.635919	1.9967	2.17433	-0.609343	0.439586	-0.635919	1.27527	-0.526875	1.14692	0.322037	5.26357	0.952855	2.06889	1.97448	2.30442	1.22363	7.85609	2.17594	0.847722	2.11481	-0.635919	1.9967	2.14224	-0.609343	0.439586	-0.635919	1.27527	1.14692	0.322037	5.26357	0.952855	2.06889	1.97448	2.0789	2.1816	0.6566	0.0186746	2.23035	0.847722	2.11481	0.847722	2.11481	2.84162	0.703575	4.19367	4.60359	2.39598	1.85387	0.858566
115	-0.671301	1.8783	2.14224	-0.64215	0.391041	-0.671301	1.26435	-0.518103	1.08821	0.308683	5.27096	0.940139	2.03268	1.98322	2.22637	1.30314	7.75033	2.23035	0.852802	2.15464	-0.671301	1.8783	2.0642	-0.64215	0.391041	-0.671301	1.26435	1.08821	0.308683	5.27096	0.940139	2.03268	1.98322	2.07258	2.0964	0.672191	-0.013073	2.19582	0.852802	2.15464	0.852802	2.15464	2.81894	0.692292	4.03513	4.70645	2.49014	1.88507	0.849206
116	-0.732792	2.13639	2.0642	-0.535502	0.335173	-0.732792	1.31665	-0.533649	1.08951	0.3124	5.3163	0.988732	2.01864	1.86361	2.1816	1.24693	7.68683	2.19582	0.849317	2.1374	-0.732792	2.13639	2.19534	-0.535502	0.335173	-0.732792	1.31665	1.08951	0.3124	5.3163	0.988732	2.01864	1.86361	2.14598	2.23692	0.635236	-0.0228488	2.2587	0.849317	2.1374	0.849317	2.1374	2.82272	0.694352	4.1987	4.60714	2.47395	1.87326	0.853246
117	-0.645442	2.03834	2.19534	-0.48022	0.300637	-0.645442	1.20551	-0.547588	1.09601	0.265673	5.21842	0.967567	2.03602	1.90102	2.0964	1.27603	7.7208	2.2587	0.861577	2.13851	-0.645442	2.03834	1.97045	-0.48022	0.300637	-0.645442	1.20551	1.09601	0.265673	5.21842	0.967567	2.03602	1.90102	2.16079	2.0789	0.640303	-0.0199769	2.2627	0.861577	2.13851	0.861577	2.13851	2.83209	0.686139	3.83137	4.5745	2.42119	1.85949	0.840435
118	-0.727288	2.03758	1.97045	-0.554585	0.316544	-0.727288	1.19592	-0.568403	0.990871	0.270245	5.32662	0.949646	1.97743	1.84743	2.23692	1.26189	7.64793	2.2627	0.765118	2.10304	-0.727288	2.03758	1.97606	-0.554585	0.316544	-0.727288	1.19592	0.990871	0.270245	5.32662	0.949646	1.97743	1.84743	2.22139	2.07258	0.638842	-0.0162834	2.06001	0.765118	2.10304	0.765118	2.10304	2.84426	0.673489	4.1975	4.63175	2.42784	1.83489	0.830583
119	-0.735781	1.97501	1.97606	-0.637575	0.33522	-0.735781	0.99538	-0.587657	1.00424	0.195038	5.1767	0.918491	1.91102	1.82406	2.0789	1.24722	7.7078	2.06001	0.752206	2.11844	-0.735781	1.97501	2.08368	-0.637575	0.33522	-0.735781	0.99538	1.00424	0.195038	5.1767	0.918491	1.91102	1.82406	2.22489	2.14598	0.621563	-0.02567	2.22026	0.752206	2.11844	0.752206	2.11844	2.85978	0.659473	4.0098	4.42133	2.40728	1.80767	0.81361
120	-0.753621	2.09337	2.08368	-0.576957	0.284616	-0.753621	1.08995	-0.578381	1.0634	0.23106	5.22848	0.930555	1.94015	1.7974	2.07258	1.33405	7.76164	2.22026	0.725472	2.10327	-0.753621	2.09337	1.90751	-0.576957	0.284616	-0.753621	1.08995	1.0634	0.23106	5.22848	0.930555	1.94015	1.7974	2.03882	2.16079	0.599446	-0.0295798	2.22209	0.725472	2.10327	0.725472	2.10327	2.84533	0.665859	4.12465	4.55672	2.48102	1.82775	0.821562
121	-0.745984	2.09492	1.90751	-0.581349	0.283886	-0.745984	0.961593	-0.567155	0.991743	0.187785	5.1052	0.909085	1.96144	1.86492	2.14598	1.32572	7.5396	2.22209	0.695942	2.05334	-0.745984	2.09492	1.78588	-0.581349	0.283886	-0.745984	0.961593	0.991743	0.187785	5.1052	0.909085	1.96144	1.86492	2.04659	2.22139	0.552468	-0.0654413	2.10327	0.695942	2.05334	0.695942	2.05334	2.87617	0.65599	4.17739	4.75583	2.42075	1.82807	0.818664
122	-0.729197	2.07645	1.78588	-0.622418	0.313518	-0.729197	1.01122	-0.557991	0.990355	0.188302	5.03359	0.901091	1.94034	1.76897	2.16079	1.2757	7.5489	2.10327	0.749078	2.03894	-0.729197	2.07645	1.79283	-0.622418	0.313518	-0.729197	1.01122	0.990355	0.188302	5.03359	0.901091	1.94034	1.76897	2.0779	2.22489	0.557164	-0.0801543	2.11418	0.749078	2.03894	0.749078	2.03894	2.86179	0.645925	3.97784	4.61788	2.43043	1.83346	0.803798
123	-0.735233	1.99106	1.79283	-0.661188	0.262573	-0.735233	0.958635	-0.618381	0.998232	0.169618	5.05717	0.857774	1.91479	1.78343	2.22139	1.31662	7.33721	2.11418	0.657013	2.03578	-0.735233	1.99106	1.85012	-0.661188	0.262573	-0.735233	0.958635	0.998232	0.169618	5.05717	0.857774	1.91479	1.78343	2.01787	2.03882	0.545725	-0.113393	2.07084	0.657013	2.03578	0.657013	2.03578	2.89394	0.628059	3.59178	4.60466	2.37277	1.86791	0.78425
124	-0.745618	1.9621	1.85012	-0.50637	0.200757	-0.745618	0.879632	-0.59519	0.979693	0.132508	5.07447	0.893194	1.9133	1.81392	2.22489	1.2749	7.43353	2.07084	0.673437	2.06131	-0.745618	1.9621	1.99866	-0.50637	0.200757	-0.745618	0.879632	0.979693	0.132508	5.07447	0.893194	1.9133	1.81392	2.17134	2.04659	0.555552	-0.0901911	2.00481	0.673437	2.06131	0.673437	2.06131	2.89734	0.631599	3.90248	4.51407	2.45177	1.84872	0.788511
125	-0.745096	1.86405	1.99866	-0.635152	0.215213	-0.745096	0.828912	-0.619419	0.869038	0.13302	5.0712	0.861518	1.83654	1.7404	2.03882	1.27909	7.34918	2.00481	0.626169	2.03529	-0.745096	1.86405	1.73589	-0.635152	0.215213	-0.745096	0.828912	0.869038	0.13302	5.0712	0.861518	1.83654	1.7404	2.07723	2.0779	0.576376	-0.131935	1.9915	0.626169	2.03529	0.626169	2.03529	2.86857	0.618298	3.84137	4.62716	2.51233	1.82151	0.777081
126	-0.788688	2.1187	1.73589	-0.674661	0.250166	-0.788688	0.878453	-0.601728	0.861881	0.122208	5.04374	0.866811	1.90508	1.715	2.04659	1.23323	7.27052	1.9915	0.630911	2.03787	-0.788688	2.1187	1.76389	-0.674661	0.250166	-0.788688	0.878453	0.861881	0.122208	5.04374	0.866811	1.90508	1.715	2.03355	2.01787	0.545326	-0.0854627	2.03369	0.630911	2.03787	0.630911	2.03787	2.88418	0.615286	3.76969	4.75194	2.33348	1.87751	0.774655
127	-0.787268	2.05437	1.76389	-0.613747	0.21324	-0.787268	0.791216	-0.624048	0.926891	0.110288	5.06162	0.862409	1.90557	1.70558	2.0779	1.27776	7.2268	2.03369	0.644548	2.03844	-0.787268	2.05437	1.61591	-0.613747	0.21324	-0.787268	0.791216	0.926891	0.110288	5.06162	0.862409	1.90557	1.70558	2.00162	2.17134	0.549051	-0.0883406	1.96604	0.644548	2.03844	0.644548	2.03844	2.88893	0.61982	3.77439	4.73724	2.41259	1.84754	0.776284
128	-0.774476	2.08268	1.61591	-0.61385	0.23738	-0.774476	0.765562	-0.623299	0.887198	0.0775101	5.03863	0.840644	1.90207	1.67213	2.01787	1.30022	7.36878	1.96604	0.556261	2.02267	-0.774476	2.08268	1.65621	-0.61385	0.23738	-0.774476	0.765562	0.887198	0.0775101	5.03863	0.840644	1.90207	1.67213	2.14972	2.07723	0.557497	-0.125717	1.95962	0.556261	2.02267	0.556261	2.02267	2.87594	0.6149	3.86981	4.65742	2.4714	1.86404	0.774882
129	-0.751438	2.04945	1.65621	-0.620472	0.248089	-0.751438	0.732904	-0.596934	0.798797	0.0852632	5.05982	0.863454	1.9515	1.78292	2.17134	1.38133	7.10971	1.95962	0.567402	2.03239	-0.751438	2.04945	1.65769	-0.620472	0.248089	-0.751438	0.732904	0.798797	0.0852632	5.05982	0.863454	1.9515	1.78292	2.17512	2.03355	0.52053	-0.122308	1.98953	0.567402	2.03239	0.567402	2.03239	2.92094	0.607216	3.53636	4.50695	2.44439	1.81972	0.761999
130	-0.803449	1.96293	1.65769	-0.638418	0.182451	-0.803449	0.747593	-0.598941	0.911519	0.082766	5.08879	0.852045	1.81269	1.74301	2.07723	1.31893	7.10008	1.98953	0.59509	2.04275	-0.803449	1.96293	1.61261	-0.638418	0.182451	-0.803449	0.747593	0.911519	0.082766	5.08879	0.852045	1.81269	1.74301	2.00373	2.00162	0.528672	-0.103698	1.90669	0.59509	2.04275	0.59509	2.04275	2.88756	0.603736	3.57743	4.69038	2.44819	1.80518	0.761988
131	-0.764812	1.9657	1.61261	-0.629985	0.239068	-0.764812	0.682111	-0.633946	0.853945	0.0608769	5.04147	0.811219	1.85164	1.66477	2.03355	1.33751	7.1711	1.90669	0.552464	1.98762	-0.764812	1.9657	1.67162	-0.629985	0.239068	-0.764812	0.682111	0.853945	0.0608769	5.04147	0.811219	1.85164	1.66477	2.03001	2.14972	0.50776	-0.126094	1.97701	0.552464	1.98762	0.552464	1.98762	2.84193	0.595564	3.66763	4.6062	2.42619	1.80776	0.752334
132	-0.771554	2.03171	1.67162	-0.639852	0.193776	-0.771554	0.606366	-0.647523	0.900586	0.0292768	4.96	0.829672	1.86224	1.60594	2.00162	1.38434	7.17694	1.97701	0.55317	2.02051	-0.771554	2.03171	1.59501	-0.639852	0.193776	-0.771554	0.606366	0.900586	0.0292768	4.96	0.829672	1.86224	1.60594	2.03293	2.17512	0.500169	-0.14819	1.99213	0.55317	2.02051	0.55317	2.02051	2.87558	0.596838	3.77968	4.66796	2.44781	1.8389	0.75529
133	-0.80344	1.90395	1.59501	-0.615955	0.201544	-0.80344	0.569291	-0.641102	0.736154	0.0255653	4.95315	0.809601	1.80217	1.63062	2.14972	1.33602	7.13034	1.99213	0.528885	2.00571	-0.80344	1.90395	1.49925	-0.615955	0.201544	-0.80344	0.569291	0.736154	0.0255653	4.95315	0.809601	1.80217	1.63062	1.9731	2.00373	0.512299	-0.138192	1.87016	0.528885	2.00571	0.528885	2.00571	2.84802	0.589318	3.58914	4.55659	2.39304	1.80485	0.745174
134	-0.806786	2.02149	1.49925	-0.595745	0.113209	-0.806786	0.6944	-0.657461	0.813049	0.0565803	5.10608	0.809998	1.8402	1.58126	2.17512	1.32985	7.12343	1.87016	0.569089	2.01375	-0.806786	2.02149	1.50311	-0.595745	0.113209	-0.806786	0.6944	0.813049	0.0565803	5.10608	0.809998	1.8402	1.58126	2.01457	2.03001	0.504006	-0.110701	1.94384	0.569089	2.01375	0.569089	2.01375	2.86076	0.593328	3.71743	4.61001	2.40489	1.81532	0.748982
135	-0.808968	2.00689	1.50311	-0.657683	0.103021	-0.808968	0.506271	-0.66112	0.835589	0.00324669	4.95587	0.782459	1.77101	1.58773	2.00373	1.37227	7.11566	1.94384	0.490441	1.98937	-0.808968	2.00689	1.53513	-0.657683	0.103021	-0.808968	0.506271	0.835589	0.00324669	4.95587	0.782459	1.77101	1.58773	2.08648	2.03293	0.522652	-0.14699	1.76492	0.490441	1.98937	0.490441	1.98937	2.9016	0.573649	3.61905	4.54114	2.34002	1.81508	0.730212
136	-0.806304	2.04081	1.53513	-0.625877	0.139701	-0.806304	0.52033	-0.648077	0.782694	0.00660559	4.92776	0.802685	1.83862	1.57888	2.03001	1.32552	7.13955	1.76492	0.503371	2.00822	-0.806304	2.04081	1.54106	-0.625877	0.139701	-0.806304	0.52033	0.782694	0.00660559	4.92776	0.802685	1.83862	1.57888	2.03724	1.9731	0.482952	-0.146661	1.74871	0.503371	2.00822	0.503371	2.00822	2.88336	0.575282	3.6766	4.34783	2.38561	1.87501	0.73214
137	-0.763973	2.07265	1.54106	-0.609537	0.111301	-0.763973	0.443789	-0.671052	0.745699	-0.0298453	4.95858	0.811869	1.82698	1.5934	2.03293	1.35541	6.82369	1.74871	0.505976	1.99413	-0.763973	2.07265	1.52517	-0.609537	0.111301	-0.763973	0.443789	0.745699	-0.0298453	4.95858	0.811869	1.82698	1.5934	2.00426	2.01457	0.481866	-0.159834	1.75297	0.505976	1.99413	0.505976	1.99413	2.81214	0.567622	3.45195	4.75422	2.39104	1.80676	0.72542
138	-0.761359	1.88856	1.52517	-0.639373	0.0846577	-0.761359	0.503592	-0.681142	0.789614	-0.0253874	4.94219	0.76711	1.73014	1.50745	1.9731	1.3478	6.96587	1.75297	0.465567	1.99488	-0.761359	1.88856	1.47835	-0.639373	0.0846577	-0.761359	0.503592	0.789614	-0.0253874	4.94219	0.76711	1.73014	1.50745	2.00896	2.08648	0.49411	-0.161925	1.72883	0.465567	1.99488	0.465567	1.99488	2.90912	0.566727	3.57213	4.53182	2.35614	1.80899	0.723743
139	-0.780752	1.97738	1.47835	-0.619402	0.127322	-0.780752	0.489585	-0.651348	0.706396	-0.0263402	4.91096	0.784656	1.78776	1.51476	2.01457	1.39463	6.90511	1.72883	0.456958	1.95377	-0.780752	1.97738	1.50367	-0.619402	0.127322	-0.780752	0.489585	0.706396	-0.0263402	4.91096	0.784656	1.78776	1.51476	1.87328	2.03724	0.480157	-0.149836	1.82395	0.456958	1.95377	0.456958	1.95377	2.84887	0.560589	3.61253	4.52044	2.36306	1.82007	0.717658
140	-0.775953	2.06898	1.50367	-0.698388	0.129893	-0.775953	0.470603	-0.656188	0.802829	-0.0116649	4.97429	0.78703	1.77893	1.55023	2.08648	1.40773	6.94742	1.82395	0.454775	1.9643	-0.775953	2.06898	1.36815	-0.698388	0.129893	-0.775953	0.470603	0.802829	-0.0116649	4.97429	0.78703	1.77893	1.55023	1.8367	2.00426	0.456795	-0.158107	1.70923	0.454775	1.9643	0.454775	1.9643	2.90743	0.560006	3.29825	4.61651	2.36476	1.83015	0.71608
141	-0.77108	2.15925	1.36815	-0.638588	0.0504822	-0.77108	0.436827	-0.659302	0.741729	-0.0187062	4.92486	0.807366	1.8668	1.58279	2.03724	1.40303	6.85382	1.70923	0.408515	2.00745	-0.77108	2.15925	1.37319	-0.638588	0.0504822	-0.77108	0.436827	0.741729	-0.0187062	4.92486	0.807366	1.8668	1.58279	1.98796	2.00896	0.436747	-0.1675	1.76484	0.408515	2.00745	0.408515	2.00745	2.86785	0.564343	3.41798	4.7889	2.37362	1.82559	0.722718
142	-0.787941	2.0581	1.37319	-0.653598	0.0967793	-0.787941	0.342081	-0.671645	0.665647	-0.0714612	4.92451	0.794621	1.78891	1.55573	2.00426	1.37557	6.88925	1.76484	0.411019	1.96438	-0.787941	2.0581	1.50877	-0.653598	0.0967793	-0.787941	0.342081	0.665647	-0.0714612	4.92451	0.794621	1.78891	1.55573	1.86628	1.87328	0.448968	-0.185413	1.68924	0.411019	1.96438	0.411019	1.96438	2.86845	0.547595	3.69978	4.6353	2.35786	1.83029	0.708637
143	-0.767644	1.95605	1.50877	-0.657421	0.0955943	-0.767644	0.340508	-0.698176	0.675723	-0.0789348	4.91475	0.756069	1.73861	1.51836	2.00896	1.36563	6.94694	1.68924	0.436936	1.96363	-0.767644	1.95605	1.40398	-0.657421	0.0955943	-0.767644	0.340508	0.675723	-0.0789348	4.91475	0.756069	1.73861	1.51836	1.88685	1.8367	0.460735	-0.154198	1.7915	0.436936	1.96363	0.436936	1.96363	2.87441	0.540033	3.32058	4.43701	2.31475	1.87494	0.695715
144	-0.781964	1.91636	1.40398	-0.612745	0.0278126	-0.781964	0.280519	-0.702731	0.698983	-0.105384	4.83812	0.725054	1.71143	1.4579	1.87328	1.39955	6.86137	1.7915	0.436433	1.97292	-0.781964	1.91636	1.44889	-0.612745	0.0278126	-0.781964	0.280519	0.698983	-0.105384	4.83812	0.725054	1.71143	1.4579	1.85209	1.98796	0.45954	-0.172975	1.65255	0.436433	1.97292	0.436433	1.97292	2.82526	0.53828	3.43054	4.59294	2.31249	1.82661	0.695913
145	-0.795769	2.07891	1.44889	-0.65493	-0.00250252	-0.795769	0.321742	-0.714075	0.644207	-0.100086	4.81459	0.741616	1.7245	1.43956	1.8367	1.41083	6.77522	1.65255	0.379407	1.95252	-0.795769	2.07891	1.43983	-0.65493	-0.00250252	-0.795769	0.321742	0.644207	-0.100086	4.81459	0.741616	1.7245	1.43956	1.9976	1.86628	0.467452	-0.163472	1.71951	0.379407	1.95252	0.379407	1.95252	2.87877	0.531018	3.45407	4.50815	2.35311	1.8264	0.688838
146	-0.766879	1.99146	1.43983	-0.621713	0.00561679	-0.766879	0.29078	-0.687259	0.664762	-0.0907023	4.81435	0.718179	1.70955	1.44271	1.98796	1.32915	6.91119	1.71951	0.402363	1.981	-0.766879	1.99146	1.49114	-0.621713	0.00561679	-0.766879	0.29078	0.664762	-0.0907023	4.81435	0.718179	1.70955	1.44271	1.96399	1.88685	0.46404	-0.171343	1.70034	0.402363	1.981	0.402363	1.981	2.84725	0.538911	3.15245	4.45483	2.34656	1.79802	0.694796
147	-0.791577	2.15563	1.49114	-0.663657	0.0309518	-0.791577	0.289571	-0.690688	0.63347	-0.11394	4.84473	0.771401	1.7314	1.49041	1.86628	1.38069	6.99611	1.70034	0.352546	1.91871	-0.791577	2.15563	1.27183	-0.663657	0.0309518	-0.791577	0.289571	0.63347	-0.11394	4.84473	0.771401	1.7314	1.49041	1.98302	1.85209	0.484268	-0.170594	1.64451	0.352546	1.91871	0.352546	1.91871	2.88972	0.534475	3.25704	4.5216	2.32784	1.81376	0.689273
148	-0.777813	1.9882	1.27183	-0.605713	0.00809244	-0.777813	0.200285	-0.70233	0.609235	-0.123952	4.79418	0.736599	1.70965	1.46856	1.88685	1.42386	6.88917	1.64451	0.372933	1.89554	-0.777813	1.9882	1.39759	-0.605713	0.00809244	-0.777813	0.200285	0.609235	-0.123952	4.79418	0.736599	1.70965	1.46856	1.96653	1.9976	0.435062	-0.165471	1.68172	0.372933	1.89554	0.372933	1.89554	2.8615	0.531611	3.32727	4.39631	2.32861	1.81618	0.688286
149	-0.776883	2.03021	1.39759	-0.630384	0.0427895	-0.776883	0.209751	-0.705455	0.617336	-0.134325	4.75514	0.711479	1.70964	1.5023	1.85209	1.41654	6.89806	1.68172	0.349758	1.92103	-0.776883	2.03021	1.39014	-0.630384	0.0427895	-0.776883	0.209751	0.617336	-0.134325	4.75514	0.711479	1.70964	1.5023	1.83368	1.96399	0.433336	-0.179818	1.6134	0.349758	1.92103	0.349758	1.92103	2.82671	0.5262	3.27937	4.37603	2.27628	1.82999	0.681901
150	-0.765867	2.17657	1.39014	-0.619766	0.0604508	-0.765867	0.186217	-0.695801	0.66103	-0.153398	4.83171	0.784736	1.79613	1.48715	1.9976	1.46087	6.84884	1.6134	0.319357	1.92072	-0.765867	2.17657	1.31882	-0.619766	0.0604508	-0.765867	0.186217	0.66103	-0.153398	4.83171	0.784736	1.79613	1.48715	1.93374	1.98302	0.435599	-0.182189	1.60216	0.319357	1.92072	0.319357	1.92072	2.8389	0.533364	3.20925	4.58527	2.28646	1.85145	0.69038
151	-0.767128	2.05	1.31882	-0.615249	-0.028359	-0.767128	0.295747	-0.696565	0.579117	-0.100364	4.84846	0.758897	1.73253	1.50111	1.96399	1.43742	7.03105	1.60216	0.35117	1.91779	-0.767128	2.05	1.33083	-0.615249	-0.028359	-0.767128	0.295747	0.579117	-0.100364	4.84846	0.758897	1.73253	1.50111	1.93182	1.96653	0.389852	-0.163461	1.51948	0.35117	1.91779	0.35117	1.91779	2.84678	0.531279	3.23844	4.51784	2.35252	1.80222	0.688515
152	-0.782719	2.06824	1.33083	-0.661723	-0.0256655	-0.782719	0.244457	-0.723875	0.629614	-0.138906	4.79057	0.731592	1.68195	1.43558	1.98302	1.48474	6.86844	1.51948	0.325218	1.95753	-0.782719	2.06824	1.21109	-0.661723	-0.0256655	-0.782719	0.244457	0.629614	-0.138906	4.79057	0.731592	1.68195	1.43558	1.93268	1.83368	0.42223	-0.176855	1.58827	0.325218	1.95753	0.325218	1.95753	2.89499	0.525686	3.1303	4.53294	2.30111	1.81703	0.68299
153	-0.780901	2.1663	1.21109	-0.605644	0.006442	-0.780901	0.130748	-0.739617	0.578098	-0.162928	4.83372	0.738574	1.7619	1.468	1.96653	1.41781	6.79384	1.58827	0.26169	1.89275	-0.780901	2.1663	1.29208	-0.605644	0.006442	-0.780901	0.130748	0.578098	-0.162928	4.83372	0.738574	1.7619	1.468	1.88167	1.93374	0.392591	-0.171138	1.54537	0.26169	1.89275	0.26169	1.89275	2.85598	0.515243	3.20413	4.66861	2.32374	1.75089	0.673871
154	-0.80432	2.0084	1.29208	-0.59678	0.0171888	-0.80432	0.225299	-0.738814	0.512432	-0.137503	4.88617	0.721384	1.72407	1.46365	1.83368	1.45419	7.01394	1.54537	0.314761	1.87629	-0.80432	2.0084	1.23001	-0.59678	0.0171888	-0.80432	0.225299	0.512432	-0.137503	4.88617	0.721384	1.72407	1.46365	1.87626	1.93182	0.397154	-0.166028	1.47577	0.314761	1.87629	0.314761	1.87629	2.81321	0.523286	3.18873	4.52127	2.24622	1.76598	0.679513
155	-0.786571	2.01577	1.23001	-0.693369	-0.0142924	-0.786571	0.137866	-0.746106	0.50837	-0.174049	4.7816	0.679658	1.71877	1.45718	1.93374	1.50299	6.8919	1.47577	0.281443	1.896	-0.786571	2.01577	1.27624	-0.693369	-0.0142924	-0.786571	0.137866	0.50837	-0.174049	4.7816	0.679658	1.71877	1.45718	1.94755	1.93268	0.412978	-0.171702	1.54778	0.281443	1.896	0.281443	1.896	2.8346	0.509274	3.17745	4.46444	2.23408	1.79972	0.666192
156	-0.785699	2.06597	1.27624	-0.671418	-0.0559238	-0.785699	0.158721	-0.751945	0.464259	-0.152671	4.89996	0.717655	1.68457	1.43559	1.93182	1.47052	6.93384	1.54778	0.270686	1.8834	-0.785699	2.06597	1.41757	-0.671418	-0.0559238	-0.785699	0.158721	0.464259	-0.152671	4.89996	0.717655	1.68457	1.43559	1.87266	1.88167	0.399942	-0.201827	1.42663	0.270686	1.8834	0.270686	1.8834	2.85988	0.515518	3.13233	4.48336	2.26553	1.80457	0.673383
157	-0.789377	2.01476	1.41757	-0.613007	-0.0286058	-0.789377	0.211355	-0.748462	0.50001	-0.136261	4.94585	0.715729	1.70751	1.4155	1.93268	1.38303	6.80685	1.42663	0.297034	1.84864	-0.789377	2.01476	1.39237	-0.613007	-0.0286058	-0.789377	0.211355	0.50001	-0.136261	4.94585	0.715729	1.70751	1.4155	1.85056	1.87626	0.391413	-0.19116	1.39902	0.297034	1.84864	0.297034	1.84864	2.85829	0.510994	3.18164	4.61685	2.28911	1.83275	0.667202
158	-0.791792	2.26537	1.39237	-0.587164	0.00697344	-0.791792	0.0699419	-0.738495	0.543087	-0.189276	4.83151	0.752086	1.82049	1.45434	1.88167	1.44222	6.78274	1.39902	0.246814	1.78085	-0.791792	2.26537	1.30748	-0.587164	0.00697344	-0.791792	0.0699419	0.543087	-0.189276	4.83151	0.752086	1.82049	1.45434	1.88144	1.94755	0.355199	-0.200509	1.53135	0.246814	1.78085	0.246814	1.78085	2.85373	0.50916	3.12909	4.40492	2.34336	1.76739	0.664623
159	-0.80168	1.92058	1.30748	-0.57674	-0.0433557	-0.80168	0.0626082	-0.775195	0.518304	-0.196928	4.80717	0.671995	1.67244	1.40311	1.87626	1.42437	6.90677	1.53135	0.215239	1.85167	-0.80168	1.92058	1.42441	-0.57674	-0.0433557	-0.80168	0.0626082	0.518304	-0.196928	4.80717	0.671995	1.67244	1.40311	1.83742	1.87266	0.37947	-0.173514	1.34573	0.215239	1.85167	0.215239	1.85167	2.8271	0.497777	3.05133	4.50647	2.26143	1.77394	0.654762
160	-0.796401	2.02921	1.42441	-0.649638	0.0258775	-0.796401	0.0568876	-0.755785	0.505203	-0.202263	4.85575	0.696525	1.69734	1.44184	1.94755	1.42876	6.89195	1.34573	0.24565	1.83839	-0.796401	2.02921	1.37393	-0.649638	0.0258775	-0.796401	0.0568876	0.505203	-0.202263	4.85575	0.696525	1.69734	1.44184	1.83421	1.85056	0.375494	-0.177555	1.55114	0.24565	1.83839	0.24565	1.83839	2.8799	0.496519	3.02321	4.4918	2.33091	1.83088	0.653535
161	-0.804012	1.95208	1.37393	-0.630475	-0.0354064	-0.804012	0.131162	-0.738011	0.410848	-0.185562	4.8211	0.686185	1.73624	1.5017	1.87266	1.4607	6.9511	1.55114	0.244438	1.85274	-0.804012	1.95208	1.21813	-0.630475	-0.0354064	-0.804012	0.131162	0.410848	-0.185562	4.8211	0.686185	1.73624	1.5017	1.75793	1.88144	0.379042	-0.182114	1.41846	0.244438	1.85274	0.244438	1.85274	2.82928	0.500438	3.1187	4.52296	2.28387	1.83537	0.657133
162	-0.797645	2.10385	1.21813	-0.584388	-0.00970172	-0.797645	0.0367464	-0.726084	0.478222	-0.19532	4.82864	0.732134	1.77808	1.50027	1.85056	1.40274	6.90634	1.41846	0.247255	1.85723	-0.797645	2.10385	1.33811	-0.584388	-0.00970172	-0.797645	0.0367464	0.478222	-0.19532	4.82864	0.732134	1.77808	1.50027	1.74815	1.83742	0.423417	-0.193407	1.4114	0.247255	1.85723	0.247255	1.85723	2.85017	0.503029	3.0699	4.49054	2.3496	1.79611	0.658484
163	-0.764215	2.02678	1.33811	-0.640978	-0.020989	-0.764215	0.167472	-0.725967	0.401791	-0.16701	4.89556	0.716532	1.68138	1.46342	1.88144	1.45242	6.93898	1.4114	0.231885	1.8217	-0.764215	2.02678	1.24627	-0.640978	-0.020989	-0.764215	0.167472	0.401791	-0.16701	4.89556	0.716532	1.68138	1.46342	1.81935	1.83421	0.381255	-0.197354	1.40881	0.231885	1.8217	0.231885	1.8217	2.80629	0.500652	3.23367	4.54519	2.22785	1.7311	0.657693
164	-0.773421	2.08878	1.24627	-0.62103	-0.018855	-0.773421	0.0813623	-0.736257	0.446233	-0.184836	4.92578	0.735996	1.77833	1.51024	1.83742	1.50452	7.01133	1.40881	0.228382	1.82172	-0.773421	2.08878	1.43733	-0.62103	-0.018855	-0.773421	0.0813623	0.446233	-0.184836	4.92578	0.735996	1.77833	1.51024	1.89774	1.75793	0.371856	-0.196413	1.35839	0.228382	1.82172	0.228382	1.82172	2.78686	0.501111	3.04068	4.40247	2.27012	1.7549	0.658421
165	-0.80608	1.9481	1.43733	-0.6551	0.0152256	-0.80608	0.0954726	-0.749858	0.422305	-0.182835	4.87656	0.702171	1.70342	1.5022	1.83421	1.44816	6.96523	1.35839	0.247439	1.81975	-0.80608	1.9481	1.50392	-0.6551	0.0152256	-0.80608	0.0954726	0.422305	-0.182835	4.87656	0.702171	1.70342	1.5022	1.8705	1.74815	0.362928	-0.182034	1.41583	0.247439	1.81975	0.247439	1.81975	2.729	0.497531	2.96296	4.60941	2.23277	1.78015	0.653646
166	-0.832853	2.04063	1.50392	-0.609195	-0.00513909	-0.832853	0.045011	-0.756862	0.427794	-0.174959	4.92886	0.735395	1.71945	1.43073	1.75793	1.40306	6.92071	1.41583	0.192064	1.78109	-0.832853	2.04063	1.42162	-0.609195	-0.00513909	-0.832853	0.045011	0.427794	-0.174959	4.92886	0.735395	1.71945	1.43073	1.81767	1.81935	0.352233	-0.214536	1.38428	0.192064	1.78109	0.192064	1.78109	2.81692	0.491039	2.94326	4.39539	2.27269	1.7476	0.6469
167	-0.79215	2.13158	1.42162	-0.603494	-0.0476617	-0.79215	0.0108637	-0.769993	0.39053	-0.213639	4.81489	0.709251	1.76565	1.46479	1.74815	1.42525	6.85748	1.38428	0.203611	1.75029	-0.79215	2.13158	1.25835	-0.603494	-0.0476617	-0.79215	0.0108637	0.39053	-0.213639	4.81489	0.709251	1.76565	1.46479	1.87798	1.89774	0.358846	-0.205293	1.35473	0.203611	1.75029	0.203611	1.75029	2.79	0.494096	3.16085	4.73362	2.27764	1.78005	0.654525
168	-0.795976	2.03483	1.25835	-0.620598	-0.0279415	-0.795976	0.0643978	-0.756544	0.400534	-0.185731	4.91755	0.696093	1.68892	1.40993	1.81935	1.42736	6.83469	1.35473	0.22618	1.80787	-0.795976	2.03483	1.23707	-0.620598	-0.0279415	-0.795976	0.0643978	0.400534	-0.185731	4.91755	0.696093	1.68892	1.40993	1.86911	1.8705	0.391133	-0.213422	1.4169	0.22618	1.80787	0.22618	1.80787	2.77933	0.49382	2.81975	4.38748	2.2705	1.7414	0.647716
169	-0.780054	2.16418	1.23707	-0.598817	-0.0603246	-0.780054	0.129486	-0.77637	0.405492	-0.185264	4.85278	0.695769	1.82342	1.49355	1.89774	1.45663	6.72187	1.4169	0.204398	1.79544	-0.780054	2.16418	1.39687	-0.598817	-0.0603246	-0.780054	0.129486	0.405492	-0.185264	4.85278	0.695769	1.82342	1.49355	1.82438	1.81767	0.361367	-0.197812	1.34322	0.204398	1.79544	0.204398	1.79544	2.74745	0.494004	2.92474	4.45654	2.29767	1.7113	0.64974
170	-0.828486	2.0387	1.39687	-0.607715	-0.0459733	-0.828486	0.00498734	-0.781082	0.425472	-0.196082	4.89671	0.697952	1.80734	1.48078	1.8705	1.48698	6.81129	1.34322	0.17928	1.7522	-0.828486	2.0387	1.32034	-0.607715	-0.0459733	-0.828486	0.00498734	0.425472	-0.196082	4.89671	0.697952	1.80734	1.48078	1.94084	1.87798	0.375438	-0.172808	1.36342	0.17928	1.7522	0.17928	1.7522	2.71426	0.494356	3.10882	4.53328	2.27959	1.72191	0.649266
171	-0.782519	1.97821	1.32034	-0.632272	-0.0380149	-0.782519	0.190096	-0.781322	0.301123	-0.169587	4.93754	0.677438	1.68945	1.41166	1.81767	1.42254	6.79535	1.36342	0.176254	1.73675	-0.782519	1.97821	1.3156	-0.632272	-0.0380149	-0.782519	0.190096	0.301123	-0.169587	4.93754	0.677438	1.68945	1.41166	1.73958	1.86911	0.34705	-0.193226	1.39431	0.176254	1.73675	0.176254	1.73675	2.71033	0.4892	2.83295	4.40992	2.25667	1.7302	0.643128
172	-0.803324	2.11909	1.3156	-0.612586	-0.111222	-0.803324	-0.00805708	-0.744206	0.383652	-0.230431	4.87085	0.715889	1.77178	1.38484	1.87798	1.398	6.80691	1.39431	0.134956	1.73811	-0.803324	2.11909	1.35023	-0.612586	-0.111222	-0.803324	-0.00805708	0.383652	-0.230431	4.87085	0.715889	1.77178	1.38484	1.79998	1.82438	0.388238	-0.217524	1.39713	0.134956	1.73811	0.134956	1.73811	2.74543	0.48473	2.82636	4.56191	2.23453	1.68602	0.637086
173	-0.791336	2.13903	1.35023	-0.584604	-0.0623926	-0.791336	0.0339327	-0.778202	0.344483	-0.21587	4.83426	0.711829	1.73831	1.45163	1.86911	1.4211	6.7866	1.39713	0.143055	1.65984	-0.791336	2.13903	1.45441	-0.584604	-0.0623926	-0.791336	0.0339327	0.344483	-0.21587	4.83426	0.711829	1.73831	1.45163	1.71067	1.94084	0.322821	-0.212185	1.43043	0.143055	1.65984	0.143055	1.65984	2.78885	0.483604	2.76456	4.33562	2.23432	1.73866	0.637076
174	-0.804286	2.09428	1.45441	-0.552502	-0.0432798	-0.804286	0.0841761	-0.755104	0.34399	-0.218686	4.87783	0.700883	1.77254	1.47316	1.82438	1.37413	6.76736	1.43043	0.124932	1.67386	-0.804286	2.09428	1.34278	-0.552502	-0.0432798	-0.804286	0.0841761	0.34399	-0.218686	4.87783	0.700883	1.77254	1.47316	1.80985	1.73958	0.360921	-0.222678	1.50778	0.124932	1.67386	0.124932	1.67386	2.7763	0.489433	2.75983	4.48575	2.25883	1.72172	0.645874
175	-0.789576	1.98832	1.34278	-0.613178	-0.106385	-0.789576	-0.0365155	-0.767956	0.281739	-0.237299	4.83108	0.697655	1.73941	1.4762	1.94084	1.44773	6.54392	1.50778	0.143642	1.70386	-0.789576	1.98832	1.42678	-0.613178	-0.106385	-0.789576	-0.0365155	0.281739	-0.237299	4.83108	0.697655	1.73941	1.4762	1.82112	1.79998	0.382208	-0.223575	1.28325	0.143642	1.70386	0.143642	1.70386	2.76864	0.471659	3.0859	4.49322	2.24879	1.681	0.627748
176	-0.774699	2.08346	1.42678	-0.589384	-0.0481263	-0.774699	-0.0678491	-0.770576	0.305451	-0.239465	4.83738	0.689485	1.74099	1.44563	1.73958	1.45157	6.80081	1.28325	0.159948	1.70882	-0.774699	2.08346	1.39999	-0.589384	-0.0481263	-0.774699	-0.0678491	0.305451	-0.239465	4.83738	0.689485	1.74099	1.44563	1.77318	1.71067	0.337724	-0.237335	1.33072	0.159948	1.70882	0.159948	1.70882	2.72791	0.479957	2.70936	4.5419	2.28874	1.70422	0.634879
177	-0.812464	2.01427	1.39999	-0.574966	-0.0901175	-0.812464	-0.0273912	-0.75863	0.263342	-0.215128	4.85024	0.68494	1.73573	1.46467	1.79998	1.45846	6.72003	1.33072	0.187929	1.69559	-0.812464	2.01427	1.43931	-0.574966	-0.0901175	-0.812464	-0.0273912	0.263342	-0.215128	4.85024	0.68494	1.73573	1.46467	1.83229	1.80985	0.332958	-0.211318	1.30149	0.187929	1.69559	0.187929	1.69559	2.69461	0.476477	2.64024	4.40582	2.22173	1.68386	0.631509
178	-0.791801	1.99484	1.43931	-0.654428	-0.0276766	-0.791801	-0.00359856	-0.766134	0.31817	-0.239343	4.82608	0.679192	1.75048	1.55193	1.71067	1.42717	6.63423	1.30149	0.182234	1.70483	-0.791801	1.99484	1.4006	-0.654428	-0.0276766	-0.791801	-0.00359856	0.31817	-0.239343	4.82608	0.679192	1.75048	1.55193	1.77725	1.82112	0.360245	-0.2101	1.41436	0.182234	1.70483	0.182234	1.70483	2.67392	0.479756	2.97191	4.59652	2.23572	1.68616	0.635797
179	-0.813975	2.0575	1.4006	-0.599523	-0.051579	-0.813975	0.0134395	-0.797294	0.240637	-0.225697	4.91528	0.701794	1.75462	1.48803	1.80985	1.42365	6.80959	1.41436	0.174262	1.64701	-0.813975	2.0575	1.34583	-0.599523	-0.051579	-0.813975	0.0134395	0.240637	-0.225697	4.91528	0.701794	1.75462	1.48803	1.79749	1.77318	0.342019	-0.184898	1.28369	0.174262	1.64701	0.174262	1.64701	2.73421	0.482057	2.96835	4.59911	2.26758	1.67966	0.639546
180	-0.800078	1.98729	1.34583	-0.623602	-0.0781378	-0.800078	-0.0355945	-0.764449	0.320514	-0.244708	4.85341	0.693832	1.76355	1.47336	1.82112	1.46079	6.68222	1.28369	0.150172	1.64887	-0.800078	1.98729	1.40197	-0.623602	-0.0781378	-0.800078	-0.0355945	0.320514	-0.244708	4.85341	0.693832	1.76355	1.47336	1.78061	1.83229	0.333867	-0.217988	1.17113	0.150172	1.64887	0.150172	1.64887	2.685	0.473865	2.80145	4.7873	2.31642	1.62592	0.632288
181	-0.804245	2.07213	1.40197	-0.573372	-0.0559609	-0.804245	-0.0151012	-0.7826	0.33052	-0.230076	4.8974	0.691837	1.81554	1.50557	1.77318	1.40784	6.6819	1.17113	0.117404	1.68551	-0.804245	2.07213	1.42846	-0.573372	-0.0559609	-0.804245	-0.0151012	0.33052	-0.230076	4.8974	0.691837	1.81554	1.50557	1.74116	1.77725	0.335741	-0.204401	1.22373	0.117404	1.68551	0.117404	1.68551	2.75486	0.479383	2.90627	4.50273	2.20858	1.75324	0.637089
182	-0.81082	2.11749	1.42846	-0.571369	-0.128704	-0.81082	-0.0288803	-0.783061	0.2945	-0.250368	4.83708	0.675957	1.77998	1.50211	1.83229	1.43046	6.63757	1.22373	0.13083	1.70034	-0.81082	2.11749	1.41925	-0.571369	-0.128704	-0.81082	-0.0288803	0.2945	-0.250368	4.83708	0.675957	1.77998	1.50211	1.64724	1.79749	0.352575	-0.21797	1.22384	0.13083	1.70034	0.13083	1.70034	2.72168	0.469566	2.75325	4.38388	2.3105	1.6989	0.623439
183	-0.779042	2.00213	1.41925	-0.601457	-0.138805	-0.779042	0.0125699	-0.785172	0.257543	-0.264685	4.80665	0.669671	1.72724	1.4794	1.77725	1.38672	6.6035	1.22384	0.105785	1.64884	-0.779042	2.00213	1.36972	-0.601457	-0.138805	-0.779042	0.0125699	0.257543	-0.264685	4.80665	0.669671	1.72724	1.4794	1.78737	1.78061	0.315342	-0.197478	1.35049	0.105785	1.64884	0.105785	1.64884	2.71143	0.464761	2.91279	4.46495	2.312	1.73109	0.621424
184	-0.812024	2.01948	1.36972	-0.68133	-0.135875	-0.812024	0.0100873	-0.788443	0.194593	-0.232828	4.87859	0.64991	1.72101	1.44076	1.79749	1.42142	6.61984	1.35049	0.135471	1.65716	-0.812024	2.01948	1.58332	-0.68133	-0.135875	-0.812024	0.0100873	0.194593	-0.232828	4.87859	0.64991	1.72101	1.44076	1.82309	1.74116	0.357061	-0.182016	1.21493	0.135471	1.65716	0.135471	1.65716	2.68586	0.465917	2.89984	4.56891	2.25523	1.66742	0.621573
185	-0.781216	2.15559	1.58332	-0.668061	-0.0690984	-0.781216	0.0283052	-0.773804	0.25093	-0.231568	4.88946	0.699757	1.73764	1.50232	1.78061	1.39652	6.65141	1.21493	0.131599	1.71766	-0.781216	2.15559	1.41522	-0.668061	-0.0690984	-0.781216	0.0283052	0.25093	-0.231568	4.88946	0.699757	1.73764	1.50232	1.68123	1.64724	0.34	-0.209685	1.11018	0.131599	1.71766	0.131599	1.71766	2.69413	0.47389	2.87689	4.51034	2.22511	1.68203	0.629037
186	-0.80222	2.236	1.41522	-0.678883	-0.0719627	-0.80222	-0.0132503	-0.783648	0.289655	-0.214297	4.89577	0.694005	1.77405	1.49801	1.74116	1.43077	6.64962	1.11018	0.143652	1.68826	-0.80222	2.236	1.44413	-0.678883	-0.0719627	-0.80222	-0.0132503	0.289655	-0.214297	4.89577	0.694005	1.77405	1.49801	1.76206	1.78737	0.339472	-0.218514	1.14854	0.143652	1.68826	0.143652	1.68826	2.66291	0.476731	2.89052	4.48687	2.25634	1.66777	0.63295
187	-0.814198	2.1332	1.44413	-0.565179	-0.123705	-0.814198	-0.0718833	-0.781278	0.188166	-0.25913	4.85207	0.691085	1.75932	1.48651	1.64724	1.40383	6.70309	1.14854	0.112948	1.65881	-0.814198	2.1332	1.55498	-0.565179	-0.123705	-0.814198	-0.0718833	0.188166	-0.25913	4.85207	0.691085	1.75932	1.48651	1.74202	1.82309	0.357486	-0.185103	1.19196	0.112948	1.65881	0.112948	1.65881	2.70133	0.47241	2.73108	4.40403	2.26114	1.6877	0.626069
188	-0.793926	2.04911	1.55498	-0.665648	-0.0796653	-0.793926	-0.0387295	-0.7922	0.345337	-0.22801	4.87669	0.665495	1.71117	1.47364	1.78737	1.39277	6.69209	1.19196	0.161132	1.6692	-0.793926	2.04911	1.44165	-0.665648	-0.0796653	-0.793926	-0.0387295	0.345337	-0.22801	4.87669	0.665495	1.71117	1.47364	1.82204	1.68123	0.334555	-0.205	1.06067	0.161132	1.6692	0.161132	1.6692	2.69685	0.468937	2.76746	4.36138	2.19696	1.63003	0.622672
189	-0.79083	2.00744	1.44165	-0.638008	-0.119987	-0.79083	0.013253	-0.806908	0.159393	-0.229898	4.9339	0.668637	1.75451	1.56914	1.82309	1.33656	6.52017	1.06067	0.0991528	1.68341	-0.79083	2.00744	1.45229	-0.638008	-0.119987	-0.79083	0.013253	0.159393	-0.229898	4.9339	0.668637	1.75451	1.56914	1.76604	1.76206	0.342396	-0.180816	1.042	0.0991528	1.68341	0.0991528	1.68341	2.65851	0.468926	3.009	4.52815	2.24155	1.62554	0.626833
190	-0.788016	2.12892	1.45229	-0.625741	-0.116534	-0.788016	-0.0199326	-0.770145	0.211364	-0.248794	4.83864	0.700198	1.71777	1.53069	1.68123	1.35205	6.64041	1.042	0.0868651	1.67691	-0.788016	2.12892	1.55053	-0.625741	-0.116534	-0.788016	-0.0199326	0.211364	-0.248794	4.83864	0.700198	1.71777	1.53069	1.75453	1.74202	0.339829	-0.172333	1.12902	0.0868651	1.67691	0.0868651	1.67691	2.65954	0.468604	2.88926	4.4664	2.2312	1.63382	0.626638
191	-0.819545	2.02278	1.55053	-0.584775	-0.0887897	-0.819545	-0.0660179	-0.775204	0.207394	-0.259574	4.85866	0.66865	1.77328	1.51069	1.76206	1.35718	6.61495	1.12902	0.127308	1.67892	-0.819545	2.02278	1.49501	-0.584775	-0.0887897	-0.819545	-0.0660179	0.207394	-0.259574	4.85866	0.66865	1.77328	1.51069	1.6191	1.82204	0.336435	-0.210291	1.00098	0.127308	1.67892	0.127308	1.67892	2.58019	0.465611	2.67719	4.38024	2.24473	1.68207	0.621084
192	-0.814116	2.1856	1.49501	-0.668812	-0.15163	-0.814116	-0.0841941	-0.79556	0.215527	-0.271725	4.8221	0.682594	1.78012	1.49603	1.74202	1.421	6.68008	1.00098	0.115112	1.65085	-0.814116	2.1856	1.58911	-0.668812	-0.15163	-0.814116	-0.0841941	0.215527	-0.271725	4.8221	0.682594	1.78012	1.49603	1.65659	1.76604	0.336461	-0.173427	1.05578	0.115112	1.65085	0.115112	1.65085	2.66488	0.459799	2.71077	4.47746	2.21091	1.63789	0.61679
193	-0.792672	2.22616	1.58911	-0.666184	-0.119987	-0.792672	-0.108307	-0.768646	0.229152	-0.283437	4.78411	0.679142	1.75704	1.46473	1.82204	1.37485	6.61511	1.05578	0.122328	1.64721	-0.792672	2.22616	1.53344	-0.666184	-0.119987	-0.792672	-0.108307	0.229152	-0.283437	4.78411	0.679142	1.75704	1.46473	1.73694	1.75453	0.326073	-0.214473	0.970636	0.122328	1.64721	0.122328	1.64721	2.6423	0.464985	2.59454	4.44203	2.17604	1.69088	0.620095
194	-0.803324	2.13504	1.53344	-0.596609	-0.131359	-0.803324	-0.0331327	-0.806683	0.239055	-0.245141	4.89112	0.684053	1.77632	1.51747	1.76604	1.33411	6.3746	0.970636	0.106087	1.62812	-0.803324	2.13504	1.5445	-0.596609	-0.131359	-0.803324	-0.0331327	0.239055	-0.245141	4.89112	0.684053	1.77632	1.51747	1.70491	1.6191	0.340174	-0.200224	0.989473	0.106087	1.62812	0.106087	1.62812	2.64025	0.463158	2.76814	4.59797	2.29595	1.64709	0.618769
195	-0.772939	2.22383	1.5445	-0.641115	-0.144715	-0.772939	-0.115693	-0.777546	0.214817	-0.270539	4.88544	0.705026	1.83196	1.51443	1.75453	1.42782	6.46225	0.989473	0.125657	1.64341	-0.772939	2.22383	1.50794	-0.641115	-0.144715	-0.772939	-0.115693	0.214817	-0.270539	4.88544	0.705026	1.83196	1.51443	1.64992	1.65659	0.329741	-0.192707	0.942147	0.125657	1.64341	0.125657	1.64341	2.60566	0.467358	2.61429	4.51927	2.20448	1.6267	0.621848
196	-0.809965	2.11229	1.50794	-0.635391	-0.177752	-0.809965	0.0028151	-0.793277	0.233842	-0.222596	4.89205	0.663821	1.80372	1.51012	1.6191	1.48248	6.62834	0.942147	0.125179	1.62876	-0.809965	2.11229	1.51139	-0.635391	-0.177752	-0.809965	0.0028151	0.233842	-0.222596	4.89205	0.663821	1.80372	1.51012	1.63252	1.73694	0.315124	-0.238152	0.996501	0.125179	1.62876	0.125179	1.62876	2.61002	0.46284	2.63733	4.47156	2.22242	1.68979	0.617863
197	-0.78457	2.13539	1.51139	-0.676846	-0.186383	-0.78457	-0.0453394	-0.801579	0.108422	-0.249594	4.93189	0.673281	1.75949	1.57132	1.65659	1.42324	6.54632	0.996501	0.0882581	1.62376	-0.78457	2.13539	1.50867	-0.676846	-0.186383	-0.78457	-0.0453394	0.108422	-0.249594	4.93189	0.673281	1.75949	1.57132	1.63204	1.70491	0.316939	-0.213292	0.980477	0.0882581	1.62376	0.0882581	1.62376	2.63691	0.460613	2.74412	4.39007	2.20118	1.65259	0.616006
198	-0.775688	2.14701	1.50867	-0.606395	-0.0889135	-0.775688	-0.0145321	-0.809519	0.104607	-0.237029	4.92555	0.6635	1.81651	1.58121	1.73694	1.51354	6.40386	0.980477	0.124455	1.57451	-0.775688	2.14701	1.58706	-0.606395	-0.0889135	-0.775688	-0.0145321	0.104607	-0.237029	4.92555	0.6635	1.81651	1.58121	1.70721	1.64992	0.34147	-0.185258	0.905672	0.124455	1.57451	0.124455	1.57451	2.61693	0.463726	2.52696	4.59017	2.21599	1.60803	0.621954
199	-0.795081	2.24218	1.58706	-0.622623	-0.15144	-0.795081	-0.00802638	-0.808128	0.202325	-0.23983	4.92758	0.691224	1.76685	1.50453	1.70491	1.45228	6.44182	0.905672	0.141064	1.5916	-0.795081	2.24218	1.63541	-0.622623	-0.15144	-0.795081	-0.00802638	0.202325	-0.23983	4.92758	0.691224	1.76685	1.50453	1.64393	1.63252	0.358076	-0.231105	0.89192	0.141064	1.5916	0.141064	1.5916	2.587	0.459339	2.44293	4.35562	2.10909	1.63831	0.613574
200	-0.822318	2.1922	1.63541	-0.612632	-0.148452	-0.822318	0.0229256	-0.804528	0.163631	-0.234112	4.87122	0.665608	1.80031	1.54582	1.64992	1.38292	6.36209	0.89192	0.112992	1.57518	-0.822318	2.1922	1.60338	-0.612632	-0.148452	-0.822318	0.0229256	0.163631	-0.234112	4.87122	0.665608	1.80031	1.54582	1.59753	1.63204	0.342942	-0.216788	1.04684	0.112992	1.57518	0.112992	1.57518	2.59543	0.460747	2.48428	4.57126	2.13905	1.63456	0.614459
201	-0.807732	2.11125	1.60338	-0.585071	-0.18683	-0.807732	0.0121466	-0.831843	0.138469	-0.248845	4.88554	0.648082	1.78194	1.55276	1.63252	1.4532	6.42266	1.04684	0.0823624	1.56939	-0.807732	2.11125	1.50758	-0.585071	-0.18683	-0.807732	0.0121466	0.138469	-0.248845	4.88554	0.648082	1.78194	1.55276	1.74408	1.70721	0.339123	-0.202743	0.92514	0.0823624	1.56939	0.0823624	1.56939	2.53398	0.454269	2.59478	4.49146	2.10435	1.63935	0.609468
202	-0.792955	2.17271	1.50758	-0.530074	-0.161712	-0.792955	-0.0313947	-0.837192	0.189379	-0.239928	4.93509	0.64502	1.84918	1.56249	1.63204	1.49182	6.20531	0.92514	0.0906714	1.60376	-0.792955	2.17271	1.50482	-0.530074	-0.161712	-0.792955	-0.0313947	0.189379	-0.239928	4.93509	0.64502	1.84918	1.56249	1.75645	1.64393	0.362175	-0.215112	1.03631	0.0906714	1.60376	0.0906714	1.60376	2.59585	0.461065	2.77073	4.52174	2.25303	1.64964	0.619794
203	-0.783765	2.18159	1.50482	-0.683606	-0.149116	-0.783765	-0.0318081	-0.794595	0.126192	-0.249198	4.93362	0.724699	1.78685	1.58449	1.70721	1.49426	6.4581	1.03631	0.116349	1.5341	-0.783765	2.18159	1.55064	-0.683606	-0.149116	-0.783765	-0.0318081	0.126192	-0.249198	4.93362	0.724699	1.78685	1.58449	1.74394	1.59753	0.316045	-0.201926	0.988983	0.116349	1.5341	0.116349	1.5341	2.54657	0.464121	2.49984	4.3811	2.22348	1.63258	0.618085
204	-0.776128	2.09489	1.55064	-0.618446	-0.141376	-0.776128	0.0355051	-0.856675	0.0915575	-0.220895	4.97278	0.640166	1.76783	1.5632	1.64393	1.45314	6.32198	0.988983	0.125401	1.55662	-0.776128	2.09489	1.63007	-0.618446	-0.141376	-0.776128	0.0355051	0.0915575	-0.220895	4.97278	0.640166	1.76783	1.5632	1.68986	1.74408	0.339953	-0.199328	0.917104	0.125401	1.55662	0.125401	1.55662	2.55623	0.462028	2.62508	4.52112	2.13842	1.6355	0.620005
205	-0.770407	2.19959	1.63007	-0.678849	-0.16987	-0.770407	-0.103125	-0.804611	0.146354	-0.272687	4.87117	0.676596	1.83592	1.50862	1.59753	1.49613	6.22596	0.917104	0.112882	1.51553	-0.770407	2.19959	1.59488	-0.678849	-0.16987	-0.770407	-0.103125	0.146354	-0.272687	4.87117	0.676596	1.83592	1.50862	1.69638	1.75645	0.333271	-0.215198	0.791826	0.112882	1.51553	0.112882	1.51553	2.54399	0.458274	2.59894	4.47578	2.17218	1.57457	0.614068
206	-0.811185	2.24893	1.59488	-0.656226	-0.164994	-0.811185	-0.0532323	-0.838122	0.172443	-0.239597	4.98681	0.665477	1.78079	1.5402	1.74408	1.45063	6.51731	0.791826	0.0553435	1.57654	-0.811185	2.24893	1.57516	-0.656226	-0.164994	-0.811185	-0.0532323	0.172443	-0.239597	4.98681	0.665477	1.78079	1.5402	1.73056	1.74394	0.360425	-0.234897	0.734135	0.0553435	1.57654	0.0553435	1.57654	2.57397	0.460109	2.75118	4.50075	2.18882	1.63308	0.616332
207	-0.79288	2.09517	1.57516	-0.655145	-0.199151	-0.79288	-0.0745841	-0.829727	0.146592	-0.272025	4.82326	0.661432	1.7567	1.52192	1.75645	1.43454	6.24234	0.734135	0.12872	1.57542	-0.79288	2.09517	1.53528	-0.655145	-0.199151	-0.79288	-0.0745841	0.146592	-0.272025	4.82326	0.661432	1.7567	1.52192	1.79097	1.68986	0.326026	-0.206251	0.773782	0.12872	1.57542	0.12872	1.57542	2.54549	0.448301	2.41266	4.34647	2.09651	1.61401	0.600343
208	-0.787484	2.23688	1.53528	-0.624921	-0.228716	-0.787484	-0.150059	-0.808813	0.116936	-0.280011	4.92439	0.695731	1.83738	1.53598	1.74394	1.49194	6.30006	0.773782	0.0903592	1.60744	-0.787484	2.23688	1.61754	-0.624921	-0.228716	-0.787484	-0.150059	0.116936	-0.280011	4.92439	0.695731	1.83738	1.53598	1.7112	1.69638	0.329771	-0.20815	0.816923	0.0903592	1.60744	0.0903592	1.60744	2.54326	0.453268	2.44876	4.48908	2.23078	1.63009	0.610482
209	-0.785044	2.07585	1.61754	-0.613861	-0.190434	-0.785044	-0.0470664	-0.828963	0.205606	-0.244739	4.95229	0.640714	1.81182	1.5865	1.68986	1.42172	6.3904	0.816923	0.0881579	1.59188	-0.785044	2.07585	1.65943	-0.613861	-0.190434	-0.785044	-0.0470664	0.205606	-0.244739	4.95229	0.640714	1.81182	1.5865	1.7483	1.73056	0.349069	-0.175215	0.803499	0.0881579	1.59188	0.0881579	1.59188	2.54087	0.461744	2.50343	4.27282	2.15443	1.58842	0.615328
210	-0.807599	2.12431	1.65943	-0.64957	-0.170629	-0.807599	-0.024515	-0.853305	0.114345	-0.251279	4.91445	0.628206	1.77951	1.56401	1.69638	1.416	6.43559	0.803499	0.0970819	1.55462	-0.807599	2.12431	1.6205	-0.64957	-0.170629	-0.807599	-0.024515	0.114345	-0.251279	4.91445	0.628206	1.77951	1.56401	1.79322	1.79097	0.328422	-0.213057	0.696818	0.0970819	1.55462	0.0970819	1.55462	2.54315	0.461146	2.44397	4.40329	2.16961	1.63426	0.617617
211	-0.798476	2.08198	1.6205	-0.667083	-0.180266	-0.798476	-0.0706837	-0.806404	0.119886	-0.263224	4.92967	0.626859	1.74907	1.57064	1.73056	1.48191	6.29146	0.696818	0.114478	1.60003	-0.798476	2.08198	1.65231	-0.667083	-0.180266	-0.798476	-0.0706837	0.119886	-0.263224	4.92967	0.626859	1.74907	1.57064	1.75295	1.7112	0.340853	-0.183649	0.826442	0.114478	1.60003	0.114478	1.60003	2.54883	0.458478	2.35971	4.29294	2.20293	1.60465	0.612942
212	-0.813303	2.28183	1.65231	-0.630122	-0.174783	-0.813303	-0.0562631	-0.828963	0.0322157	-0.255517	4.95686	0.684459	1.88554	1.5547	1.79097	1.42731	6.27528	0.826442	0.119521	1.57938	-0.813303	2.28183	1.66288	-0.630122	-0.174783	-0.813303	-0.0562631	0.0322157	-0.255517	4.95686	0.684459	1.88554	1.5547	1.79452	1.7483	0.360275	-0.196729	0.681969	0.119521	1.57938	0.119521	1.57938	2.51807	0.457129	2.51822	4.34357	2.22793	1.63299	0.612544
213	-0.795761	2.28901	1.66288	-0.523451	-0.209385	-0.795761	-0.0929346	-0.825397	0.0158265	-0.265176	4.95151	0.683501	1.92066	1.63333	1.7112	1.46411	6.23272	0.681969	0.108783	1.58177	-0.795761	2.28901	1.77557	-0.523451	-0.209385	-0.795761	-0.0929346	0.0158265	-0.265176	4.95151	0.683501	1.92066	1.63333	1.74724	1.79322	0.354243	-0.196246	0.658757	0.108783	1.58177	0.108783	1.58177	2.50108	0.467797	2.64672	4.29745	2.18463	1.59542	0.624784
214	-0.797695	2.19043	1.77557	-0.599488	-0.249783	-0.797695	-0.090587	-0.847668	0.00173951	-0.266261	4.90901	0.655107	1.83032	1.60385	1.7483	1.4312	6.35593	0.658757	0.113938	1.59252	-0.797695	2.19043	1.62641	-0.599488	-0.249783	-0.797695	-0.090587	0.00173951	-0.266261	4.90901	0.655107	1.83032	1.60385	1.71153	1.75295	0.345108	-0.212277	0.720711	0.113938	1.59252	0.113938	1.59252	2.53739	0.457013	2.71011	4.62771	2.18179	1.61845	0.618535
215	-0.808355	2.11463	1.62641	-0.620234	-0.180825	-0.808355	-0.0886834	-0.855299	0.066313	-0.238874	4.9853	0.617686	1.78096	1.61414	1.79322	1.38595	6.3403	0.720711	0.126721	1.58266	-0.808355	2.11463	1.70174	-0.620234	-0.180825	-0.808355	-0.0886834	0.066313	-0.238874	4.9853	0.617686	1.78096	1.61414	1.82563	1.79452	0.342963	-0.198931	0.641231	0.126721	1.58266	0.126721	1.58266	2.51468	0.456241	2.38774	4.30022	2.0977	1.60206	0.611472
216	-0.799222	2.07376	1.70174	-0.663851	-0.233962	-0.799222	-0.135752	-0.816263	0.0560717	-0.274272	4.90442	0.640077	1.81226	1.5595	1.75295	1.43427	6.34523	0.641231	0.150337	1.61927	-0.799222	2.07376	1.67151	-0.663851	-0.233962	-0.799222	-0.135752	0.0560717	-0.274272	4.90442	0.640077	1.81226	1.5595	1.71785	1.74724	0.359735	-0.19989	0.595516	0.150337	1.61927	0.150337	1.61927	2.50384	0.455562	2.47466	4.65935	2.18382	1.59172	0.614934
217	-0.815527	2.28157	1.67151	-0.600285	-0.224135	-0.815527	-0.071232	-0.8339	0.0626222	-0.250139	4.99076	0.679313	1.90642	1.63237	1.79452	1.46373	6.35098	0.595516	0.137891	1.61395	-0.815527	2.28157	1.71056	-0.600285	-0.224135	-0.815527	-0.071232	0.0626222	-0.250139	4.99076	0.679313	1.90642	1.63237	1.76513	1.71153	0.344267	-0.167358	0.578431	0.137891	1.61395	0.137891	1.61395	2.50173	0.465536	2.57604	4.38375	2.07941	1.66607	0.622487
218	-0.833808	2.21418	1.71056	-0.59917	-0.215702	-0.833808	-0.130839	-0.859462	-0.0703859	-0.281902	4.96457	0.649391	1.85773	1.64872	1.74724	1.51664	6.35508	0.578431	0.14145	1.57236	-0.833808	2.21418	1.6553	-0.59917	-0.215702	-0.833808	-0.130839	-0.0703859	-0.281902	4.96457	0.649391	1.85773	1.64872	1.8007	1.82563	0.381453	-0.167828	0.572005	0.14145	1.57236	0.14145	1.57236	2.51778	0.457463	2.45693	4.59625	2.11181	1.6001	0.616031
219	-0.769594	2.22364	1.6553	-0.599306	-0.228261	-0.769594	-0.191727	-0.855896	0.0587043	-0.309681	4.91514	0.655573	1.84223	1.60597	1.71153	1.45317	6.15025	0.572005	0.143486	1.54953	-0.769594	2.22364	1.72242	-0.599306	-0.228261	-0.769594	-0.191727	0.0587043	-0.309681	4.91514	0.655573	1.84223	1.60597	1.78445	1.71785	0.330051	-0.186489	0.514808	0.143486	1.54953	0.143486	1.54953	2.50331	0.446525	2.65713	4.39612	2.07636	1.64235	0.604014
220	-0.829109	2.10871	1.72242	-0.65906	-0.261165	-0.829109	-0.12552	-0.841168	-0.00130604	-0.268985	4.98917	0.649391	1.80493	1.60898	1.82563	1.43574	6.312	0.514808	0.109801	1.58669	-0.829109	2.10871	1.80261	-0.65906	-0.261165	-0.829109	-0.12552	-0.00130604	-0.268985	4.98917	0.649391	1.80493	1.60898	1.67576	1.76513	0.330671	-0.219931	0.484812	0.109801	1.58669	0.109801	1.58669	2.50801	0.454651	2.34413	4.44333	2.13099	1.60851	0.608258
221	-0.778934	2.06356	1.80261	-0.680192	-0.252818	-0.778934	-0.238433	-0.888187	0.000165116	-0.318344	4.9089	0.609971	1.77018	1.58876	1.71785	1.43234	6.19924	0.484812	0.0961082	1.52076	-0.778934	2.06356	1.73825	-0.680192	-0.252818	-0.778934	-0.238433	0.000165116	-0.318344	4.9089	0.609971	1.77018	1.58876	1.62686	1.8007	0.331568	-0.214151	0.475984	0.0961082	1.52076	0.0961082	1.52076	2.47362	0.439076	2.53672	4.54601	2.13373	1.57017	0.597116
222	-0.829109	2.24035	1.73825	-0.637541	-0.214478	-0.829109	-0.152521	-0.864703	0.0771634	-0.30047	4.94207	0.620793	1.85381	1.65335	1.76513	1.50486	6.12144	0.475984	0.0747964	1.54344	-0.829109	2.24035	1.72606	-0.637541	-0.214478	-0.829109	-0.152521	0.0771634	-0.30047	4.94207	0.620793	1.85381	1.65335	1.6888	1.78445	0.330435	-0.206171	0.556036	0.0747964	1.54344	0.0747964	1.54344	2.48778	0.449988	2.35459	4.60479	2.19959	1.58543	0.607218
223	-0.791411	2.19775	1.72606	-0.598044	-0.270233	-0.791411	-0.214144	-0.840404	-0.0075262	-0.30157	4.92247	0.646547	1.82256	1.61502	1.8007	1.4787	6.02132	0.556036	0.137432	1.55406	-0.791411	2.19775	1.7404	-0.598044	-0.270233	-0.791411	-0.214144	-0.0075262	-0.30157	4.92247	0.646547	1.82256	1.61502	1.63683	1.67576	0.34811	-0.192596	0.579057	0.137432	1.55406	0.137432	1.55406	2.55138	0.444165	2.34352	4.51297	2.18996	1.59357	0.600194
224	-0.775289	2.15148	1.7404	-0.634913	-0.294752	-0.775289	-0.184134	-0.858208	-0.074962	-0.287889	4.98357	0.622007	1.81808	1.62285	1.78445	1.40469	6.24979	0.579057	0.114441	1.5188	-0.775289	2.15148	1.81666	-0.634913	-0.294752	-0.775289	-0.184134	-0.074962	-0.287889	4.98357	0.622007	1.81808	1.62285	1.73962	1.62686	0.358188	-0.200063	0.537472	0.114441	1.5188	0.114441	1.5188	2.45011	0.445096	2.17656	4.342	2.15647	1.60051	0.600527
225	-0.817719	2.15062	1.81666	-0.612096	-0.307017	-0.817719	-0.165266	-0.850048	-0.0182424	-0.290158	4.97246	0.641954	1.82957	1.67048	1.67576	1.4471	6.2041	0.537472	0.132866	1.5806	-0.817719	2.15062	1.7546	-0.612096	-0.307017	-0.817719	-0.165266	-0.0182424	-0.290158	4.97246	0.641954	1.82957	1.67048	1.66742	1.6888	0.33845	-0.177406	0.412796	0.132866	1.5806	0.132866	1.5806	2.49374	0.449522	2.28197	4.5566	2.18332	1.57823	0.60688
226	-0.80197	2.15574	1.7546	-0.60717	-0.304314	-0.80197	-0.165462	-0.878078	0.0130597	-0.281197	4.9674	0.613617	1.83364	1.61651	1.62686	1.43778	6.1941	0.412796	0.0800586	1.55875	-0.80197	2.15574	1.74449	-0.60717	-0.304314	-0.80197	-0.165462	0.0130597	-0.281197	4.9674	0.613617	1.83364	1.61651	1.66272	1.63683	0.378965	-0.213774	0.44126	0.0800586	1.55875	0.0800586	1.55875	2.42236	0.440916	2.29477	4.6201	2.15474	1.61961	0.596684
227	-0.807441	2.17463	1.74449	-0.598715	-0.327828	-0.807441	-0.214165	-0.851136	-0.002261	-0.311697	4.92295	0.632111	1.77162	1.62155	1.6888	1.44103	6.2699	0.44126	0.139752	1.55556	-0.807441	2.17463	1.74355	-0.598715	-0.327828	-0.807441	-0.214165	-0.002261	-0.311697	4.92295	0.632111	1.77162	1.62155	1.68717	1.73962	0.364566	-0.201183	0.381083	0.139752	1.55556	0.139752	1.55556	2.49985	0.44457	2.31356	4.50418	2.08629	1.58767	0.600531
228	-0.797952	2.06167	1.74355	-0.606476	-0.303318	-0.797952	-0.17203	-0.874224	-0.0323397	-0.299204	5.034	0.628925	1.81061	1.69609	1.63683	1.40942	6.22761	0.381083	0.123465	1.51687	-0.797952	2.06167	1.72506	-0.606476	-0.303318	-0.797952	-0.17203	-0.0323397	-0.299204	5.034	0.628925	1.81061	1.69609	1.77855	1.66742	0.350146	-0.202965	0.404266	0.123465	1.51687	0.123465	1.51687	2.46173	0.439673	2.41022	4.51284	2.18066	1.55554	0.597853
229	-0.801622	2.23831	1.72506	-0.606919	-0.316085	-0.801622	-0.223548	-0.866093	-0.0121849	-0.330013	4.87242	0.628407	1.85913	1.70796	1.73962	1.42723	6.07922	0.404266	0.0987032	1.49989	-0.801622	2.23831	1.59843	-0.606919	-0.316085	-0.801622	-0.223548	-0.0121849	-0.330013	4.87242	0.628407	1.85913	1.70796	1.74638	1.66272	0.353882	-0.154086	0.437702	0.0987032	1.49989	0.0987032	1.49989	2.47709	0.436877	2.36978	4.3282	2.08839	1.56622	0.590786
230	-0.833584	2.18032	1.59843	-0.59876	-0.291698	-0.833584	-0.258047	-0.86577	-0.0884631	-0.34088	4.82663	0.625064	1.83249	1.66448	1.66742	1.42308	6.1956	0.437702	0.0966044	1.50203	-0.833584	2.18032	1.75611	-0.59876	-0.291698	-0.833584	-0.258047	-0.0884631	-0.34088	4.82663	0.625064	1.83249	1.66448	1.6992	1.68717	0.343261	-0.199067	0.461106	0.0966044	1.50203	0.0966044	1.50203	2.44605	0.436185	2.06083	4.36974	2.13979	1.62763	0.591661
231	-0.811791	2.26672	1.75611	-0.605122	-0.283845	-0.811791	-0.191448	-0.861857	-0.121654	-0.321852	4.89861	0.631161	1.91784	1.65649	1.66272	1.47189	6.1412	0.461106	0.155031	1.52991	-0.811791	2.26672	1.70245	-0.605122	-0.283845	-0.811791	-0.191448	-0.121654	-0.321852	4.89861	0.631161	1.91784	1.65649	1.67332	1.77855	0.349825	-0.196004	0.348572	0.155031	1.52991	0.155031	1.52991	2.45419	0.438194	2.26732	4.49326	2.08658	1.57114	0.592265
232	-0.809658	2.1833	1.70245	-0.61798	-0.317413	-0.809658	-0.238909	-0.868004	-0.131168	-0.313015	4.96541	0.626942	1.84776	1.68674	1.68717	1.49878	6.12935	0.348572	0.110325	1.5051	-0.809658	2.1833	1.79124	-0.61798	-0.317413	-0.809658	-0.238909	-0.131168	-0.313015	4.96541	0.626942	1.84776	1.68674	1.57451	1.74638	0.36533	-0.219003	0.339195	0.110325	1.5051	0.110325	1.5051	2.43913	0.435779	2.5475	4.62102	2.1944	1.50551	0.59161
233	-0.808886	2.15685	1.79124	-0.584934	-0.339105	-0.808886	-0.279915	-0.85809	-0.0507344	-0.363447	4.83432	0.604875	1.83394	1.69716	1.77855	1.45843	6.09766	0.339195	0.127795	1.51483	-0.808886	2.15685	1.80032	-0.584934	-0.339105	-0.808886	-0.279915	-0.0507344	-0.363447	4.83432	0.604875	1.83394	1.69716	1.62346	1.6992	0.365847	-0.181013	0.278797	0.127795	1.51483	0.127795	1.51483	2.42189	0.4285	2.00841	4.41438	2.0763	1.5923	0.580975
234	-0.805424	2.19791	1.80032	-0.586493	-0.321606	-0.805424	-0.200365	-0.872118	-0.10836	-0.306696	5.00547	0.63133	1.88796	1.64892	1.74638	1.45573	6.05815	0.278797	0.154153	1.51193	-0.805424	2.19791	1.75879	-0.586493	-0.321606	-0.805424	-0.200365	-0.10836	-0.306696	5.00547	0.63133	1.88796	1.64892	1.5841	1.67332	0.375459	-0.190126	0.307178	0.154153	1.51193	0.154153	1.51193	2.42198	0.440737	1.96853	4.22041	2.00806	1.60269	0.589667
235	-0.816374	2.17054	1.75879	-0.658878	-0.284603	-0.816374	-0.246741	-0.876359	-0.111968	-0.31638	4.98111	0.61016	1.86846	1.68926	1.6992	1.43085	6.19497	0.307178	0.117313	1.5401	-0.816374	2.17054	1.7356	-0.658878	-0.284603	-0.816374	-0.246741	-0.111968	-0.31638	4.98111	0.61016	1.86846	1.68926	1.60644	1.57451	0.400276	-0.196407	0.223651	0.117313	1.5401	0.117313	1.5401	2.50102	0.433275	2.04561	4.45625	2.00551	1.56199	0.586145
236	-0.821073	2.17156	1.7356	-0.651243	-0.32282	-0.821073	-0.174172	-0.878803	-0.125255	-0.293106	4.94784	0.60048	1.83226	1.665	1.67332	1.42574	6.19698	0.223651	0.131143	1.55104	-0.821073	2.17156	1.76484	-0.651243	-0.32282	-0.821073	-0.174172	-0.125255	-0.293106	4.94784	0.60048	1.83226	1.665	1.65558	1.62346	0.371203	-0.193623	0.256515	0.131143	1.55104	0.131143	1.55104	2.45226	0.433774	2.16249	4.44539	2.06095	1.55958	0.585753
237	-0.776501	2.22417	1.76484	-0.59125	-0.355326	-0.776501	-0.213358	-0.886806	-0.112482	-0.296212	4.96315	0.622267	1.89853	1.70954	1.57451	1.43261	6.04268	0.256515	0.182846	1.56279	-0.776501	2.22417	1.7572	-0.59125	-0.355326	-0.776501	-0.213358	-0.112482	-0.296212	4.96315	0.622267	1.89853	1.70954	1.68833	1.5841	0.365983	-0.19225	0.273766	0.182846	1.56279	0.182846	1.56279	2.45913	0.441632	2.13882	4.41787	2.07361	1.58952	0.594678
238	-0.798916	2.06302	1.7572	-0.616011	-0.285628	-0.798916	-0.303036	-0.880875	-0.0756511	-0.349218	4.87045	0.59444	1.87257	1.70856	1.62346	1.44951	6.07459	0.273766	0.170375	1.5615	-0.798916	2.06302	1.83411	-0.616011	-0.285628	-0.798916	-0.303036	-0.0756511	-0.349218	4.87045	0.59444	1.87257	1.70856	1.66033	1.60644	0.337441	-0.173861	0.205088	0.170375	1.5615	0.170375	1.5615	2.44327	0.43174	2.11699	4.59871	2.08498	1.57891	0.586801
239	-0.776609	2.08349	1.83411	-0.648477	-0.316389	-0.776609	-0.28546	-0.845601	-0.0967506	-0.311385	4.89824	0.593301	1.7714	1.6897	1.5841	1.47795	6.07804	0.205088	0.13801	1.52788	-0.776609	2.08349	1.70637	-0.648477	-0.316389	-0.776609	-0.28546	-0.0967506	-0.311385	4.89824	0.593301	1.7714	1.6897	1.64354	1.65558	0.377301	-0.172437	0.239615	0.13801	1.52788	0.13801	1.52788	2.40634	0.432189	2.14187	4.64907	2.06587	1.56327	0.586679
240	-0.7832	2.11727	1.70637	-0.617741	-0.349321	-0.7832	-0.223403	-0.878069	-0.132554	-0.337809	4.93803	0.623713	1.87143	1.6887	1.60644	1.38511	6.18072	0.239615	0.167146	1.53992	-0.7832	2.11727	1.76985	-0.617741	-0.349321	-0.7832	-0.223403	-0.132554	-0.337809	4.93803	0.623713	1.87143	1.6887	1.65923	1.68833	0.360006	-0.161449	0.183515	0.167146	1.53992	0.167146	1.53992	2.41184	0.435828	2.18725	4.52596	2.07398	1.5542	0.589757
241	-0.788048	2.31083	1.76985	-0.647624	-0.307804	-0.788048	-0.23924	-0.858453	-0.187013	-0.321651	4.97601	0.655985	1.93764	1.71345	1.65558	1.44767	6.11378	0.183515	0.132389	1.54047	-0.788048	2.31083	1.82946	-0.647624	-0.307804	-0.788048	-0.23924	-0.187013	-0.321651	4.97601	0.655985	1.93764	1.71345	1.68775	1.66033	0.361641	-0.183977	0.0982897	0.132389	1.54047	0.132389	1.54047	2.38959	0.437698	2.06549	4.57341	2.11263	1.52468	0.592337
242	-0.79586	2.13899	1.82946	-0.639635	-0.331129	-0.79586	-0.327812	-0.865697	-0.225593	-0.305541	4.97288	0.600714	1.88477	1.70232	1.68833	1.4671	6.14307	0.0982897	0.116798	1.56759	-0.79586	2.13899	1.89809	-0.639635	-0.331129	-0.79586	-0.327812	-0.225593	-0.305541	4.97288	0.600714	1.88477	1.70232	1.52058	1.64354	0.385092	-0.14663	0.133591	0.116798	1.56759	0.116798	1.56759	2.42868	0.42738	2.22889	4.36102	2.11352	1.54617	0.581444
243	-0.800003	2.07613	1.89809	-0.627072	-0.371877	-0.800003	-0.273957	-0.880674	-0.211413	-0.343509	4.85234	0.571686	1.84702	1.71439	1.66033	1.43517	6.15136	0.133591	0.129307	1.51997	-0.800003	2.07613	1.74592	-0.627072	-0.371877	-0.800003	-0.273957	-0.211413	-0.343509	4.85234	0.571686	1.84702	1.71439	1.54479	1.65923	0.380975	-0.133563	0.124786	0.129307	1.51997	0.129307	1.51997	2.43822	0.427954	2.13269	4.35886	2.13684	1.5203	0.580948
244	-0.857584	2.05784	1.74592	-0.61328	-0.361681	-0.857584	-0.306626	-0.849416	-0.11785	-0.343497	4.89573	0.593741	1.80697	1.70254	1.64354	1.41139	6.10542	0.124786	0.133269	1.48181	-0.857584	2.05784	1.85181	-0.61328	-0.361681	-0.857584	-0.306626	-0.11785	-0.343497	4.89573	0.593741	1.80697	1.70254	1.68137	1.68775	0.364932	-0.18324	0.0923336	0.133269	1.48181	0.133269	1.48181	2.38797	0.424723	2.07932	4.46348	2.06079	1.54727	0.579245
245	-0.813087	2.27156	1.85181	-0.614555	-0.375415	-0.813087	-0.26803	-0.876825	-0.136709	-0.313772	4.99179	0.608776	1.90455	1.70939	1.65923	1.45341	6.16237	0.0923336	0.110625	1.50331	-0.813087	2.27156	1.77366	-0.614555	-0.375415	-0.813087	-0.26803	-0.136709	-0.313772	4.99179	0.608776	1.90455	1.70939	1.73272	1.52058	0.391041	-0.160261	0.0712256	0.110625	1.50331	0.110625	1.50331	2.43002	0.436591	2.18839	4.35298	2.08325	1.56935	0.589827
246	-0.806429	2.23546	1.77366	-0.559342	-0.361367	-0.806429	-0.206645	-0.896504	-0.186951	-0.306626	4.97806	0.605686	1.90256	1.71811	1.68775	1.45575	6.18594	0.0712256	0.127821	1.55734	-0.806429	2.23546	1.8866	-0.559342	-0.361367	-0.806429	-0.206645	-0.186951	-0.306626	4.97806	0.605686	1.90256	1.71811	1.75055	1.54479	0.384322	-0.156141	0.0355724	0.127821	1.55734	0.127821	1.55734	2.38889	0.431212	2.24158	4.37666	2.14062	1.56366	0.586034
247	-0.770191	2.13496	1.8866	-0.62367	-0.406641	-0.770191	-0.359094	-0.855166	-0.151258	-0.365971	4.92591	0.637568	1.88703	1.69255	1.52058	1.48793	6.05694	0.0355724	0.11268	1.4987	-0.770191	2.13496	1.75776	-0.62367	-0.406641	-0.770191	-0.359094	-0.151258	-0.365971	4.92591	0.637568	1.88703	1.69255	1.66267	1.68137	0.356893	-0.141854	0.0224465	0.11268	1.4987	0.11268	1.4987	2.36301	0.429144	2.15639	4.56603	2.01382	1.54122	0.582758
248	-0.809076	2.23074	1.75776	-0.557475	-0.36739	-0.809076	-0.295174	-0.865932	-0.106971	-0.351474	4.86773	0.608164	1.88249	1.68944	1.54479	1.4136	6.05386	0.0224465	0.152014	1.54878	-0.809076	2.23074	1.81714	-0.557475	-0.36739	-0.809076	-0.295174	-0.106971	-0.351474	4.86773	0.608164	1.88249	1.68944	1.73267	1.73272	0.367939	-0.154575	0.0295576	0.152014	1.54878	0.152014	1.54878	2.39672	0.428594	2.08859	4.56737	2.04569	1.57015	0.584577
249	-0.828976	2.13974	1.81714	-0.621519	-0.352812	-0.828976	-0.314932	-0.864032	-0.214931	-0.319408	5.00144	0.597093	1.8653	1.6918	1.68137	1.41101	6.06017	0.0295576	0.15395	1.55316	-0.828976	2.13974	1.88449	-0.621519	-0.352812	-0.828976	-0.314932	-0.214931	-0.319408	5.00144	0.597093	1.8653	1.6918	1.76772	1.75055	0.336815	-0.154544	0.00431894	0.15395	1.55316	0.15395	1.55316	2.36905	0.427795	2.13095	4.26814	2.02975	1.52829	0.58126
250	-0.819762	2.21679	1.88449	-0.636357	-0.375453	-0.819762	-0.263933	-0.870756	-0.177481	-0.324641	4.91257	0.592456	1.81499	1.71734	1.73272	1.46085	6.11843	0.00431894	0.119174	1.4836	-0.819762	2.21679	1.79187	-0.636357	-0.375453	-0.819762	-0.263933	-0.177481	-0.324641	4.91257	0.592456	1.81499	1.71734	1.563	1.66267	0.365829	-0.149705	0.0231562	0.119174	1.4836	0.119174	1.4836	2.40274	0.427091	2.06646	4.42481	2.06158	1.58125	0.581016
251	-0.824153	2.10708	1.79187	-0.600012	-0.357128	-0.824153	-0.202971	-0.887849	-0.161851	-0.30111	5.05604	0.597284	1.86893	1.76962	1.75055	1.46263	6.19239	0.0231562	0.161791	1.51181	-0.824153	2.10708	1.8744	-0.600012	-0.357128	-0.824153	-0.202971	-0.161851	-0.30111	5.05604	0.597284	1.86893	1.76962	1.73507	1.73267	0.386538	-0.168843	-0.0280503	0.161791	1.51181	0.161791	1.51181	2.37843	0.438357	2.21139	4.36324	2.0753	1.56304	0.591051
252	-0.808172	2.15259	1.8744	-0.603892	-0.408272	-0.808172	-0.272384	-0.879749	-0.190982	-0.325671	4.95465	0.604036	1.88049	1.69072	1.66267	1.47472	5.9988	-0.0280503	0.157728	1.55416	-0.808172	2.15259	1.76546	-0.603892	-0.408272	-0.808172	-0.272384	-0.190982	-0.325671	4.95465	0.604036	1.88049	1.69072	1.73373	1.76772	0.362412	-0.138878	-0.137198	0.157728	1.55416	0.157728	1.55416	2.36127	0.429886	2.13395	4.54213	2.08829	1.54159	0.582836
253	-0.791361	2.22818	1.76546	-0.599056	-0.405683	-0.791361	-0.287157	-0.854162	-0.155927	-0.3071	5.01221	0.615402	1.9242	1.71322	1.73267	1.47942	6.10332	-0.137198	0.15583	1.48027	-0.791361	2.22818	1.86664	-0.599056	-0.405683	-0.791361	-0.287157	-0.155927	-0.3071	5.01221	0.615402	1.9242	1.71322	1.72083	1.563	0.370522	-0.139137	-0.0632386	0.15583	1.48027	0.15583	1.48027	2.40898	0.426422	2.11403	4.51115	2.05221	1.51529	0.579914
254	-0.836863	2.13824	1.86664	-0.587858	-0.369079	-0.836863	-0.275561	-0.898443	-0.180452	-0.319193	5.01783	0.602189	1.905	1.73081	1.76772	1.47039	5.81348	-0.0632386	0.0902125	1.52729	-0.836863	2.13824	1.82386	-0.587858	-0.369079	-0.836863	-0.275561	-0.180452	-0.319193	5.01783	0.602189	1.905	1.73081	1.66435	1.73507	0.369306	-0.180641	-0.0353229	0.0902125	1.52729	0.0902125	1.52729	2.33792	0.421961	2.11276	4.58791	2.10888	1.54232	0.575255
255	-0.7856	1.98716	1.82386	-0.589895	-0.413243	-0.7856	-0.298588	-0.860476	-0.110427	-0.317755	4.92692	0.555035	1.80991	1.69075	1.563	1.49213	5.97664	-0.0353229	0.128236	1.49015	-0.7856	1.98716	1.94022	-0.589895	-0.413243	-0.7856	-0.298588	-0.110427	-0.317755	4.92692	0.555035	1.80991	1.69075	1.77668	1.73373	0.390903	-0.15387	-0.148405	0.128236	1.49015	0.128236	1.49015	2.36856	0.425551	1.94898	4.47128	2.03983	1.545	0.576999
256	-0.763567	2.15322	1.94022	-0.656284	-0.370359	-0.763567	-0.334008	-0.851743	-0.179177	-0.345271	4.96586	0.597162	1.89273	1.73006	1.73507	1.41002	5.86131	-0.148405	0.159764	1.50473	-0.763567	2.15322	1.7907	-0.656284	-0.370359	-0.763567	-0.334008	-0.179177	-0.345271	4.96586	0.597162	1.89273	1.73006	1.56919	1.72083	0.392313	-0.153647	-0.128584	0.159764	1.50473	0.159764	1.50473	2.35592	0.418124	2.12941	4.47879	2.06239	1.49109	0.571333
257	-0.793179	1.99415	1.7907	-0.593993	-0.402135	-0.793179	-0.374642	-0.892003	-0.199001	-0.338661	4.95536	0.550355	1.84507	1.65558	1.73373	1.47709	6.02934	-0.128584	0.164167	1.52377	-0.793179	1.99415	1.69763	-0.593993	-0.402135	-0.793179	-0.374642	-0.199001	-0.338661	4.95536	0.550355	1.84507	1.65558	1.63545	1.66435	0.395167	-0.170804	-0.0894071	0.164167	1.52377	0.164167	1.52377	2.32429	0.412415	2.10642	4.43296	2.0744	1.51314	0.56342
258	-0.797978	2.06446	1.69763	-0.61072	-0.403121	-0.797978	-0.319526	-0.896059	-0.184411	-0.341333	4.8758	0.558319	1.88132	1.74551	1.72083	1.50016	5.90322	-0.0894071	0.153225	1.53133	-0.797978	2.06446	1.91151	-0.61072	-0.403121	-0.797978	-0.319526	-0.184411	-0.341333	4.8758	0.558319	1.88132	1.74551	1.68296	1.77668	0.340726	-0.164653	-0.108763	0.153225	1.53133	0.153225	1.53133	2.29303	0.42049	2.1268	4.50082	2.0406	1.49302	0.573335
259	-0.794316	2.05891	1.91151	-0.591215	-0.429035	-0.794316	-0.357967	-0.896377	-0.266138	-0.351014	4.87592	0.548356	1.86196	1.67503	1.66435	1.52324	5.88807	-0.108763	0.147677	1.53992	-0.794316	2.05891	1.8578	-0.591215	-0.429035	-0.794316	-0.357967	-0.266138	-0.351014	4.87592	0.548356	1.86196	1.67503	1.69187	1.56919	0.34937	-0.151036	-0.110951	0.147677	1.53992	0.147677	1.53992	2.37426	0.417106	1.999	4.40491	2.10717	1.44408	0.568188
260	-0.818151	1.98067	1.8578	-0.557396	-0.43152	-0.818151	-0.357563	-0.858012	-0.225572	-0.351161	4.93204	0.55932	1.88437	1.75507	1.77668	1.51132	5.94961	-0.110951	0.16289	1.48593	-0.818151	1.98067	1.80007	-0.557396	-0.43152	-0.818151	-0.357563	-0.225572	-0.351161	4.93204	0.55932	1.88437	1.75507	1.59177	1.63545	0.399715	-0.147335	-0.179086	0.16289	1.48593	0.16289	1.48593	2.34383	0.417417	1.8999	4.56783	1.99503	1.50552	0.568862
261	-0.762405	1.96178	1.80007	-0.600422	-0.414305	-0.762405	-0.382038	-0.90124	-0.249542	-0.360747	4.9081	0.534702	1.81387	1.66583	1.56919	1.49295	5.85845	-0.179086	0.147237	1.46449	-0.762405	1.96178	1.78491	-0.600422	-0.414305	-0.762405	-0.382038	-0.249542	-0.360747	4.9081	0.534702	1.81387	1.66583	1.52954	1.68296	0.356778	-0.131477	-0.188654	0.147237	1.46449	0.147237	1.46449	2.31611	0.408838	2.0946	4.36162	2.02286	1.53186	0.560388
262	-0.809741	2.04261	1.78491	-0.617775	-0.428097	-0.809741	-0.335622	-0.889148	-0.146633	-0.370801	4.86316	0.561118	1.80601	1.66855	1.63545	1.57538	5.79025	-0.188654	0.131224	1.49084	-0.809741	2.04261	1.89989	-0.617775	-0.428097	-0.809741	-0.335622	-0.146633	-0.370801	4.86316	0.561118	1.80601	1.66855	1.69278	1.69187	0.37769	-0.119548	-0.163718	0.131224	1.49084	0.131224	1.49084	2.32439	0.414524	1.97516	4.66899	2.04513	1.50503	0.56821
263	-0.811866	1.96495	1.89989	-0.6259	-0.442134	-0.811866	-0.361784	-0.885406	-0.219763	-0.361458	4.92332	0.551263	1.85682	1.7603	1.68296	1.54622	5.96197	-0.163718	0.157085	1.47397	-0.811866	1.96495	1.82157	-0.6259	-0.442134	-0.811866	-0.361784	-0.219763	-0.361458	4.92332	0.551263	1.85682	1.7603	1.67792	1.59177	0.348535	-0.136192	-0.208093	0.157085	1.47397	0.157085	1.47397	2.3209	0.410823	1.99149	4.50378	2.17932	1.51633	0.561913
264	-0.791419	1.96664	1.82157	-0.633445	-0.432223	-0.791419	-0.369325	-0.868552	-0.278446	-0.352445	4.90166	0.558613	1.82119	1.69618	1.69187	1.5392	5.87565	-0.208093	0.148364	1.46542	-0.791419	1.96664	1.88343	-0.633445	-0.432223	-0.791419	-0.369325	-0.278446	-0.352445	4.90166	0.558613	1.82119	1.69618	1.7295	1.52954	0.353254	-0.146222	-0.228981	0.148364	1.46542	0.148364	1.46542	2.29467	0.406761	1.97153	4.33056	2.00421	1.49548	0.556819
265	-0.827142	1.97698	1.88343	-0.599454	-0.414997	-0.827142	-0.308084	-0.886532	-0.226499	-0.328812	4.92298	0.545535	1.85701	1.69741	1.59177	1.48557	5.79593	-0.228981	0.167898	1.47441	-0.827142	1.97698	1.95618	-0.599454	-0.414997	-0.827142	-0.308084	-0.226499	-0.328812	4.92298	0.545535	1.85701	1.69741	1.67414	1.69278	0.37455	-0.0975841	-0.222721	0.167898	1.47441	0.167898	1.47441	2.31316	0.413363	1.90541	4.41926	1.99777	1.45545	0.56182
266	-0.79713	1.99469	1.95618	-0.625911	-0.410444	-0.79713	-0.351398	-0.87657	-0.160986	-0.34673	4.94788	0.557859	1.81102	1.70195	1.52954	1.52834	6.02523	-0.222721	0.177179	1.50348	-0.79713	1.99469	1.83137	-0.625911	-0.410444	-0.79713	-0.351398	-0.160986	-0.34673	4.94788	0.557859	1.81102	1.70195	1.71134	1.67792	0.384437	-0.135104	-0.255937	0.177179	1.50348	0.177179	1.50348	2.26867	0.419233	1.87544	4.4972	2.04361	1.46645	0.568918
267	-0.828902	2.05896	1.83137	-0.544673	-0.4249	-0.828902	-0.296188	-0.887854	-0.267722	-0.325218	4.93963	0.54973	1.85491	1.73082	1.69278	1.54026	5.93261	-0.255937	0.149144	1.52612	-0.828902	2.05896	1.87562	-0.544673	-0.4249	-0.828902	-0.296188	-0.267722	-0.325218	4.93963	0.54973	1.85491	1.73082	1.68271	1.7295	0.368653	-0.150021	-0.278029	0.149144	1.52612	0.149144	1.52612	2.32997	0.41681	1.96979	4.42639	2.085	1.4754	0.567839
268	-0.802129	1.86368	1.87562	-0.632387	-0.406422	-0.802129	-0.321646	-0.891548	-0.257675	-0.323094	5.03433	0.526303	1.78717	1.71366	1.67792	1.51098	5.93069	-0.278029	0.17143	1.50047	-0.802129	1.86368	1.92101	-0.632387	-0.406422	-0.802129	-0.321646	-0.257675	-0.323094	5.03433	0.526303	1.78717	1.71366	1.68736	1.67414	0.396177	-0.102435	-0.270869	0.17143	1.50047	0.17143	1.50047	2.25654	0.413564	1.92322	4.28659	2.06118	1.47489	0.563885
269	-0.828619	2.03563	1.92101	-0.547815	-0.391862	-0.828619	-0.321108	-0.871457	-0.230693	-0.332725	4.94062	0.533262	1.87718	1.72178	1.7295	1.46498	5.8818	-0.270869	0.160479	1.46778	-0.828619	2.03563	1.91269	-0.547815	-0.391862	-0.828619	-0.321108	-0.230693	-0.332725	4.94062	0.533262	1.87718	1.72178	1.70161	1.71134	0.36963	-0.118843	-0.329896	0.160479	1.46778	0.160479	1.46778	2.29754	0.416277	1.90195	4.33368	2.01547	1.49844	0.562544
270	-0.778684	1.99771	1.91269	-0.583124	-0.441034	-0.778684	-0.383776	-0.881884	-0.235014	-0.349549	4.9503	0.576664	1.903	1.75211	1.67414	1.55726	5.76529	-0.329896	0.140339	1.43776	-0.778684	1.99771	1.8829	-0.583124	-0.441034	-0.778684	-0.383776	-0.235014	-0.349549	4.9503	0.576664	1.903	1.75211	1.7961	1.68271	0.400176	-0.154025	-0.317318	0.140339	1.43776	0.140339	1.43776	2.27699	0.411028	1.91872	4.31057	2.00486	1.42829	0.559649
271	-0.801547	2.08411	1.8829	-0.616023	-0.406555	-0.801547	-0.304319	-0.893227	-0.314921	-0.325352	5.00244	0.557807	1.87025	1.77099	1.71134	1.45481	5.76204	-0.317318	0.105179	1.46161	-0.801547	2.08411	1.82717	-0.616023	-0.406555	-0.801547	-0.304319	-0.314921	-0.325352	5.00244	0.557807	1.87025	1.77099	1.68803	1.68736	0.365971	-0.133396	-0.266601	0.105179	1.46161	0.105179	1.46161	2.25945	0.409946	2.00485	4.6188	2.07769	1.44158	0.562275
272	-0.808737	1.9692	1.82717	-0.618776	-0.429424	-0.808737	-0.366397	-0.90583	-0.224011	-0.370896	4.8199	0.532317	1.86579	1.73958	1.68271	1.50899	5.86981	-0.266601	0.124648	1.46946	-0.808737	1.9692	1.87227	-0.618776	-0.429424	-0.808737	-0.366397	-0.224011	-0.370896	4.8199	0.532317	1.86579	1.73958	1.63108	1.70161	0.361323	-0.124888	-0.343458	0.124648	1.46946	0.124648	1.46946	2.25959	0.406498	1.94346	4.47674	2.07809	1.47119	0.558372
273	-0.798666	1.9738	1.87227	-0.600854	-0.453706	-0.798666	-0.37248	-0.873396	-0.191865	-0.365524	4.84485	0.532822	1.84812	1.71683	1.68736	1.54217	5.81074	-0.343458	0.183764	1.47567	-0.798666	1.9738	1.929	-0.600854	-0.453706	-0.798666	-0.37248	-0.191865	-0.365524	4.84485	0.532822	1.84812	1.71683	1.80362	1.7961	0.368766	-0.14449	-0.365138	0.183764	1.47567	0.183764	1.47567	2.24276	0.408547	1.86078	4.47517	2.06816	1.51896	0.559849
274	-0.814457	1.99959	1.929	-0.611676	-0.42157	-0.814457	-0.355081	-0.897165	-0.256389	-0.339682	4.99495	0.533922	1.84821	1.74917	1.70161	1.41267	5.85343	-0.365138	0.17453	1.5154	-0.814457	1.99959	1.90403	-0.611676	-0.42157	-0.814457	-0.355081	-0.256389	-0.339682	4.99495	0.533922	1.84821	1.74917	1.67265	1.68803	0.383256	-0.0876845	-0.359535	0.17453	1.5154	0.17453	1.5154	2.23777	0.417596	2.09015	4.64994	2.16437	1.46933	0.569767
275	-0.808097	1.94025	1.90403	-0.601446	-0.393626	-0.808097	-0.386239	-0.876864	-0.241306	-0.335768	4.87744	0.505246	1.84018	1.74519	1.7961	1.56142	5.88466	-0.359535	0.180829	1.48985	-0.808097	1.94025	1.94876	-0.601446	-0.393626	-0.808097	-0.386239	-0.241306	-0.335768	4.87744	0.505246	1.84018	1.74519	1.66387	1.63108	0.354502	-0.108214	-0.374735	0.180829	1.48985	0.180829	1.48985	2.27943	0.412001	1.66742	4.53519	2.07805	1.49334	0.56067
276	-0.806304	1.97217	1.94876	-0.619801	-0.445663	-0.806304	-0.36796	-0.904199	-0.276936	-0.34828	4.87588	0.517853	1.84537	1.72077	1.68803	1.54521	5.77665	-0.374735	0.146943	1.50047	-0.806304	1.97217	1.90274	-0.619801	-0.445663	-0.806304	-0.36796	-0.276936	-0.34828	4.87588	0.517853	1.84537	1.72077	1.8928	1.80362	0.38276	-0.104841	-0.390323	0.146943	1.50047	0.146943	1.50047	2.26698	0.412242	1.98621	4.58036	2.10931	1.45112	0.562695
277	-0.800169	1.91472	1.90274	-0.579279	-0.453147	-0.800169	-0.354087	-0.873215	-0.223208	-0.359745	4.88821	0.519674	1.86225	1.75052	1.63108	1.51685	5.60281	-0.390323	0.137707	1.45792	-0.800169	1.91472	1.83248	-0.579279	-0.453147	-0.800169	-0.354087	-0.223208	-0.359745	4.88821	0.519674	1.86225	1.75052	1.8928	1.67265	0.386051	-0.109576	-0.42671	0.137707	1.45792	0.137707	1.45792	2.27973	0.407101	1.87933	4.49436	2.11084	1.4673	0.559189
278	-0.791992	1.90641	1.83248	-0.599488	-0.484752	-0.791992	-0.400949	-0.921194	-0.303701	-0.376786	4.89236	0.487178	1.80396	1.71482	1.80362	1.51669	5.65681	-0.42671	0.148851	1.46351	-0.791992	1.90641	1.91914	-0.599488	-0.484752	-0.791992	-0.400949	-0.303701	-0.376786	4.89236	0.487178	1.80396	1.71482	1.8928	1.66387	0.39597	-0.0989708	-0.453863	0.148851	1.46351	0.148851	1.46351	2.28458	0.400616	1.92086	4.52697	2.13863	1.50623	0.551629
279	-0.795653	1.91374	1.91914	-0.603779	-0.460944	-0.795653	-0.410466	-0.891474	-0.305327	-0.371628	4.85456	0.502575	1.85102	1.68554	1.67265	1.52657	5.66908	-0.453863	0.155848	1.45607	-0.795653	1.91374	1.96181	-0.603779	-0.460944	-0.795653	-0.410466	-0.305327	-0.371628	4.85456	0.502575	1.85102	1.68554	1.8928	1.8928	0.36889	-0.081541	-0.433273	0.155848	1.45607	0.155848	1.45607	2.27343	0.403093	2.02845	4.43726	2.14743	1.46619	0.553842
280	-0.790008	2.09291	1.96181	-0.665876	-0.407399	-0.790008	-0.419362	-0.898694	-0.296206	-0.348985	4.94118	0.536252	1.86437	1.76499	1.66387	1.54113	5.79808	-0.433273	0.143274	1.512	-0.790008	2.09291	1.92127	-0.665876	-0.407399	-0.790008	-0.419362	-0.296206	-0.348985	4.94118	0.536252	1.86437	1.76499	1.8928	1.8928	0.381509	-0.0916881	-0.467723	0.143274	1.512	0.143274	1.512	2.16957	0.407435	1.87672	4.35348	2.12123	1.51374	0.556893
281	-0.792266	2.09142	1.92127	-0.59909	-0.422263	-0.792266	-0.385328	-0.909307	-0.155331	-0.370691	4.88085	0.529047	1.84086	1.79823	1.8928	1.47707	5.68705	-0.467723	0.192485	1.49894	-0.792266	2.09142	1.95894	-0.59909	-0.422263	-0.792266	-0.385328	-0.155331	-0.370691	4.88085	0.529047	1.84086	1.79823	1.8928	1.8928	0.366042	-0.0986293	-0.456515	0.192485	1.49894	0.192485	1.49894	2.2305	0.421681	1.83674	4.5996	2.09778	1.49441	0.573837
282	-0.802834	2.05301	1.95894	-0.638122	-0.419816	-0.802834	-0.290643	-0.898791	-0.276389	-0.299884	4.93618	0.530452	1.8352	1.7365	1.8928	1.5065	5.58974	-0.456515	0.177391	1.47558	-0.802834	2.05301	1.92155	-0.638122	-0.419816	-0.802834	-0.290643	-0.276389	-0.299884	4.93618	0.530452	1.8352	1.7365	1.8928	1.8928	0.366942	-0.0880811	-0.492222	0.177391	1.47558	0.177391	1.47558	2.2049	0.415281	1.87637	4.38434	2.15286	1.47348	0.563518
283	-0.827166	2.13415	1.92155	-0.616	-0.442609	-0.827166	-0.371642	-0.869904	-0.362674	-0.3639	4.899	0.546562	1.84905	1.76665	1.8928	1.523	5.7261	-0.492222	0.205425	1.48961	-0.827166	2.13415	1.9033	-0.616	-0.442609	-0.827166	-0.371642	-0.362674	-0.3639	4.899	0.546562	1.84905	1.76665	1.8928	1.8928	0.37298	-0.0953817	-0.502147	0.205425	1.48961	0.205425	1.48961	2.24822	0.41272	1.83544	4.21087	2.16598	1.5068	0.559002
284	-0.821156	1.96399	1.9033	-0.576752	-0.41863	-0.821156	-0.43102	-0.897033	-0.30621	-0.377059	4.8503	0.505147	1.89846	1.76341	1.8928	1.54066	5.70209	-0.502147	0.145282	1.52439	-0.821156	1.96399	1.99246	-0.576752	-0.41863	-0.821156	-0.43102	-0.30621	-0.377059	4.8503	0.505147	1.89846	1.76341	1.8928	1.8928	0.370097	-0.0820361	-0.49627	0.145282	1.52439	0.145282	1.52439	2.22147	0.409863	1.73817	4.23888	2.11986	1.46467	0.555967
285	-0.835601	1.99496	1.99246	-0.581145	-0.438663	-0.835601	-0.456045	-0.875571	-0.24112	-0.371505	4.89563	0.554344	1.86882	1.77656	1.8928	1.548	5.84916	-0.49627	0.193403	1.47988	-0.835601	1.99496	1.92507	-0.581145	-0.438663	-0.835601	-0.456045	-0.24112	-0.371505	4.89563	0.554344	1.86882	1.77656	1.8928	1.8928	0.373768	-0.0818258	-0.49627	0.193403	1.47988	0.193403	1.47988	2.27482	0.416221	1.9316	4.57505	2.15623	1.4699	0.567415
286	-0.822335	2.05146	1.92507	-0.597691	-0.4752	-0.822335	-0.379224	-0.88087	-0.25387	-0.345792	4.88421	0.531682	1.92445	1.75975	1.8928	1.51534	5.70094	-0.49627	0.180345	1.47783	-0.822335	2.05146	1.94961	-0.597691	-0.4752	-0.822335	-0.379224	-0.25387	-0.345792	4.88421	0.531682	1.92445	1.75975	1.8928	1.8928	0.322074	-0.0900792	-0.49627	0.180345	1.47783	0.180345	1.47783	2.24012	0.416728	1.8647	4.32179	2.04214	1.47364	0.564172
287	-0.827897	2.0267	1.94961	-0.571438	-0.450169	-0.827897	-0.434331	-0.895907	-0.266613	-0.373259	4.87456	0.509487	1.85596	1.76084	1.8928	1.56663	5.74925	-0.49627	0.189541	1.52333	-0.827897	2.0267	1.86962	-0.571438	-0.450169	-0.827897	-0.434331	-0.266613	-0.373259	4.87456	0.509487	1.85596	1.76084	1.8928	1.8928	0.377802	-0.0770184	-0.49627	0.189541	1.52333	0.189541	1.52333	2.24258	0.416521	1.69834	4.47178	2.0584	1.47403	0.559553
288	-0.776816	2.02009	1.86962	-0.606031	-0.431985	-0.776816	-0.409524	-0.889295	-0.270179	-0.357523	4.87897	0.520372	1.8558	1.75973	1.8928	1.55714	5.70601	-0.49627	0.201188	1.50337	-0.776816	2.02009	1.84776	-0.606031	-0.431985	-0.776816	-0.409524	-0.270179	-0.357523	4.87897	0.520372	1.8558	1.75973	1.8928	1.8928	0.40586	-0.0488108	-0.49627	0.201188	1.50337	0.201188	1.50337	2.23253	0.410026	1.92391	4.43784	2.1692	1.43778	0.555952
289	-0.808778	2.06173	1.84776	-0.612279	-0.440769	-0.808778	-0.447438	-0.916933	-0.309583	-0.396647	4.85847	0.500896	1.84769	1.78689	1.8928	1.52238	5.80076	-0.49627	0.193944	1.49568	-0.808778	2.06173	1.96934	-0.612279	-0.440769	-0.808778	-0.447438	-0.309583	-0.396647	4.85847	0.500896	1.84769	1.78689	1.8928	1.8928	0.391148	-0.0542296	-0.49627	0.193944	1.49568	0.193944	1.49568	2.2176	0.411416	1.69471	4.18079	2.13011	1.46014	0.557789
290	-0.825124	2.11764	1.96934	-0.631453	-0.429149	-0.825124	-0.314705	-0.898625	-0.39562	-0.334934	4.91713	0.523295	1.89507	1.75326	1.8928	1.55934	5.61841	-0.49627	0.193753	1.49222	-0.825124	2.11764	1.9191	-0.631453	-0.429149	-0.825124	-0.314705	-0.39562	-0.334934	4.91713	0.523295	1.89507	1.75326	1.8928	1.8928	0.380739	-0.0641292	-0.49627	0.193753	1.49222	0.193753	1.49222	2.23061	0.408805	1.85242	4.54544	2.20902	1.46076	0.558392
291	-0.793794	1.99609	1.9191	-0.573111	-0.404468	-0.793794	-0.414439	-0.920351	-0.32764	-0.361341	4.93367	0.502763	1.90357	1.78476	1.8928	1.5644	5.59361	-0.49627	0.195099	1.50082	-0.793794	1.99609	1.93736	-0.573111	-0.404468	-0.793794	-0.414439	-0.32764	-0.361341	4.93367	0.502763	1.90357	1.78476	1.8928	1.8928	0.387435	-0.051304	-0.49627	0.195099	1.50082	0.195099	1.50082	2.20192	0.413783	2.08268	4.36176	2.12489	1.45447	0.563172
292	-0.81488	1.97767	1.93736	-0.607647	-0.453839	-0.81488	-0.388948	-0.884318	-0.338787	-0.373868	4.84248	0.512207	1.79938	1.71198	1.8928	1.56235	5.61648	-0.49627	0.200473	1.50715	-0.81488	1.97767	1.95291	-0.607647	-0.453839	-0.81488	-0.388948	-0.338787	-0.373868	4.84248	0.512207	1.79938	1.71198	1.8928	1.8928	0.407403	-0.0546143	-0.49627	0.200473	1.50715	0.200473	1.50715	2.21428	0.404648	1.94681	4.61512	2.14219	1.45673	0.555302
293	-0.813851	1.89279	1.95291	-0.662827	-0.476053	-0.813851	-0.410135	-0.896974	-0.306868	-0.368564	4.86719	0.494103	1.8063	1.74181	1.8928	1.57713	5.64803	-0.49627	0.187901	1.5297	-0.813851	1.89279	2.01885	-0.662827	-0.476053	-0.813851	-0.410135	-0.306868	-0.368564	4.86719	0.494103	1.8063	1.74181	1.8928	1.8928	0.368715	-0.0533826	-0.49627	0.187901	1.5297	0.187901	1.5297	2.18034	0.404393	1.65897	4.41593	2.06533	1.44815	0.547423
294	-0.786588	1.83211	2.01885	-0.623522	-0.474157	-0.786588	-0.370401	-0.9003	-0.313839	-0.345041	4.95861	0.48464	1.80574	1.78458	1.8928	1.57158	5.68701	-0.49627	0.212423	1.44064	-0.786588	1.83211	2.01885	-0.623522	-0.474157	-0.786588	-0.370401	-0.313839	-0.345041	4.95861	0.48464	1.80574	1.78458	1.8928	1.8928	0.391219	-0.0320371	-0.49627	0.212423	1.44064	0.212423	1.44064	2.18034	0.412801	1.71742	4.51998	2.15765	1.4348	0.561596
295	-0.789883	1.96089	2.01885	-0.572474	-0.405664	-0.789883	-0.4388	-0.896367	-0.316616	-0.366367	4.92796	0.511283	1.87323	1.77686	1.8928	1.54291	5.73988	-0.49627	0.199264	1.50091	-0.789883	1.96089	2.01885	-0.572474	-0.405664	-0.789883	-0.4388	-0.316616	-0.366367	4.92796	0.511283	1.87323	1.77686	1.8928	1.8928	0.377126	-0.0430253	-0.49627	0.199264	1.50091	0.199264	1.50091	2.18034	0.413186	1.79493	4.53104	2.13767	1.42986	0.560018
296	-0.839112	1.98221	2.01885	-0.591147	-0.451108	-0.839112	-0.408852	-0.880277	-0.362457	-0.384021	4.82092	0.504919	1.88254	1.76478	1.8928	1.62189	5.76049	-0.49627	0.174181	1.49061	-0.839112	1.98221	2.01885	-0.591147	-0.451108	-0.839112	-0.408852	-0.362457	-0.384021	4.82092	0.504919	1.88254	1.76478	1.8928	1.8928	0.368792	-0.0276875	-0.49627	0.174181	1.49061	0.174181	1.49061	2.18034	0.413204	1.71274	4.32868	2.11294	1.38033	0.55964
297	-0.801896	1.97617	2.01885	-0.596564	-0.4516	-0.801896	-0.456696	-0.894702	-0.318663	-0.358629	4.86312	0.485743	1.87835	1.78857	1.8928	1.59517	5.52505	-0.49627	0.226693	1.51425	-0.801896	1.97617	2.01885	-0.596564	-0.4516	-0.801896	-0.456696	-0.318663	-0.358629	4.86312	0.485743	1.87835	1.78857	1.8928	1.8928	0.359832	-0.0423692	-0.49627	0.226693	1.51425	0.226693	1.51425	2.18034	0.40888	1.57871	4.43852	2.10862	1.42958	0.55573
298	-0.798575	1.89439	2.01885	-0.670735	-0.437041	-0.798575	-0.395311	-0.890969	-0.330559	-0.377718	4.85737	0.489145	1.88255	1.8135	1.8928	1.61584	5.56365	-0.49627	0.187405	1.52267	-0.798575	1.89439	2.01885	-0.670735	-0.437041	-0.798575	-0.395311	-0.330559	-0.377718	4.85737	0.489145	1.88255	1.8135	1.8928	1.8928	0.408908	-0.0310649	-0.49627	0.187405	1.52267	0.187405	1.52267	2.18034	0.400597	1.88534	4.48578	2.1679	1.40488	0.548329
299	-0.798575	1.89439	2.01885	-0.670735	-0.437041	-0.798575	-0.395311	-0.890969	-0.330559	-0.377718	4.85737	0.489145	1.88255	1.8135	1.8928	1.61584	5.56365	-0.49627	0.187405	1.52267	-0.798575	1.89439	2.01885	-0.670735	-0.437041	-0.798575	-0.395311	-0.330559	-0.377718	4.85737	0.489145	1.88255	1.8135	1.8928	1.8928	0.408908	-0.0310649	-0.49627	0.187405	1.52267	0.187405	1.52267	2.18034	0.400597	1.88534	4.48578	2.1679	1.40488	0.548329
300	-0.798575	1.89439	2.01885	-0.670735	-0.437041	-0.798575	-0.395311	-0.890969	-0.330559	-0.377718	4.85737	0.489145	1.88255	1.8135	1.8928	1.61584	5.56365	-0.49627	0.187405	1.52267	-0.798575	1.89439	2.01885	-0.670735	-0.437041	-0.798575	-0.395311	-0.330559	-0.377718	4.85737	0.489145	1.88255	1.8135	1.8928	1.8928	0.408908	-0.0310649	-0.49627	0.187405	1.52267	0.187405	1.52267	2.18034	0.400597	1.88534	4.48578	2.1679	1.40488	0.548329
[truncated: 40 more columns]

## Sheet: Panel D
Genotype	Condition	Peak
WT	Pre	0.0727741
WT	Pre	0.183372
WT	Pre	0.0943919
WT	Pre	0.118442
WT	Pre	0.126108
WT	Pre	0.0727741
WT	Pre	0.134586
WT	Pre	0.0614712
WT	Pre	0.135968
WT	Pre	0.0353869
WT	Pre	0.111483
WT	Pre	0.0382613
WT	Pre	0.0850016
WT	Pre	0.0486427
WT	Pre	0.0738493
WT	Pre	0.0412631
WT	Pre	0.0601148
WT	Pre	0.0681713
WT	Pre	0.0738593
WT	Pre	0.131378
WT	Pre	0.0880877
WT	Pre	0.113025
WT	Pre	0.125873
WT	Pre	0.070416
WT	Pre	0.0940208
WT	Pre	0.102947
WT	Pre	0.0254196
WT	Pre	0.0334659
WT	Pre	0.0673508
WT	Pre	0.0587879
WT	Pre	0.104513
WT	Pre	0.0805602
WT	Pre	0.0595323
WT	Pre	0.12981
WT	Pre	0.065284
WT	Pre	0.065284
WT	Pre	0.0566699
WT	Pre	0.0304853
WT	Pre	0.0505573
WT	Pre	0.0478993
WT	Pre	0.0406343
WT	Pre	0.044114
WT	Pre	0.0611735
WT	Pre	0.036136
WT	Pre	0.0461199
WT	Pre	0.314029
WT	Pre	0.30123
WT	Pre	0.0949679
WT	Pre	0.077685
WT	Pre	0.0532637
WT	Pre	0.0791544
WT	Pre	0.0633421
WT	Pre	0.0723202
WT	Pre	0.0681425
WT	Pre	0.206343
WT	Pre	0.0420814
WT	Pre	0.0922757
WT	Pre	0.0940226
WT	Pre	0.109339
WT	Pre	0.0857413
WT	Pre	0.129222
WT	Pre	0.0782067
WT	Pre	0.0734778
WT	Pre	0.0727741
WT	Pre	0.183372
WT	Pre	0.105407
WT	Pre	0.118442
WT	Pre	0.126108
WT	Pre	0.0727741
WT	Pre	0.134586
WT	Pre	0.0614712
WT	Pre	0.135968
WT	Pre	0.0353869
WT	Pre	0.111483
WT	Pre	0.0382613
WT	Pre	0.0850016
WT	Pre	0.0486427
WT	Pre	0.0738493
WT	Pre	0.0412631
WT	Pre	0.0601148
WT	Pre	0.0681713
WT	Pre	0.0738593
WT	Pre	0.131378
WT	Pre	0.0880877
WT	Pre	0.113025
WT	Pre	0.125873
WT	Pre	0.070416
WT	Pre	0.0940208
WT	Pre	0.102947
WT	Pre	0.0254196
WT	Pre	0.0334659
WT	Pre	0.0673508
WT	Pre	0.0587879
WT	Pre	0.104513
WT	Pre	0.0805602
WT	Pre	0.0595323
WT	Pre	0.12981
WT	Pre	0.065284
WT	Pre	0.065284
WT	Pre	0.0566699
WT	Pre	0.0304853
WT	Pre	0.0505573
WT	Pre	0.0478993
WT	Pre	0.0406343
WT	Pre	0.044114
WT	Pre	0.0611735
WT	Pre	0.036136
WT	Pre	0.0461199
WT	Pre	0.555945
WT	Pre	0.353389
WT	Pre	0.0949679
WT	Pre	0.077685
WT	Pre	0.0532637
WT	Pre	0.0791544
WT	Pre	0.0633421
WT	Pre	0.0723202
WT	Pre	0.0681425
WT	Pre	0.0420814
WT	Pre	0.0922757
WT	Pre	0.0940226
WT	Pre	0.109339
WT	Pre	0.0857413
WT	Pre	0.129222
WT	Pre	0.0782067
WT	Pre	0.0734778
WT	Pre	0.129222
WT	Pre	0.0782067
WT	Pre	0.0734778
WT	Pre	0.301971
WT	Pre	0.0390996
WT	Post	2.16685
WT	Post	2.41665
WT	Post	3.63519
WT	Post	2.01891
WT	Post	2.01283
WT	Post	2.16685
WT	Post	3.49032
WT	Post	0.48576
WT	Post	2.79107
WT	Post	1.56629
WT	Post	5.62385
WT	Post	1.44726
WT	Post	2.55348
WT	Post	2.63334
WT	Post	0.0241199
WT	Post	0.132304
WT	Post	0.0703007
WT	Post	0.112102
WT	Post	0.143113
WT	Post	0.108783
WT	Post	0.0922148
WT	Post	0.0967918
WT	Post	0.177752
WT	Post	0.0937711
WT	Post	0.212006
WT	Post	0.191167
WT	Post	0.154355
WT	Post	0.115879
WT	Post	0.0947334
WT	Post	0.167011
WT	Post	0.0782968
WT	Post	0.0532101
WT	Post	0.0482298
WT	Post	0.142609
WT	Post	0.0472693
WT	Post	0.0472693
WT	Post	0.0737667
WT	Post	0.0755961
WT	Post	0.245409
WT	Post	0.362509
WT	Post	0.144408
WT	Post	0.0105818
WT	Post	0.441163
WT	Post	-0.00423451
WT	Post	0.35771
WT	Post	3.26891
WT	Post	3.26891
WT	Post	0.0475117
WT	Post	0.550024
WT	Post	0.138592
WT	Post	0.121078
WT	Post	0.452779
WT	Post	0.261926
WT	Post	0.0787242
WT	Post	1.90042
WT	Post	1.28021
WT	Post	-0.0146139
WT	Post	0.741183
WT	Post	8.90497
WT	Post	6.14461
WT	Post	8.41542
WT	Post	1.54506
WT	Post	2.36519
WT	Post	2.16685
WT	Post	2.41665
WT	Post	3.63519
WT	Post	2.01891
WT	Post	2.01283
WT	Post	2.16685
WT	Post	3.49032
WT	Post	0.48576
WT	Post	2.79107
WT	Post	1.56629
WT	Post	5.62385
WT	Post	1.44726
WT	Post	2.55348
WT	Post	2.63334
WT	Post	0.0241199
WT	Post	0.132304
WT	Post	0.0703007
WT	Post	0.112102
WT	Post	0.143113
WT	Post	0.108783
WT	Post	0.0922148
WT	Post	0.0967918
WT	Post	0.177752
WT	Post	0.0937711
WT	Post	0.212006
WT	Post	0.191167
WT	Post	0.154355
WT	Post	0.115879
WT	Post	0.0947334
WT	Post	0.167011
WT	Post	0.0782968
WT	Post	0.0532101
WT	Post	0.0482298
WT	Post	0.142609
WT	Post	0.0472693
WT	Post	0.0472693
WT	Post	0.0737667
WT	Post	0.0755961
WT	Post	0.245409
WT	Post	0.362509
WT	Post	0.144408
WT	Post	0.0105818
WT	Post	0.441163
WT	Post	-0.00423451
WT	Post	0.35771
WT	Post	3.26891
WT	Post	3.26891
WT	Post	0.0475117
WT	Post	0.550024
WT	Post	0.138592
WT	Post	0.121078
WT	Post	0.452779
WT	Post	0.261926
WT	Post	0.0787242
WT	Post	1.28021
WT	Post	-0.0146139
WT	Post	0.741183
WT	Post	8.90497
WT	Post	6.14461
WT	Post	8.41542
WT	Post	1.54506
WT	Post	2.36519
WT	Post	8.41542
WT	Post	1.54506
WT	Post	2.36519
WT	Post	2.92094
WT	Post	1.11232
E180A	Pre	0.0775423
E180A	Pre	0.2953
E180A	Pre	0.0887761
E180A	Pre	0.0729488
E180A	Pre	0.101643
E180A	Pre	0.113829
E180A	Pre	0.17645
E180A	Pre	0.131452
E180A	Pre	0.318348
E180A	Pre	0.0512062
E180A	Pre	0.127237
E180A	Pre	0.10911
E180A	Pre	0.226348
E180A	Pre	0.138091
E180A	Pre	0.226505
E180A	Pre	0.310133
E180A	Pre	0.18039
E180A	Pre	0.193614
E180A	Pre	0.0550851
E180A	Pre	0.117062
E180A	Pre	0.0738698
E180A	Pre	0.086847
E180A	Pre	0.0971521
E180A	Pre	0.0755569
E180A	Pre	0.0675468
E180A	Pre	0.0675468
E180A	Pre	0.0647568
E180A	Pre	0.0607919
E180A	Pre	0.0803503
E180A	Pre	0.0467453
E180A	Pre	0.0908278
E180A	Pre	0.0990897
E180A	Pre	0.0264732
E180A	Pre	0.0865949
E180A	Pre	0.0800531
E180A	Pre	0.0983527
E180A	Pre	0.0872802
E180A	Pre	0.0643669
E180A	Pre	0.0629447
E180A	Pre	0.0903014
E180A	Pre	0.0339381
E180A	Pre	0.123344
E180A	Pre	0.0685728
E180A	Pre	0.0932046
E180A	Pre	0.056221
E180A	Pre	0.0485471
E180A	Pre	0.0553291
E180A	Pre	0.0401986
E180A	Pre	0.0371954
E180A	Pre	0.073042
E180A	Pre	0.029211
E180A	Pre	0.0613438
E180A	Pre	0.0718051
E180A	Pre	0.0436692
E180A	Pre	0.0431926
E180A	Pre	0.0815248
E180A	Pre	0.0773651
E180A	Pre	0.0523405
E180A	Pre	0.134812
E180A	Pre	0.0439447
E180A	Pre	0.091566
E180A	Pre	0.0696832
E180A	Pre	0.113208
E180A	Pre	0.0503822
E180A	Pre	0.049031
E180A	Pre	0.0935056
E180A	Pre	0.0585255
E180A	Pre	0.0359535
E180A	Pre	0.0539851
E180A	Pre	0.10898
E180A	Pre	0.0392587
E180A	Pre	0.100366
E180A	Pre	0.142563
E180A	Pre	0.110977
E180A	Pre	0.0590059
E180A	Pre	0.0554713
E180A	Pre	0.0868133
E180A	Pre	0.0674523
E180A	Pre	0.0223228
E180A	Pre	0.024925
E180A	Pre	0.0227649
E180A	Pre	0.0592006
E180A	Pre	0.0378223
E180A	Pre	0.0643296
E180A	Pre	0.0582077
E180A	Pre	0.0652445
E180A	Pre	0.100487
E180A	Pre	0.0820502
E180A	Pre	0.0930786
E180A	Pre	0.115472
E180A	Pre	0.104738
E180A	Pre	0.0764892
E180A	Pre	0.0927023
E180A	Pre	0.103813
E180A	Pre	0.0526406
E180A	Pre	0.0402689
E180A	Pre	0.0544572
E180A	Pre	0.0455964
E180A	Pre	0.101057
E180A	Pre	0.0860939
E180A	Pre	0.131279
E180A	Pre	0.0463037
E180A	Pre	0.0539728
E180A	Pre	0.0730813
E180A	Pre	0.0672963
E180A	Pre	0.0505091
E180A	Pre	0.0903089
E180A	Pre	0.118035
E180A	Pre	0.161522
E180A	Pre	0.099513
E180A	Pre	0.109688
E180A	Pre	0.0419047
E180A	Pre	0.0233268
E180A	Post	0.108563
E180A	Post	0.302237
E180A	Post	0.0393829
E180A	Post	0.0792402
E180A	Post	0.141163
E180A	Post	0.0942526
E180A	Post	0.111314
E180A	Post	0.0534044
E180A	Post	2.66793
E180A	Post	0.967711
E180A	Post	2.31281
E180A	Post	2.05015
E180A	Post	1.64228
E180A	Post	1.83772
E180A	Post	1.7655
E180A	Post	2.00322
E180A	Post	2.01523
E180A	Post	1.18252
E180A	Post	0.0722597
E180A	Post	0.0866279
E180A	Post	0.169825
E180A	Post	0.209691
E180A	Post	0.169011
E180A	Post	0.170905
E180A	Post	0.13035
E180A	Post	0.13035
E180A	Post	0.150901
E180A	Post	0.0939092
E180A	Post	0.202992
E180A	Post	0.0441313
E180A	Post	0.132881
E180A	Post	0.0412531
E180A	Post	0.0403117
E180A	Post	0.0741716
E180A	Post	0.0565646
E180A	Post	0.037367
E180A	Post	0.0511685
E180A	Post	0.0333229
E180A	Post	0.196544
E180A	Post	0.142439
E180A	Post	-0.00111172
E180A	Post	0.026355
E180A	Post	0.099089
E180A	Post	-0.0105666
E180A	Post	0.0312689
E180A	Post	0.0686535
E180A	Post	0.0543537
E180A	Post	0.0767364
E180A	Post	0.133623
E180A	Post	0.117738
E180A	Post	0.0611331
E180A	Post	0.0560531
E180A	Post	0.0303743
E180A	Post	0.0360106
E180A	Post	0.0352796
E180A	Post	0.254819
E180A	Post	0.155957
E180A	Post	0.224768
E180A	Post	0.243379
E180A	Post	0.0387651
E180A	Post	0.0447724
E180A	Post	0.137762
E180A	Post	0.0651637
E180A	Post	0.0606706
E180A	Post	0.00221723
E180A	Post	-0.0190674
E180A	Post	0.0071511
E180A	Post	0.0105932
E180A	Post	0.0729623
E180A	Post	0.040602
E180A	Post	0.0677443
E180A	Post	0.0407258
E180A	Post	0.281341
E180A	Post	0.35798
E180A	Post	0.0964867
E180A	Post	0.066314
E180A	Post	0.342489
E180A	Post	0.199031
E180A	Post	0.0297065
E180A	Post	0.127823
E180A	Post	0.0295244
E180A	Post	0.161548
E180A	Post	0.0335451
E180A	Post	-0.00614684
E180A	Post	0.0720123
E180A	Post	0.0848297
E180A	Post	0.0439779
E180A	Post	0.0638289
E180A	Post	0.109386
E180A	Post	0.0707192
E180A	Post	0.116955
E180A	Post	0.0546234
E180A	Post	0.0376638
E180A	Post	0.198479
E180A	Post	0.144409
E180A	Post	0.0688549
E180A	Post	0.0858448
E180A	Post	0.177012
E180A	Post	0.0271072
E180A	Post	0.0381814
E180A	Post	0.0796705
E180A	Post	0.05635
E180A	Post	0.0877877
E180A	Post	2.10021
E180A	Post	0.0980055
E180A	Post	0.475793
E180A	Post	0.148418
E180A	Post	0.214909
E180A	Post	0.928906
E180A	Post	0.12009
E180A	Post	0.0667822
E180A	Post	0.0487509
E180A	Post	0.162365
Set2_Resc_E180A	Pre	0.115559
Set2_Resc_E180A	Pre	0.19585
Set2_Resc_E180A	Pre	0.0787413
Set2_Resc_E180A	Pre	0.140616
Set2_Resc_E180A	Pre	0.0725414
Set2_Resc_E180A	Pre	0.131325
Set2_Resc_E180A	Pre	0.118944
Set2_Resc_E180A	Pre	0.0874408
Set2_Resc_E180A	Pre	0.0438002
Set2_Resc_E180A	Pre	0.197915
Set2_Resc_E180A	Pre	0.0573336
Set2_Resc_E180A	Pre	0.131594
Set2_Resc_E180A	Pre	0.0944277
Set2_Resc_E180A	Pre	0.0455857
Set2_Resc_E180A	Pre	0.0489004
Set2_Resc_E180A	Pre	0.0928357
Set2_Resc_E180A	Pre	0.189563
Set2_Resc_E180A	Pre	0.0441976
Set2_Resc_E180A	Pre	0.0507184
Set2_Resc_E180A	Pre	0.0709607
Set2_Resc_E180A	Pre	0.131089
Set2_Resc_E180A	Pre	0.141927
Set2_Resc_E180A	Pre	0.114398
Set2_Resc_E180A	Pre	0.0844296
Set2_Resc_E180A	Pre	0.0750856
Set2_Resc_E180A	Pre	0.0997283
Set2_Resc_E180A	Pre	0.119742
Set2_Resc_E180A	Pre	0.0471581
Set2_Resc_E180A	Pre	0.0386772
Set2_Resc_E180A	Pre	0.0916645
Set2_Resc_E180A	Pre	0.118944
Set2_Resc_E180A	Pre	0.0802202
Set2_Resc_E180A	Post	3.8902
Set2_Resc_E180A	Post	2.63281
Set2_Resc_E180A	Post	2.668
Set2_Resc_E180A	Post	2.1326
Set2_Resc_E180A	Post	2.15196
Set2_Resc_E180A	Post	0.727091
Set2_Resc_E180A	Post	1.90233
Set2_Resc_E180A	Post	2.59982
Set2_Resc_E180A	Post	1.82587
Set2_Resc_E180A	Post	2.16499
Set2_Resc_E180A	Post	2.17123
Set2_Resc_E180A	Post	2.47639
Set2_Resc_E180A	Post	2.42822
Set2_Resc_E180A	Post	0.528534
Set2_Resc_E180A	Post	0.357043
Set2_Resc_E180A	Post	0.858263
Set2_Resc_E180A	Post	1.8074
Set2_Resc_E180A	Post	1.13257
Set2_Resc_E180A	Post	3.99567
Set2_Resc_E180A	Post	1.58508
Set2_Resc_E180A	Post	1.14284
Set2_Resc_E180A	Post	0.347259
Set2_Resc_E180A	Post	0.13492
Set2_Resc_E180A	Post	0.434826
Set2_Resc_E180A	Post	0.0770354
Set2_Resc_E180A	Post	0.251667
Set2_Resc_E180A	Post	0.471293
Set2_Resc_E180A	Post	0.0688703
Set2_Resc_E180A	Post	0.042531
Set2_Resc_E180A	Post	0.149416
Set2_Resc_E180A	Post	1.90233
Set2_Resc_E180A	Post	0.158699
Set2_RNAi	Pre	0.0890775
Set2_RNAi	Pre	0.109276
Set2_RNAi	Pre	0.0796541
Set2_RNAi	Pre	0.115602
Set2_RNAi	Pre	0.130271
Set2_RNAi	Pre	0.0874772
Set2_RNAi	Pre	0.0304316
Set2_RNAi	Pre	0.0726715
Set2_RNAi	Pre	0.0876605
Set2_RNAi	Pre	0.146296
Set2_RNAi	Pre	0.0686128
Set2_RNAi	Pre	0.0827302
Set2_RNAi	Pre	0.149277
Set2_RNAi	Pre	0.107452
Set2_RNAi	Pre	0.120022
Set2_RNAi	Pre	0.0908453
Set2_RNAi	Pre	0.0464273
Set2_RNAi	Pre	0.0417899
Set2_RNAi	Pre	0.0497849
Set2_RNAi	Pre	0.0739926
Set2_RNAi	Pre	0.056861
Set2_RNAi	Pre	0.0382888
Set2_RNAi	Pre	0.0599015
Set2_RNAi	Pre	0.0207435
Set2_RNAi	Pre	0.0285783
Set2_RNAi	Pre	0.0487399
Set2_RNAi	Pre	0.0286624
Set2_RNAi	Pre	0.0257002
Set2_RNAi	Pre	0.0306795
Set2_RNAi	Pre	0.0820137
Set2_RNAi	Pre	0.0626716
Set2_RNAi	Pre	0.0483184
Set2_RNAi	Pre	0.0125136
Set2_RNAi	Pre	0.0221147
Set2_RNAi	Pre	0.0548126
Set2_RNAi	Pre	0.00999098
Set2_RNAi	Pre	0.046299
Set2_RNAi	Pre	0.0405826
Set2_RNAi	Pre	0.0521644
Set2_RNAi	Pre	0.0178983
Set2_RNAi	Pre	0.0708114
Set2_RNAi	Pre	0.0385091
Set2_RNAi	Pre	0.0628428
Set2_RNAi	Pre	0.0631269
Set2_RNAi	Pre	0.0618533
Set2_RNAi	Pre	0.0180048
Set2_RNAi	Pre	0.0501944
Set2_RNAi	Pre	0.0583132
Set2_RNAi	Pre	0.0250946
Set2_RNAi	Pre	0.0480052
Set2_RNAi	Pre	0.0246758
Set2_RNAi	Pre	0.0620802
Set2_RNAi	Pre	0.0186237
Set2_RNAi	Pre	0.036058
Set2_RNAi	Pre	0.0385775
Set2_RNAi	Pre	0.0322361
Set2_RNAi	Pre	0.0739598
Set2_RNAi	Pre	0.0693306
Set2_RNAi	Pre	0.0732124
Set2_RNAi	Pre	0.0313545
Set2_RNAi	Pre	0.0199683
Set2_RNAi	Pre	0.0251498
Set2_RNAi	Pre	0.0300007
Set2_RNAi	Pre	0.107443
Set2_RNAi	Pre	0.0343482
Set2_RNAi	Pre	0.0800063
Set2_RNAi	Pre	0.0643079
Set2_RNAi	Pre	0.0687244
Set2_RNAi	Pre	0.080161
Set2_RNAi	Pre	0.0486676
Set2_RNAi	Pre	0.0205963
Set2_RNAi	Pre	0.0331143
Set2_RNAi	Pre	0.0209017
Set2_RNAi	Pre	0.0121644
Set2_RNAi	Post	0.142378
Set2_RNAi	Post	0.86151
Set2_RNAi	Post	3.34042
Set2_RNAi	Post	2.06225
Set2_RNAi	Post	0.311006
Set2_RNAi	Post	1.6227
Set2_RNAi	Post	0.186443
Set2_RNAi	Post	1.39486
Set2_RNAi	Post	0.305101
Set2_RNAi	Post	3.56733
Set2_RNAi	Post	0.700053
Set2_RNAi	Post	0.910422
Set2_RNAi	Post	0.410022
Set2_RNAi	Post	0.210528
Set2_RNAi	Post	0.273335
Set2_RNAi	Post	0.208552
Set2_RNAi	Post	0.0871791
Set2_RNAi	Post	0.41909
Set2_RNAi	Post	0.650762
Set2_RNAi	Post	1.59425
Set2_RNAi	Post	1.13438
Set2_RNAi	Post	1.00502
Set2_RNAi	Post	0.645458
Set2_RNAi	Post	0.165753
Set2_RNAi	Post	0.178659
Set2_RNAi	Post	0.938303
Set2_RNAi	Post	0.350709
Set2_RNAi	Post	0.322215
Set2_RNAi	Post	0.394732
Set2_RNAi	Post	0.569048
Set2_RNAi	Post	0.358726
Set2_RNAi	Post	0.807375
Set2_RNAi	Post	0.394366
Set2_RNAi	Post	0.478363
Set2_RNAi	Post	0.459399
Set2_RNAi	Post	0.27476
Set2_RNAi	Post	0.309772
Set2_RNAi	Post	0.980595
Set2_RNAi	Post	2.08001
Set2_RNAi	Post	0.865545
Set2_RNAi	Post	0.0227334
Set2_RNAi	Post	0.490603
Set2_RNAi	Post	1.46849
Set2_RNAi	Post	0.914973
Set2_RNAi	Post	1.30066
Set2_RNAi	Post	0.0713888
Set2_RNAi	Post	0.749349
Set2_RNAi	Post	0.304769
Set2_RNAi	Post	0.0395972
Set2_RNAi	Post	0.0620839
Set2_RNAi	Post	0.134344
Set2_RNAi	Post	0.0833745
Set2_RNAi	Post	0.053536
Set2_RNAi	Post	0.109217
Set2_RNAi	Post	0.0490798
Set2_RNAi	Post	0.0606534
Set2_RNAi	Post	0.0684183
Set2_RNAi	Post	0.0524155
Set2_RNAi	Post	0.198266
Set2_RNAi	Post	0.286179
Set2_RNAi	Post	0.206141
Set2_RNAi	Post	0.0842385
Set2_RNAi	Post	0.12163
Set2_RNAi	Post	0.185099
Set2_RNAi	Post	0.0207375
Set2_RNAi	Post	0.0332171
Set2_RNAi	Post	0.052994
Set2_RNAi	Post	0.0407509
Set2_RNAi	Post	0.0383923
Set2_RNAi	Post	0.0139813
Set2_RNAi	Post	0.0173269
Set2_RNAi	Post	0.0404804
Set2_RNAi	Post	0.00713939
Set2_RNAi	Post	0.293278

## Sheet: Panel E
	rp49	itpr	DCT		DDCT	2^-DDCT	Avg
WT+1	29.5172	31.3036	1.78646		0.1636	0.892795
WT+2	29.4809	31.0098	1.52894		-0.0939172	1.06726
WT+3	29.8708	31.424	1.55318	1.62286	-0.0696824	1.04949	1.00318
E180A+1	31.1624	35.5059	4.34351		2.72065	0.151706
E180A+2	31.92	35.5588	3.63875		2.01589	0.247262
E180A+3	31.1656	35.6218	4.45617		2.83331	0.14031	0.179759
Set2_IR+1	28.9435	31.9964	3.05282		1.42996	0.37114
Set2_IR+2	29.1665	32.1273	2.96086		1.338	0.39557
Set2_IR+3	28.329	31.867	3.53802		1.91516	0.265143	0.343951
Resc+1	31.2802	32.9588	1.67861		0.0557467	0.962096
Resc+2	31.6806	33.0565	1.3759		-0.246958	1.1867
Resc+3	31.0098	33.7125	2.7027		1.07985	0.47308	0.873959
Set2OE+1	29.9595	31.7117	1.75223		0.129372	0.914229
Set2OE+2	30.2331	31.6672	1.4341		-0.188763	1.13979
Set2OE+3	30.1508	31.6948	1.54397		-0.078893	1.05621
Set2OE+4	30.9521	31.6144	0.662299		-0.960561	1.94607	1.26407
	rp49	MaChR
WT+1	29.5172	35.4662	5.94903		-0.0649681	0.955966
WT+2	29.4809	35.744	6.26311		0.249113	0.841414
WT+3	29.8708	35.7007	5.82986	6.014	-0.184145	1.13614	0.977841
E180A+1	31.1624	35.744	4.58158		-1.43242	0.370509
E180A+2	31.92	37.1677	5.24761		-0.766394	0.587885
E180A+3	31.1656	35.744	4.57837		-1.43564	0.369684	0.442693
Set2_IR+1	28.9435	34.744	5.80043		-0.21357	0.862401
Set2_IR+2	29.1665	34.1105	4.94399		-1.07001	0.476315
Set2_IR+3	28.929	34.6385	5.70943		-0.304569	0.809684	0.716133
Resc+1	31.2802	37.4508	6.17063		0.156624	0.897122
Resc+2	31.6806	37.8561	6.17542		0.161422	0.894143
Resc+3	31.0098	37.291	6.28125		0.267243	0.830906	0.874057
Set2OE+1	29.9595	35.796	5.83646		-0.177546	1.13096
Set2OE+2	30.2331	35.574	5.34081		-0.67319	1.5946
Set2OE+3	30.1508	35.6776	5.52676		-0.487244	1.40176
Set2OE+4	30.9521	36.4901	5.53805		-0.475948	1.39083	1.37954
	rp49	Orai	DCT		DDCT	2^-DDCT	Avg
WT+1	29.5172	32.0266	2.50945		0.0390587	1.02744
WT+2	29.4809	32.1197	2.63888		0.168486	0.889776
WT+3	28.8708	31.1337	2.26285	2.4704	-0.207544	1.15472	1.02398
E180A+1	31.1624	32.3431	1.18072		-1.28968	2.44474
E180A+2	31.92	33.6112	1.69119		-0.779207	1.71619
E180A+3	31.1656	32.6349	1.46931		-1.00108	2.0015	2.05414
Set2_IR+1	29.9435	32.3745	2.43099		-0.0394058	1.02769
Set2_IR+2	29.1665	31.97	2.80351		0.333115	0.793821
Set2_IR+3	29.329	31.8405	2.51145		0.0410519	0.971946	0.931152
Resc+1	31.2802	31.7747	0.494558		-1.97584	3.93357
Resc+2	31.6806	32.7747	1.09407		-1.37633	2.59607
Resc+3	31.0098	31.9775	0.967671		-1.50273	2.83378	3.12114
Set2OE+1	30.9595	33.0017	2.04224		-0.428156	1.34551
Set2OE+2	30.2331	32.0248	1.79168		-0.678714	1.60071
Set2OE+3	30.8151	33.0593	2.24424		-0.226155	1.16971
Set2OE+4	30.9521	32.9736	2.02154		-0.448856	1.36496	1.37022
	rp49	STIM
WT+1	29.5172	31.4036	1.88646		0.130266	1.0945
WT+2	29.4809	31.2098	1.72894		-0.0272505	1.01907
WT+3	29.8708	31.524	1.65318	1.75619	-0.103016	1.07402	1.06253
E180A+1	31.1624	34.5059	3.34351		1.58732	0.332789
E180A+2	31.92	34.7559	2.83583		1.07964	0.473147
E180A+3	31.1656	34.6218	3.45617		1.69998	0.30779	0.371242
Set2_IR+1	29.4354	31.9964	2.56099		0.804799	0.572442
Set2_IR+2	29.5166	32.1273	2.61068		0.854491	0.553061
Set2_IR+3	29.2902	31.867	2.57682		0.82063	0.566195	0.563899
Resc+1	31.2802	33.4562	2.17602		0.419831	0.747512
Resc+2	31.6806	33.5329	1.85227		0.0960765	0.935574
Resc+3	31.0098	33.3973	2.38747		0.63128	0.645603	0.77623
40940+1	29.0589	34.3192	5.26028		3.50409	0.0881384
40940+2	30.5623	39.9075	9.34518		7.58898	0.00519384
40940+3	29.5148	34.4918	4.977		3.22081	0.10726
40940+4	28.6813	34.5504	5.86914		4.11295	0.0577935	0.0567492
Set2OE+1	30.9595	32.9197	1.96022		0.204031	0.868121
Set2OE+2	31.2331	32.5403	1.30715		-0.449046	1.36514
Set2OE+3	32.1508	34.8456	2.69477		0.93858	0.521746
Set2OE+4	30.9521	32.8239	1.87184		0.115651	0.922966	0.919493
