# Supplementary material for: Orai-mediated calcium entry determines activity of central dopaminergic neurons by regulation of gene expression
Source: eLife. 2024 Jan 30;12:RP88808. doi: 10.7554/eLife.88808 (PMC10945566; doi:10.7554/eLife.88808)
Supplement: Figure 5—source data 1. [file elife-88808-fig5-data1.xlsx]

## Sheet: Panel A
CS	THD'GAL4/+	THD'GAL4>E180A	THD'GAL4>E180A; Trl_OE
900	87	0	0
104	105	0	0
214	214	0	0
238	238	0	0
733	733	0	0
676	676	0	0
737	737	0	0
900	900	0	0
172	172	0	0
235	235	0	0
492	492	0	0
501	501	0	0
735	735	0	0
900	900	0	0
277	277	0	0
303	303	0	0
408	408	0	0
415	415	0	0
395	395	0	0
572	572	0	0
540	540	0	0
575	575	0	0
584	584	0	0
596	596	0	0
65	65	0	0
95	95	0	0
113	113	0	0
150	150	0
174	174	0
204	204	0
526	526	0
655	655
900	900
900	900
289	289
303	303
404	404
510	510
900	900
203	203
293	293
327	327
438	438
442	442
495	495
900	900
810
650
900
609
759

## Sheet: Panel B
Genotype	CT
THD'/+	0.99
THD'/+	1.12
THD'/+	0.94
THD'>E180A	0.881254
THD'>E180A	0.996974
THD'>E180A	0.863451

## Sheet: Panel D
GO category	Enrichment	-log10FDR
Na+	3.34	3.9
K+	2.71	5.5
Cl-	2.33	2.6
Voltage gated	1.65	1.5
Ligand gated	1.62	1.4

## Sheet: Panel E
C	E
7489.57	2808.62	Na+
1485.17	747.521	Na+
971.349	225.708	Na+
382.017	78.6026	Na+
157.97	44.0815	K+
86.3798	23.7122	K+
86.238	29.3562	K+
47.7393	29.6572	K+
45.871	14.3994	K+
24.9751	15.0649	Cl-
5.2765	0.991048	Cl-
3.56456	2.53447	Cl-
3.48298	1.05003	Cl-
7489.57	2808.62	Voltage gated
1485.17	747.521	Voltage gated
971.349	225.708	Voltage gated
382.017	78.6026	Voltage gated
157.97	44.0815	Voltage gated
157.97	44.0815	Voltage gated

## Sheet: Panel F
Gene	No	Loc
engrailed	17	Up
engrailed	2	Intron1
Ubx	6	Up
Ubx	21	Intron1
NaCP60E	4	Up
NaCP60E	2	Intron1
para	7	Up
para	11	Intron1
cac	8	Up
cac	8	Intron1
ca-beta	10	Up
ca-beta	8	Intron1
ca-alpha1D	12	Up
ca-alpha1D	4	Intron1
hyk	4	Up
hyk	3	Intron1
eag	6	Up
eag	11	Intron1

## Sheet: Panel G
	WT	THD'>TrlRNAi
NaCP60E	1.01725	0.104092
para	1.01303	0.0456255
cac	1.02227	0.33594
ca-alpha1D	1.09287	0.291768
hk	1.00775	0.117529
eag	1.01522	0.321415

## Sheet: Panel I
Time	WT-1	WT-2	WT-3	WT-4	WT-5	WT-6	WT-7	WT-8	WT-9	WT-10	WT-11	WT-12	WT-13	WT-14	WT-15	WT-16	WT-17	WT-18	WT-19	WT-20	WT-21	WT-22	WT-23		E180A-1	E180A-2	E180A-3	E180A-4	E180A-5	E180A-6	E180A-7	E180A-8	E180A-9	E180A-10	E180A-11	E180A-12	E180A-13	E180A-14	E180A-15	E180A-16	E180A-17	E180A-18	E180A-19	E180A-20	E180A-21	E180A-22	E180A-23	E180A-24	E180A-25
1	0.0781488	-0.0282788	0.0429872	-0.035244	0.0429872	-0.035244	-0.00534291	0.0781488	-0.0424609	-0.0291578	-0.0698117	0.0781488	-0.0250502	-0.0621321	-0.0727935	0.0696437	-0.0621941	-0.0488821	-0.0898393	-0.351914	0.138213	-0.351914	-0.351914		0.0101913	0.0335138	0.0562719	0.0451073	-0.103324	0.00328321	-0.0432703	-0.0300254	-0.0486075	0.00820242	0.0294974	-0.0133823	-0.0410062	-0.039372	0.0721089	0.0496954	0.00820242	0.0496954	0.0250146	-0.0463729	0.0114007	-0.137203	-0.0174691	-0.0306691	-0.0868863
2	-0.041056	0.0251998	-0.0483028	-0.086984	-0.0483028	-0.086984	0.0206505	-0.041056	-0.00992545	0.10843	0.00639183	-0.041056	0.0405573	-0.0813269	0.0422015	0.0693915	0.00271181	0.0552381	-0.0981917	-0.0765266	-0.140208	-0.0765266	-0.0765266		-0.0197836	0.0745839	0.125257	-0.0158594	0.112445	-0.0198808	-0.0352238	0.160094	0.0429034	-0.0484189	0.0336601	-0.0775312	-0.0408428	0.059796	0.0422918	0.0874729	-0.0484189	0.0874729	0.00470749	-0.0564421	0.0103333	0.0441814	0.0080922	-0.016213	-0.0728118
3	-0.000408826	0.0225727	-0.00380884	0.00749504	-0.00380884	0.00749504	0.0537576	-0.000408826	0.0208474	-0.115014	0.0137921	-0.000408826	0.0405573	0.0325606	-0.0242959	-0.168792	-0.0604039	0.0235477	-0.0987644	-0.448881	0.26021	-0.448881	-0.448881		0.0496182	0.21123	0.122903	-0.0152441	-0.0543103	0.0237181	0.00372783	0.136659	0.0862565	-0.0171641	-0.0222345	-0.0466053	0.00394617	-0.027611	0.0309595	-0.0381208	-0.0171641	-0.0381208	0.0236313	-0.0312927	-0.00402891	0.00366193	-0.0292967	-0.0331227	-0.0510933
4	-0.0661397	0.0501327	-0.0248785	-0.0446877	-0.0248785	-0.0446877	0.0630054	-0.0661397	-0.101132	-0.0970561	-0.046432	-0.0661397	0.01162	0.042109	-0.0617732	0.0161077	-0.0089781	-0.181655	-0.0786398	-0.264083	0.0973673	-0.264083	-0.264083		-0.00638561	0.14977	0.115075	-0.0400969	0.0820031	0.117149	0.0284156	0.0855847	0.0788837	-0.0428646	-0.0149572	-0.0296583	-0.00552363	0.0256396	-0.0276631	-0.0533081	-0.0428646	-0.0533081	0.0800308	-0.0267917	-0.0355465	0.0296063	-0.036951	-0.00211609	-0.0814237
5	-0.0928926	-0.0218871	-0.0487478	-0.100852	-0.0487478	-0.100852	-0.1909	-0.0928926	0.0038177	-0.0234996	-0.14857	-0.0928926	-0.0938434	-0.159134	0.0181431	-0.0411692	-0.121672	-0.0791805	-0.056845	-0.161772	0.326022	-0.161772	-0.161772		0.0175261	0.152246	0.17352	0.0321761	-0.00150988	0.037809	-0.028278	0.191746	0.0862233	-0.0160593	-0.0318354	-0.026384	0.0140735	-0.0649977	-0.0583093	0.0687829	-0.0160593	0.0687829	0.0508037	-0.0649524	0.117068	-0.0405553	0.0120261	0.00355224	-0.0579825
6	0.00657282	-0.0416543	0.00631882	0.0323315	0.00631882	0.0323315	-0.0996811	0.00657282	-0.0258769	-0.0699808	0.0294066	0.00657282	0.0867205	0.125017	-0.0302636	0.168723	0.0220247	0.0348712	-0.078783	0.0108733	0.322703	0.0108733	0.0108733		0.0229313	0.187411	0.166453	-0.0567321	-0.0864651	0.0587181	0.037623	0.215467	0.195426	-0.0172442	0.00457079	0.0363346	-0.0421773	-0.157144	-0.0118844	0.013205	-0.0172442	0.013205	0.081288	-0.0264083	-0.00682215	0.0377037	-0.00426504	0.0201902	-0.0505287
7	-0.0482041	0.0425802	0.0569635	0.0265285	0.0569635	0.0265285	0.0045629	-0.0482041	0.0343682	-0.0493656	0.037577	-0.0482041	0.0206271	0.0346906	0.017228	0.0711697	0.00990833	0.0940789	-0.0720378	-0.0552369	0.117111	-0.0552369	-0.0552369		-0.0329573	0.224295	0.15717	-0.0182852	0.137869	0.0719644	0.0176238	0.299999	0.170893	-0.0386532	0.054869	0.0493829	-0.0318204	-0.027814	-0.00638845	0.00411392	-0.0386532	0.00411392	-0.0663634	-0.0222077	0.0412263	-0.00486008	-0.0316716	-0.0100918	-0.0220284
8	-0.0315695	-0.0941043	-0.120566	0.0243153	-0.120566	0.0243153	0.0821021	-0.0315695	-0.0161381	-0.079215	-0.0984437	-0.0315695	-0.0791112	-0.00639214	0.0383821	-0.0680634	0.0258184	-0.114036	-0.0462333	0.441925	0.37829	0.441925	0.441925		0.0395736	0.245346	0.155216	0.0516894	-0.0330942	0.0693514	0.0874628	0.190792	0.154419	-0.0455819	-0.00453569	0.0337338	-0.0366253	-0.09726	-0.014722	0.0273731	-0.0455819	0.0273731	0.00886271	-0.00267192	0.0180535	0.0281827	0.0499915	0.0339931	0.00962135
9	-0.0415233	-0.0691272	0.00608413	-0.106066	0.00608413	-0.106066	0.0369017	-0.0415233	-0.0515661	0.0426657	-0.0637492	-0.0415233	-0.0266041	-0.185935	0.0433069	-0.0315277	-0.089424	-0.0725396	-0.0225449	-0.0439456	0.133047	-0.0439456	-0.0439456		0.0485488	0.21429	0.166013	0.0135449	-0.00487565	0.109759	0.0529976	0.241363	0.101766	0.0125176	-0.0476456	0.0116513	0.0597534	-0.0666382	0.0766771	0.0217286	0.0125176	0.0217286	-0.040636	-0.0346829	-0.032095	0.0158242	0.0518996	-2.95971e-05	-0.0253648
10	0.0325911	0.0170563	-0.012368	-0.0784256	-0.012368	-0.0784256	-0.100229	0.0325911	0.0349499	0.014892	-0.00226766	0.0325911	-0.0200126	-0.0122355	-0.122621	-0.000381939	-0.0207452	0.0646629	-0.108755	0.12982	0.0838789	0.12982	0.12982		-0.0343878	0.0654726	-0.0709152	-0.00470421	0.0327183	0.0977935	0.00655173	-0.0446048	0.150733	0.0131214	-0.0422866	0.0215329	0.0297761	-0.0404747	0.0110485	-0.0362766	0.0131214	-0.0362766	0.128056	-0.0525873	-0.0410295	0.106465	-0.0557368	-0.0427669	-0.00577244
11	-0.0392858	0.035882	-0.0575161	0.132811	-0.0575161	0.132811	-0.0569456	-0.0392858	0.0384588	0.065473	-0.0292572	-0.0392858	0.0514025	-0.0635195	0.016438	-0.0340627	0.0314979	0.057706	-0.0288928	-0.241759	0.102915	-0.241759	-0.241759		-0.0409279	-0.0172612	-0.180547	0.0018434	0.0685998	-0.0294614	-0.0731394	-0.211156	-0.00363863	-0.0332728	-0.0391028	-0.0523923	0.034511	-0.0793226	0.044631	0.0135938	-0.0332728	0.0135938	-0.00327189	0.00655893	0.0147151	-0.0571635	-0.0274674	0.0201536	-0.0218121
12	0.0398047	-0.082108	-0.0221571	-0.158101	-0.0221571	-0.158101	-0.180066	0.0398047	-0.0367447	-0.0853905	-0.0436745	0.0398047	-0.0783365	-0.0676	-0.100518	-0.0195358	0.0576384	-0.0706409	-0.0832373	-0.387253	0.205983	-0.387253	-0.387253		-0.0225876	-0.124235	-0.176782	-0.0548514	0.0771649	0.0021721	-0.0239533	-0.298695	-0.024274	-0.00781937	0.0359145	-0.0214003	0.0249945	0.0699434	0.000995919	-0.0330892	-0.00781937	-0.0330892	-0.06655	-0.0492801	-0.0304715	-0.0171261	-0.0219735	-0.0524398	0.0253388
13	-0.117709	-0.100738	-0.0203501	-0.124214	-0.0203501	-0.124214	0.0196119	-0.117709	0.00816522	0.113564	0.0719284	-0.117709	-0.0211173	0.0135453	0.0446653	-0.0623535	-0.0154357	0.00172343	-0.0129519	-0.0960062	-0.0338209	-0.0960062	-0.0960062		-0.0223273	-0.231621	-0.226067	-0.000860932	0.00317779	-0.105331	-0.0609571	-0.321534	-0.0701514	-0.00124725	0.0041654	0.0472571	-0.142303	-0.0201797	-0.0317937	-0.0516497	-0.00124725	-0.0516497	-0.0549001	0.0266684	0.0484916	0.0842189	0.0507047	-0.0176623	0.109171
14	-0.015806	-0.0058417	0.0571738	-0.0544257	0.0571738	-0.0544257	0.108803	-0.015806	-0.0340582	-0.030658	-0.0411797	-0.015806	0.0493169	-0.00426211	-0.0278311	-0.081895	-0.0786874	-0.0477435	-0.0253613	-0.14505	0.160622	-0.14505	-0.14505		-0.0328919	-0.210811	-0.1077	-0.0448222	0.0476538	-0.105155	-0.0376877	-0.216173	-0.0919287	0.00112927	-0.0040512	0.00690266	-0.00676474	-0.0114393	-0.0354374	-0.041781	0.00112927	-0.041781	0.0536045	0.0421407	-0.0365911	-0.00229871	-0.0128071	-0.0216462	0.0489396
15	0.0807864	0.0104893	-0.034615	0.0976473	-0.034615	0.0976473	-0.134702	0.0807864	0.0194615	0.0135082	0.0250868	0.0807864	-0.0546384	-0.0268845	0.010942	0.0234665	0.064096	-0.0192128	0.0302404	0.157919	0.30432	0.157919	0.157919		-0.0200001	-0.0976055	-0.0209652	-0.0436152	0.041704	-0.0198548	-0.024612	-0.0584561	-0.0640745	0.000946462	-0.0276232	0.0172423	-0.115068	-0.0570793	-0.00325639	-0.000611121	0.000946462	-0.000611121	-0.0383686	0.00914651	0.0764216	-0.0101888	0.04901	-0.0555529	-0.0183406
16	-0.0338088	0.0526065	-0.0330184	-0.0362266	-0.0330184	-0.0362266	-0.0574898	-0.0338088	-0.0349131	-0.0955559	-0.0201524	-0.0338088	0.0732992	0.018646	-0.0296953	0.0624757	0.00142763	-0.133327	-0.0710828	0.211703	-0.0538372	0.211703	0.211703		0.0445308	-0.013393	0.0565363	-0.0132479	0.1272	-0.00654397	-0.0331328	-0.0162256	0.0057053	-0.00635689	-0.0121393	0.0299207	-0.0585374	0.0501119	-0.02246	0.0418004	-0.00635689	0.0418004	0.0178169	0.0313703	0.00178384	-0.01685	0.0249609	0.0205048	0.0619664
17	-0.0734205	-0.0170057	-0.0660227	0.0473812	-0.0660227	0.0473812	0.0829237	-0.0734205	0.0291485	-0.11438	-0.0495947	-0.0734205	0.0613906	-0.0935685	-0.0505027	0.151028	0.0586885	0.05587	-0.0663421	0.17283	0.0146403	0.17283	0.17283		0.0462726	0.0915259	0.137552	-0.0506141	-0.0818372	-0.0212655	0.0346843	0.208469	0.0212493	0.0117379	-0.0545867	-0.0207513	-0.0387807	0.00408631	0.00122786	0.038909	0.0117379	0.038909	0.0302694	-0.0110731	0.00352164	0.061891	-0.0560928	-0.00909543	-0.0337881
18	0.0629517	-0.0351314	-0.118081	0.137582	-0.118081	0.137582	0.0714316	0.0629517	0.0467944	0.00230822	0.00535707	0.0629517	-0.0866836	0.00752245	-0.0607643	-0.00818376	0.0219475	0.00880843	-0.0807875	0.0819826	-0.0814655	0.0819826	0.0819826		-0.00918241	0.127069	0.127681	0.00762451	-0.116728	0.0587247	-0.0211116	0.255133	-0.0226357	0.0444551	-0.0500582	-0.0886717	0.0537735	-0.0686102	0.0316668	-0.00150079	0.0444551	-0.00150079	0.00550228	0.041284	0.0287487	-0.0350192	0.0522717	-0.0326746	-0.00867939
19	0.0444142	0.0273009	0.0157937	-0.0155222	0.0157937	-0.0155222	-0.0654251	0.0444142	0.0433028	-0.126097	-0.0511568	0.0444142	-0.0477215	0.199487	-0.0799605	-0.154966	0.000980377	-0.103535	0.008636	-0.00584821	-0.2473	-0.00584821	-0.00584821		-0.00881414	0.117098	0.173031	0.0151696	0.0740692	0.111767	0.012963	0.24598	0.0285889	-0.0216621	-0.0134444	-0.0276844	-0.0203819	0.0404481	0.0903371	-0.00392811	-0.0216621	-0.00392811	-0.0284252	0.0240808	0.043372	-0.0590117	-0.0128699	0.0505071	-0.00736015
20	0.0571738	0.00525733	0.0257662	-0.0434571	0.0257662	-0.0434571	0.0523349	0.0571738	-0.0298305	0.0236154	-0.00210524	0.0571738	-0.0223458	-0.0552687	0.0559386	0.0652691	-0.0442414	0.0926215	0.0590674	0.0875852	-0.069011	0.0875852	0.0875852		0.0112607	0.230622	0.161209	0.0173525	-0.00469558	0.100634	0.0522463	0.186965	0.0165655	0.0123743	0.0140135	0.0312848	0.198384	0.0658168	-0.0328662	-0.0487495	0.0123743	-0.0487495	0.0552151	-0.0376433	-0.0451285	-0.0339865	0.0148129	-0.0411111	-0.0208702
21	0.0450161	0.06075	0.0554464	0.09863	0.0554464	0.09863	0.0974214	0.0450161	-0.0740733	-0.0282913	0.0294066	0.0450161	-0.0453059	0.000936481	0.00601723	0.0420543	0.00206972	0.0280396	-0.118778	0.190672	-0.302887	0.190672	0.190672		0.0424928	0.183939	0.174589	-0.00570174	0.095977	0.0499565	0.142835	0.153291	0.0620118	0.0647831	0.0056782	0.0158537	0.010463	0.00316627	-0.0245919	-0.0298003	0.0647831	-0.0298003	-0.00639717	0.032455	0.0105824	0.0222332	-0.0573825	-0.0357002	-0.0677526
22	0.0525979	-0.0445007	0.000300194	0.00306865	0.000300194	0.00306865	0.0743873	0.0525979	-0.0350847	0.0588901	0.109663	0.0525979	0.0430921	0.0501803	-0.0910121	-0.0350779	0.095274	0.168721	0.00249503	-0.164271	-0.0593833	-0.164271	-0.164271		0.0264503	0.200012	0.170985	0.0145662	-0.0406369	0.0562806	0.071269	0.37024	0.0617903	0.0160689	-0.0328933	-0.0300698	-0.0481066	-0.0664319	0.0251954	0.0554309	0.0160689	0.0554309	-0.055017	-0.0181346	-0.0254073	0.0201777	0.020227	0.0408549	-0.00375369
23	-0.137783	0.0298176	-0.026842	0.0875153	-0.026842	0.0875153	-0.0355476	-0.137783	-0.0504715	0.126439	0.000754489	-0.137783	-0.0765764	-0.183985	0.042929	-0.0445287	0.0376627	0.0236104	-0.0343336	-0.310886	-0.197424	-0.310886	-0.310886		0.0377095	0.160867	0.0306339	-0.0753752	0.0557679	0.0847099	0.0476267	0.131109	-0.012119	-0.0212412	-0.0604303	-0.0995942	0.0266597	-0.0283011	0.0729002	0.0260018	-0.0212412	0.0260018	0.00308902	-0.0539357	-0.00960336	-0.0867481	0.0316736	0.00671615	-0.00571875
24	-0.016707	0.0843688	0.138282	0.0260859	0.138282	0.0260859	-0.109587	-0.016707	0.0382365	-0.0111421	0.034657	-0.016707	0.0607351	0.0975715	-0.0236309	0.0364737	-0.087635	0.0315806	-0.0203815	-0.139706	-0.0406199	-0.139706	-0.139706		0.00499533	-0.00611266	-0.059936	0.0855513	-0.0511852	-0.00810368	0.0193788	-0.150478	-0.0422096	0.0119207	0.0287559	0.00776961	-0.0545767	0.0337372	-0.0325257	-0.0910682	0.0119207	-0.0910682	-0.0282176	0.0209553	-0.0385215	0.00558015	-0.0177703	-0.0434471	0.0347837
25	-0.03608	0.0425152	0.00139927	0.0149712	0.00139927	0.0149712	0.171297	-0.03608	-0.0197495	0.0105077	0.0103648	-0.03608	0.0366703	0.0364534	-0.00282351	-0.0641317	-0.00598333	0.036767	0.0412652	0.398484	0.313294	0.398484	0.398484		0.0145487	-0.0856829	-0.204465	0.0469998	0.0865705	-0.00589384	-0.00987783	-0.254556	-0.0290348	0.0099346	-0.0467459	0.076885	0.119821	-0.0612567	0.0407192	0.010916	0.0099346	0.010916	-0.0161671	0.0280264	-0.0513047	0.0262532	-0.0194011	-0.0610369	0.00924399
26	0.010947	0.013554	-0.00344333	0.0402503	-0.00344333	0.0402503	0.0346574	0.010947	0.00510202	-0.00877537	0.060004	0.010947	0.03761	0.0259746	0.0483596	-0.0461161	-0.0229043	0.0604899	0.0442719	-0.104022	-0.130526	-0.104022	-0.104022		0.00356484	-0.218298	-0.197527	0.010399	-0.0019306	-0.0610101	-0.0554253	-0.403132	-0.106608	-0.00609396	-0.0230453	0.00072631	-0.000317962	-0.0444457	0.0126211	0.0417444	-0.00609396	0.0417444	-0.0317305	0.0462689	-0.0441296	-0.0027583	-0.102125	0.0579695	0.00701047
27	-0.0388858	0.0139916	-0.00504001	-0.0673596	-0.00504001	-0.0673596	-0.083156	-0.0388858	-0.0263388	0.00946664	-0.0264796	-0.0388858	-0.149875	0.146815	-0.0192745	-0.0385051	0.0444119	-0.0156091	-0.015275	-0.118847	0.0348738	-0.118847	-0.118847		-0.0178469	-0.306266	-0.230823	0.0449335	0.0547766	-0.0963221	-0.0940135	-0.293934	-0.0739717	0.03089	-0.0406551	-0.0197326	-0.0340925	0.0435262	0.0418658	0.0133241	0.03089	0.0133241	-0.0417697	0.0180673	0.00895891	-0.00140336	-0.00185124	0.0869548	-0.0343004
28	-0.0813031	0.0113425	0.0361042	0.0405956	0.0361042	0.0405956	0.0224005	-0.0813031	0.047958	0.0217077	-0.103574	-0.0813031	0.0284424	0.113518	0.0245512	0.0813157	0.00965468	-0.0207954	0.0635854	-0.16384	-0.349663	-0.16384	-0.16384		0.00278452	-0.239882	-0.124101	-0.0112162	-0.0327938	-0.0598079	-0.0160958	-0.153044	-0.0708385	-0.00207328	-0.00911365	0.0623625	-0.0189035	-0.00411286	0.0213214	0.00735736	-0.00207328	0.00735736	-0.020723	0.0160438	-0.00960336	0.0100247	0.0246526	0.0595364	0.0420503
29	0.0551027	0.00718317	0.0335649	0.0280534	0.0335649	0.0280534	-0.160585	0.0551027	0.0483346	0.0252902	-0.00488285	0.0551027	0.0289329	-0.0299449	-0.0828022	0.0232143	-0.0123625	-0.0075107	0.0748329	-0.269168	0.10879	-0.269168	-0.269168		-0.0184827	-0.198803	-0.067371	0.0266962	-0.0806053	-0.0818931	-0.0492346	-0.0404802	0.00012595	-0.0520028	0.0158921	0.0247411	0.0265157	-0.0485453	0.0220271	-0.0612311	-0.0520028	-0.0612311	-0.0295944	0.00818063	-0.0260439	-0.00696186	-0.032281	-0.0194945	0.0707118
30	0.121768	-0.0232441	0.0668052	0.105958	0.0668052	0.105958	-0.116971	0.121768	0.0334787	0.121706	0.061506	0.121768	-0.0320038	-0.0666697	0.0598204	-0.0612768	-0.00576889	0.059098	0.0689625	-0.0648043	-0.398885	-0.0648043	-0.0648043		-0.0111839	-0.021155	-0.0246546	0.0248048	-0.01882	-0.0322498	0.0279135	-0.0238689	-0.0199123	0.0481113	0.0274112	-0.0648332	-0.107968	0.127267	-0.0393245	-0.0590997	0.0481113	-0.0590997	0.00409137	0.00814393	-0.0457868	-0.0509268	-0.0261697	0.0266197	0.0190678
31	0.0875008	0.0281321	0.113236	-0.0860988	0.113236	-0.0860988	0.04637	0.0875008	0.0369013	0.151497	0.101696	0.0875008	0.0484139	0.0767037	0.124235	-0.107454	0.0375659	0.0363258	0.0429354	0.141284	0.0406927	0.141284	0.141284		0.0186387	-0.0171924	0.099844	0.0124534	-0.154502	-0.00417811	0.0184347	0.136157	-0.0563025	-0.0194853	-0.0183091	-0.0605842	0.0115173	0.0881108	0.0466543	-0.010767	-0.0194853	-0.010767	0.00530917	-0.0594489	-0.000679658	0.0314558	-0.00988559	0.0613448	-0.00924391
32	-0.00501664	0.0139475	-0.0531185	-0.0425232	-0.0531185	-0.0425232	-0.0544274	-0.00501664	0.0268032	-0.00115783	-0.106006	-0.00501664	-0.0174366	-0.00675939	-0.0092658	-0.00926051	-0.0202979	-0.0201009	0.0555352	0.351422	-0.18138	0.351422	0.351422		-0.0180131	0.0487536	0.143946	-0.0593554	0.00368854	0.0343576	-0.00433201	0.199461	0.0208395	-0.0109339	0.0443684	0.101245	0.0402769	0.0249461	-0.0376548	-0.00602268	-0.0109339	-0.00602268	0.00716805	0.0952918	-0.0315727	0.0139298	0.0634569	0.00364759	0.0289714
33	0.106973	-0.00465996	-0.0718849	0.0850565	-0.0718849	0.0850565	-0.0376284	0.106973	0.0232262	0.0482657	0.0448166	0.106973	-0.0536575	0.0364534	0.0401497	0.134729	0.0112109	0.0413841	-0.0192045	0.301517	-0.238435	0.301517	0.301517		0.0108636	0.0920674	0.119541	-0.0479335	-0.039856	0.0442109	0.0111111	0.292766	-0.0331085	0.0271232	-0.00294379	0.0635552	0.0530265	0.00454971	0.0186401	0.0352768	0.0271232	0.0352768	-0.00103861	0.0148596	0.0616274	-0.0271754	0.0454163	0.0297979	-0.0241008
34	0.0158575	-0.118271	-0.0176031	-0.108968	-0.0176031	-0.108968	0.0873555	0.0158575	0.0210697	-0.0912815	-0.0400847	0.0158575	0.0484964	0.0292227	-0.0842885	-0.150967	0.00669912	-0.0184556	0.0835346	-0.0777333	-0.113339	-0.0777333	-0.0777333		0.00586982	0.164916	0.189439	-0.041862	0.0320872	0.103526	0.0509801	0.237916	0.141555	-0.0245634	0.0372197	0.0554294	-0.0126941	0.147589	0.028742	0.0169195	-0.0245634	0.0169195	-0.0260264	0.0111604	-0.0173693	0.0180185	-0.0543354	-0.0154948	-0.0103484
35	-0.0663733	-0.0186251	-0.0248529	-0.0987383	-0.0248529	-0.0987383	0.0809532	-0.0663733	0.0586379	-0.00935736	0.00499207	-0.0663733	0.0646634	0.0304224	-0.0167794	0.102377	-0.0432293	0.0669402	0.0256901	0.109133	-0.197643	0.109133	0.109133		-0.0412098	0.0475674	-0.0134111	0.0240038	-0.108013	0.0519586	0.0524402	-0.0744101	0.0438664	-0.00877291	0.0748025	0.020448	0.00858769	-0.0539268	-0.0465509	0.0441822	-0.00877291	0.0441822	-0.033923	0.0225316	0.021913	0.0042252	0.0475139	-0.0182264	0.0042922
36	-0.0769608	-0.0168304	-0.0471781	0.0750727	-0.0471781	0.0750727	0.0317585	-0.0769608	-0.0105245	-0.0963642	-0.0400044	-0.0769608	-0.00413445	-0.0578639	0.0405618	-0.0770712	0.0742101	0.024117	0.0676417	0.316773	0.132884	0.316773	0.316773		0.0203732	-0.0443465	-0.172533	0.0856787	0.0367454	-0.022884	0.00971559	-0.203954	-0.153382	-0.0067936	0.0290921	0.0162456	0.146258	0.0628199	0.00303077	0.00901585	-0.0067936	0.00901585	0.0524564	0.0391977	-0.0851041	0.01246	0.00171958	0.0211198	0.0582249
37	-0.0230195	0.0406972	-0.00223909	0.0722199	-0.00223909	0.0722199	-0.00337242	-0.0230195	-0.0914451	-0.0344151	0.0475942	-0.0230195	0.111115	-0.00184644	0.0844813	0.0317791	-0.0296928	0.0732651	0.13955	0.110426	-0.348302	0.110426	0.110426		-0.00268613	-0.155953	-0.226556	-0.00628255	0.00789575	-0.108307	-0.00995585	-0.23184	-0.00837694	0.0642674	0.0716186	-0.00746557	0.0672039	0.116223	-0.0831537	-0.0728686	0.0642674	-0.0728686	-0.0048273	0.0824621	0.0118773	0.0144006	0.00900985	0.0661343	0.0414321
38	0.0117489	0.00856227	0.0551847	0.166894	0.0551847	0.166894	0.165386	0.0117489	0.0420185	0.0758065	-0.0337375	0.0117489	-0.0263978	-0.0264275	0.0792098	0.0966671	-0.0127902	-0.146928	0.187579	0.140939	-0.149726	0.140939	0.140939		-0.0249358	-0.255156	-0.234976	0.0133473	0.0668572	-0.191352	-0.052685	-0.299505	-0.212379	0.0368584	0.0452286	0.0013557	-0.0843206	-0.0354753	-0.000234535	0.0811542	0.0368584	0.0811542	-0.0264205	-0.0202489	0.0573708	-0.00213758	-0.0101389	-0.0225329	0.0504199
39	0.0400383	-0.0148825	0.055917	-0.0474896	0.055917	-0.0474896	0.0492689	0.0400383	-0.0275196	0.00455856	0.139553	0.0400383	0.00405217	0.100354	0.0777577	0.0412298	0.0581445	0.0164001	0.172895	0.337545	0.0819745	0.337545	0.337545		-0.0866202	-0.32577	-0.268723	-0.000420467	-0.23483	-0.141513	-0.0789522	-0.331394	-0.169568	0.028975	0.0189573	0.0393469	-0.0120832	-0.0201526	-0.065266	-0.0487039	0.028975	-0.0487039	-0.0518169	-0.0276571	0.0564393	-0.0104186	0.023734	0.00423238	0.0779523
40	0.133959	0.0929499	0.0953068	-0.0150795	0.0953068	-0.0150795	0.0347143	0.133959	0.0567718	0.157563	0.186617	0.133959	0.0253346	-0.0264275	0.075578	0.0182058	0.0688026	-0.0557138	0.158545	-0.00127997	-0.0239761	-0.00127997	-0.00127997		-0.0075204	-0.453055	-0.214813	0.0331391	0.00504158	-0.166836	-0.0340629	-0.281725	-0.156681	0.00488815	0.0229222	-0.0844667	0.0233526	0.152815	-0.161579	-0.019422	0.00488815	-0.019422	0.035268	0.0169372	-0.0270657	0.0122988	0.0567681	-0.0327047	0.0207629
41	0.0937796	-0.0324161	-0.147996	0.0321854	-0.147996	0.0321854	0.141089	0.0937796	0.0294226	0.0329077	0.193977	0.0937796	0.0426842	0.235379	0.213404	0.035963	0.0983472	0.1283	0.236498	0.264195	-0.316104	0.264195	0.264195		-0.0501196	-0.317707	-0.148522	0.0169574	-0.0715296	-0.173439	-0.11818	-0.189517	-0.236203	0.0382565	0.00167372	-0.0241971	0.0911352	0.0967734	-0.000320074	-0.0311628	0.0382565	-0.0311628	-0.0505925	0.00228494	-0.0843098	-0.0769062	0.121879	-0.00145661	-0.0170766
42	0.112317	-0.000894088	0.0106382	-0.0467526	0.0106382	-0.0467526	-0.0930049	0.112317	0.0795177	0.0599894	0.134363	0.112317	0.170947	-0.0255869	0.109773	0.0102133	0.0703	0.157841	0.316234	0.479419	0.112704	0.479419	0.479419		-0.027176	-0.217447	-0.0381399	0.0523739	0.031727	-0.0162607	-0.0555958	-0.0632472	-0.0671734	-0.0160356	0.0538902	0.0252603	0.035612	0.12478	-0.0228022	-0.0446164	-0.0160356	-0.0446164	0.0125266	0.0693127	0.0368781	-0.0392578	0.0273437	-0.00472381	0.00404983
43	0.306203	0.297277	0.219472	0.252865	0.219472	0.252865	0.0412233	0.306203	0.187702	1.36235	1.36482	0.306203	0.352213	-0.0319852	1.66725	0.117218	0.274897	0.263034	0.500473	0.304102	-0.0155456	0.304102	0.304102		0.0628207	-0.0591053	0.058001	0.0108859	-0.0558729	-0.0039832	0.00241536	0.0995283	-0.0304515	-0.0687559	0.0373779	0.0987521	-0.02849	0.122014	-0.114593	0.0376673	-0.0687559	0.0376673	-0.127755	0.0409933	-0.0150647	0.0735376	-0.0312836	0.0544099	0.0138199
44	1.641	2.26154	1.68761	2.2684	1.68761	2.2684	1.57083	1.641	0.844067	5.01016	3.96042	1.641	6.37983	1.86546	6.19763	2.20183	3.2694	4.12387	1.05374	0.367541	0.138213	0.367541	0.367541		0.0325783	0.010881	0.0997782	-0.0100092	0.0808007	-0.0290716	0.0262694	0.121783	-0.0459505	0.0170788	0.129273	0.093788	-0.038664	0.0880364	-0.10404	-0.0534465	0.0170788	-0.0534465	-0.112661	0.0718375	-0.0481709	-0.0126577	-0.036959	0.0356935	0.0203318
45	4.21192	3.58195	3.38751	4.43639	3.38751	4.43639	3.9045	4.21192	1.24025	5.85219	4.29919	4.21192	8.66308	6.25777	7.11148	6.80836	3.6009	6.24991	1.20816	1.53218	0.213272	1.53218	1.53218		0.0600311	0.0674322	0.142693	-0.023695	0.0741592	0.0575416	0.0648761	0.195419	0.0443308	0.0162596	0.0187496	-0.00809251	-0.000201243	0.0141594	-0.145652	-0.066049	0.0162596	-0.066049	-0.115551	-0.0544282	-0.0802902	0.0226816	0.0637821	0.137871	0.0816922
46	4.42958	3.51562	3.44022	4.1384	3.44022	4.1384	4.36728	4.42958	1.31009	6.02095	4.23566	4.42958	8.74641	8.36972	6.7004	8.68961	3.55597	6.19576	1.25837	3.58384	0.237149	3.58384	3.58384		0.0665784	0.042771	0.1761	0.148805	-0.0610721	0.090033	0.0202861	0.244	0.0491473	-0.0270584	0.0827323	-0.10317	-0.0666688	0.0540051	-0.111997	-0.0121015	-0.0270584	-0.0121015	-0.0677257	-0.0439862	0.0756948	-0.0249475	0.00321574	0.0843693	-0.0620737
47	4.35861	3.53007	3.37824	4.49787	3.37824	4.49787	4.47891	4.35861	1.27236	5.6713	4.1709	4.35861	8.34603	8.46969	6.84126	8.92646	3.55002	6.20652	1.29736	3.39413	0.194344	3.39413	3.39413		0.0860174	0.176632	0.166185	0.037492	-0.069426	0.0876671	-0.00339239	0.195296	0.0989658	-0.0135959	0.0823269	-0.0207293	0.134306	0.199838	-0.0453567	-0.0739071	-0.0135959	-0.0739071	-0.00493765	0.0143584	0.0635807	0.054127	0.00194899	0.239641	-0.0269265
48	4.24889	3.49839	3.35474	4.59324	3.35474	4.59324	4.345	4.24889	1.32255	5.2277	4.10165	4.24889	7.92199	8.18313	6.78692	8.72659	3.4087	6.29723	1.22493	2.27094	0.765546	2.27094	2.27094		0.0353319	0.00541431	-0.0885321	0.0225064	0.165516	0.0979363	0.0445593	-0.069373	-0.0541099	-0.0129053	0.0593185	0.014208	0.112417	0.177723	-0.105904	-0.021739	-0.0129053	-0.021739	0.0606157	0.0302682	-0.0272919	-0.038064	0.0626261	0.227703	0.0243156
49	4.24031	3.43529	3.46899	4.45277	3.46899	4.45277	4.73752	4.24031	1.33738	5.37909	4.03267	4.24031	7.87913	8.63542	6.6148	8.33306	3.39835	5.72533	1.17674	2.6302	1.69583	2.6302	2.6302		0.0258799	-0.141822	-0.150116	0.0206139	-0.0872771	0.0157171	0.0298847	-0.232097	-0.0159713	-0.02883	0.0960114	0.00902839	0.172484	0.161758	-0.0359852	0.000926532	-0.02883	0.000926532	0.0514396	0.104468	-0.00629985	0.0258287	0.0294334	0.26615	-0.0352684
50	4.23516	3.44187	3.42669	4.33001	3.42669	4.33001	4.64564	4.23516	1.3677	4.76426	3.9005	4.23516	7.68522	7.86902	6.47887	7.59434	3.31633	5.97924	1.13409	2.69183	2.00476	2.69183	2.69183		0.020561	-0.225638	-0.212102	0.0627982	0.101927	-0.0185355	0.0254312	-0.271495	0.0324412	-0.0100357	0.0804878	0.135661	0.00610158	0.142078	-0.0418709	-0.0215708	-0.0100357	-0.0215708	0.0706957	0.131165	0.0413731	0.0134926	0.071999	0.287407	0.0358345
51	4.18106	3.46486	3.43494	4.3157	3.43494	4.3157	4.65806	4.18106	1.39435	4.42078	3.81274	4.18106	7.51669	7.5755	6.18298	7.50293	3.26506	5.95425	1.16246	1.83067	2.4538	1.83067	1.83067		-0.0049911	-0.345755	-0.227951	0.109789	-0.0844524	-0.0204399	-0.0254731	-0.271291	-0.0666202	0.0170145	0.0314552	0.206008	0.258969	0.188716	0.00191054	0.0308845	0.0170145	0.0308845	-0.000174196	0.0894415	0.0320294	0.0246685	-0.00621303	0.289934	0.0491022
52	4.22805	3.41219	3.44828	4.48528	3.44828	4.48528	4.81024	4.22805	1.50599	4.29861	3.65066	4.22805	7.23401	7.26993	6.07834	7.60354	3.19453	5.97702	1.13016	3.72442	3.45849	3.72442	3.72442		-0.0190897	-0.276379	-0.205242	0.118728	0.0349725	-0.0862545	0.00986774	-0.233924	-0.0583613	-0.00908211	0.0282714	0.122483	0.168878	0.21124	0.0870833	0.0290964	-0.00908211	0.0290964	0.0448304	0.119702	0.0658853	0.0329383	0.00764036	0.373235	0.05435
53	4.14592	3.38288	3.42043	4.26136	3.42043	4.26136	4.5895	4.14592	1.47209	3.99266	3.70671	4.14592	6.77526	7.15725	6.24705	7.1741	3.14307	5.8142	1.07873	2.72346	2.74626	2.72346	2.72346		-0.0577363	-0.377438	-0.251337	0.0480092	0.0878032	-0.0655791	-0.0174773	-0.324458	-0.126114	-0.0119992	0.011146	0.255877	0.347493	0.243733	0.117267	0.116837	-0.0119992	0.116837	0.108282	0.238961	-0.0140309	-0.00272327	0.0041653	0.388686	0.0492356
54	4.21045	3.3725	3.37497	4.25585	3.37497	4.25585	4.78283	4.21045	1.51933	4.02996	3.57656	4.21045	6.87271	7.08881	5.77449	6.9632	3.10197	5.71356	1.08644	3.05892	2.43335	3.05892	3.05892		-0.0166042	-0.353465	-0.2337	-0.0174496	-0.0425604	-0.0652154	0.0852018	-0.242357	-0.0590815	0.0314779	0.0710452	0.334029	0.407494	0.154864	0.0598866	0.0189038	0.0314779	0.0189038	0.088784	0.25959	0.0570639	0.143654	0.0106167	0.406107	0.0333586
55	4.15407	3.37657	3.37934	4.41844	3.37934	4.41844	4.78923	4.15407	1.56547	4.11299	3.58999	4.15407	6.58115	6.64125	5.49783	6.38939	3.01011	5.7233	1.02473	2.11114	3.01342	2.11114	2.11114		0.182091	-0.297499	-0.140783	0.134897	-0.0409676	0.151792	0.258033	-0.188174	0.0562654	0.0175077	0.00763595	0.43216	0.222125	0.153687	0.136117	0.0178285	0.0175077	0.0178285	0.191176	0.236163	-0.0558466	0.0270799	-0.0767458	0.49695	0.0783558
56	4.23055	3.32364	3.41942	4.32318	3.41942	4.32318	4.68537	4.23055	1.64488	3.93804	3.39188	4.23055	6.15862	6.34374	5.5504	6.60214	2.95257	5.47685	0.989384	2.59339	3.21129	2.59339	2.59339		0.4005	-0.0586925	0.075446	0.0491125	-0.00547643	0.217892	0.356636	0.0643469	0.217567	0.0332191	0.0130346	0.576087	0.221425	0.0448318	0.179728	0.0736393	0.0332191	0.0736393	0.269299	0.344268	0.0658745	0.108269	-0.0640005	0.526901	0.0676714
57	4.04281	3.42502	3.36982	4.36503	3.36982	4.36503	4.63191	4.04281	1.58445	3.65617	3.40828	4.04281	6.70377	6.69262	5.58823	6.38261	2.97496	5.57535	1.00132	1.91204	3.05562	1.91204	1.91204		0.366117	0.14647	0.192014	0.101245	-0.0342663	0.30431	0.404988	0.226251	0.467734	0.0678514	-0.00727456	0.487664	0.338634	0.0625628	0.188221	0.0128057	0.0678514	0.0128057	0.318784	0.337653	-0.00889934	0.0345805	-0.0519285	0.537988	-0.00859809
58	4.08096	3.31272	3.39513	4.20229	3.39513	4.20229	4.96083	4.08096	1.48457	3.95017	3.42765	4.08096	5.94621	6.11662	5.1696	6.53992	2.9219	5.55896	1.06463	1.70052	3.49999	1.70052	1.70052		0.369333	0.247753	0.193978	0.25408	0.0281812	0.299305	0.375879	0.302934	0.530195	-0.017427	0.0025735	0.622706	0.305423	0.164883	0.199224	0.0660684	-0.017427	0.0660684	0.324647	0.348906	0.0695523	0.0894439	-0.0562744	0.536495	0.043638
59	4.06182	3.23995	3.32203	4.18138	3.32203	4.18138	4.65866	4.06182	1.62328	3.42765	3.34716	4.06182	6.07808	6.07053	5.28154	6.23684	2.94592	5.71071	1.00159	2.98005	3.49091	2.98005	2.98005		0.432455	0.327349	0.17641	0.143836	-0.00899282	0.286066	0.395459	0.291094	0.616106	0.0605638	0.0060045	0.597479	0.417761	0.0830912	0.242603	-0.035387	0.0605638	-0.035387	0.319973	0.339849	0.0514557	0.0772354	-0.0286793	0.614917	0.0406237
60	3.98597	3.29786	3.41389	4.14607	3.41389	4.14607	4.53254	3.98597	1.53067	3.47857	3.27396	3.98597	6.21305	6.67806	5.33181	6.35381	2.94827	5.57136	1.0024	2.05951	3.31223	2.05951	2.05951		0.419455	0.327117	0.191783	0.195783	0.125307	0.319207	0.415462	0.24794	0.475949	0.0479285	0.000279572	0.703523	0.411855	0.0865752	0.160756	-0.0660122	0.0479285	-0.0660122	0.285499	0.371877	0.0952342	0.158159	-0.116334	0.597217	0.0302093
61	3.95193	3.27354	3.41366	4.08395	3.41366	4.08395	4.59721	3.95193	1.63973	3.35507	3.41013	3.95193	5.7661	5.98975	5.26061	6.38102	2.85972	5.16886	0.943121	2.22449	3.62378	2.22449	2.22449		0.436198	0.372614	0.205638	0.314409	-0.0148526	0.25622	0.418912	0.310075	0.545661	-0.0575977	-0.0056431	0.79899	0.372175	0.196608	0.307879	-0.0129264	-0.0575977	-0.0129264	0.389343	0.372224	0.0266487	-0.0181363	-0.0951275	0.570884	0.0195249
62	3.95581	3.29293	3.44488	3.99454	3.44488	3.99454	4.82053	3.95581	1.55712	3.53464	3.35258	3.95581	5.68273	5.73425	4.95723	5.85111	2.83906	5.36148	0.930378	1.86963	3.65005	1.86963	1.86963		0.393888	0.368222	0.187875	0.218908	-0.0208033	0.22913	0.379283	0.284712	0.537912	-0.00107234	-0.0161833	0.611825	0.366246	-0.0150552	0.25396	-0.0281418	-0.00107234	-0.0281418	0.384179	0.418212	-0.00912679	0.107005	-0.0942957	0.633357	0.0424538
63	3.94078	3.28866	3.47312	3.87385	3.47312	3.87385	4.53188	3.94078	1.52364	3.51345	3.23434	3.94078	5.34116	6.39716	5.10071	6.15152	2.86662	5.29702	0.942882	1.58743	3.57874	1.58743	1.58743		0.37726	0.407401	0.184649	0.227277	0.194065	0.270291	0.373806	0.275735	0.647723	0.0204326	-0.0174489	0.756338	0.424792	0.186846	0.289662	-0.0230087	0.0204326	-0.0230087	0.467169	0.468091	0.0729472	0.109889	-0.0505032	0.617173	0.0228353
64	4.06606	3.30685	3.4844	3.82142	3.4844	3.82142	4.52985	4.06606	1.5576	3.06841	3.21597	4.06606	5.73331	5.90174	5.11507	5.99498	2.84739	5.1576	0.924507	2.59219	4.07614	2.59219	2.59219		0.417554	0.376225	0.150869	0.180043	-0.0943393	0.235941	0.358501	0.258344	0.643927	0.0636874	-0.0494056	0.819948	0.440308	0.0458297	0.262002	0.0179388	0.0636874	0.0179388	0.500585	0.38991	-0.0449239	0.0444799	-0.0829758	0.685152	0.0984866
65	3.86626	3.20327	3.43755	3.71602	3.43755	3.71602	4.49915	3.86626	1.58325	3.14093	3.32691	3.86626	5.63354	6.14287	5.05177	5.93078	2.81755	5.19916	0.958601	1.26688	4.14347	1.26688	1.26688		0.362728	0.287672	0.105633	0.254498	-0.0327332	0.199479	0.314962	0.124768	0.63435	0.0410145	-0.00805568	0.569718	0.388979	-0.0831651	0.350295	0.000101664	0.0410145	0.000101664	0.493229	0.384206	0.122619	0.0983568	-0.0944144	0.738662	0.0134426
66	3.96265	3.28897	3.45671	3.77327	3.45671	3.77327	4.62419	3.96265	1.5075	3.50819	3.26153	3.96265	5.75595	5.88858	5.1141	5.95457	2.85707	5.31802	0.93531	2.83706	4.02382	2.83706	2.83706		0.365279	0.255438	0.154168	0.233324	-0.0281053	0.215201	0.361591	0.066245	0.561748	0.104462	0.0415109	0.699708	0.429643	0.112891	0.317664	-0.0256024	0.104462	-0.0256024	0.591487	0.489131	0.0706089	0.151969	-0.0762949	0.685724	0.0469224
67	4.00714	3.21432	3.42714	3.85285	3.42714	3.85285	4.57713	4.00714	1.47748	3.47015	3.35367	4.00714	5.39624	5.68909	5.01918	6.01604	2.82233	5.23104	0.920053	1.73172	3.65271	1.73172	1.73172		0.352402	0.302052	0.0792644	0.280756	-0.0454752	0.153592	0.30148	0.138199	0.595736	0.00559569	0.0115613	0.810086	0.387267	0.0527502	0.218013	-0.0652153	0.00559569	-0.0652153	0.542174	0.511154	0.0681899	0.0919142	0.0119234	0.791843	0.0224856
68	3.79589	3.21292	3.37055	3.72035	3.37055	3.72035	4.56482	3.79589	1.58121	3.38296	3.1921	3.79589	5.49774	5.91714	4.84198	5.9618	2.82461	5.24711	0.910779	2.38972	3.81572	2.38972	2.38972		0.362489	0.335739	0.0454152	0.181111	-0.0154837	0.170647	0.307629	0.0852357	0.616947	0.0235313	0.0198076	0.922091	0.562863	-0.0452643	0.335612	-0.0844885	0.0235313	-0.0844885	0.536663	0.492165	0.171995	0.0878367	-0.13079	0.813204	0.0294561
69	3.85501	3.23871	3.39455	3.93026	3.39455	3.93026	4.46162	3.85501	1.48467	3.07026	3.37424	3.85501	5.43611	5.78183	4.93892	5.82758	2.79614	5.23016	0.873902	2.75647	3.79081	2.75647	2.75647		0.38276	0.257225	0.0728214	0.105041	0.00525194	0.186993	0.273421	0.0564468	0.553112	0.0303021	0.00117934	0.871333	0.435316	0.0155428	0.320978	-0.0334885	0.0303021	-0.0334885	0.526369	0.46533	0.0540673	0.0902257	-0.088699	0.802366	0.133365
70	3.94939	3.15791	3.41575	3.69065	3.41575	3.69065	4.48706	3.94939	1.5183	3.25196	3.18908	3.94939	5.32233	5.77237	4.8722	5.44426	2.84636	5.29968	0.926353	1.71801	3.95148	1.71801	1.71801		0.296484	0.290225	0.147625	0.225257	-0.0701774	0.191705	0.254827	0.080157	0.556744	0.0580925	-0.0317464	0.791687	0.473001	0.288243	0.380575	-0.0323397	0.0580925	-0.0323397	0.532273	0.556805	0.0651367	-0.0315975	-0.0936782	0.691993	0.0973821
71	3.95227	3.21879	3.35903	3.94251	3.35903	3.94251	4.47168	3.95227	1.46141	3.21951	3.22222	3.95227	5.19022	5.63846	4.83819	6.21293	2.81858	5.13584	0.873313	2.30413	3.95344	2.30413	2.30413		0.333743	0.269208	0.083837	0.151509	-0.0360393	0.172967	0.271385	0.00983489	0.756018	0.0215848	0.0239011	0.835247	0.465527	0.0596438	0.387837	-0.0559036	0.0215848	-0.0559036	0.532004	0.57452	-0.00760561	0.100114	-0.115471	0.842883	0.122304
72	3.89843	3.13225	3.37366	3.64658	3.37366	3.64658	4.52279	3.89843	1.43194	3.10848	3.16329	3.89843	5.23323	5.21288	4.67507	5.44705	2.76385	5.09416	0.849641	2.82172	3.75051	2.82172	2.82172		0.340297	0.3009	0.0257708	0.151462	0.0654444	0.154313	0.23299	0.0773971	0.551263	0.00300476	-0.00956848	0.785944	0.468503	-0.0597955	0.373861	-0.0761873	0.00300476	-0.0761873	0.567667	0.576233	0.0878089	0.0767533	-0.121092	0.853583	0.138425
73	3.8829	3.13974	3.34139	3.70181	3.34139	3.70181	4.65007	3.8829	1.48511	3.02252	3.18614	3.8829	5.19235	5.91065	4.73684	5.95679	2.7958	5.30651	0.855098	3.1914	3.24865	3.1914	3.1914		0.323641	0.280657	0.162849	0.188365	0.00465031	0.202118	0.171175	0.0518394	0.537237	0.0415392	-0.0228871	0.780091	0.506215	-0.0793733	0.392346	0.017846	0.0415392	0.017846	0.544373	0.593227	0.0751279	0.0705629	-0.103843	0.840131	0.122035
74	4.03957	3.1573	3.33815	4.02563	3.33815	4.02563	4.60542	4.03957	1.46736	2.99821	3.16978	4.03957	5.14807	5.8321	4.8368	5.66748	2.82121	4.92722	0.868524	1.17914	3.40502	1.17914	1.17914		0.327269	0.220015	0.0547974	0.123603	-0.107592	0.155516	0.237527	-0.057409	0.519867	0.046975	-0.0026175	0.799401	0.378949	0.242657	0.370571	-0.000982399	0.046975	-0.000982399	0.641801	0.598839	-0.0488292	0.0328921	-0.120229	0.841515	0.1416
75	4.05848	3.1421	3.41151	3.72266	3.41151	3.72266	4.61538	4.05848	1.50081	2.92742	3.18063	4.05848	4.95526	5.63642	4.79348	5.88035	2.84814	5.23073	0.926385	2.18191	3.65886	2.18191	2.18191		0.244165	0.277632	0.0887131	0.129907	-0.0476991	0.116915	0.1849	-0.0399367	0.660754	0.0401884	-0.0354246	0.711845	0.545728	0.0706605	0.425271	0.0268635	0.0401884	0.0268635	0.591998	0.620854	0.028011	0.0863781	-0.0999162	0.846699	0.144344
76	4.01165	3.18352	3.46634	3.8285	3.46634	3.8285	4.38993	4.01165	1.57617	3.02015	3.10773	4.01165	5.44806	5.84582	4.51281	5.72609	2.81726	5.19315	0.872868	1.61208	3.32551	1.61208	1.61208		0.315887	0.231507	0.0437258	0.195934	0.0177229	0.108238	0.158601	-0.147205	0.579295	0.0252714	0.00922786	0.709396	0.620448	0.12063	0.336403	-0.0628896	0.0252714	-0.0628896	0.640708	0.490215	-0.0177207	0.0897199	-0.0715691	0.926316	0.104138
77	4.1208	3.16984	3.40654	3.76835	3.40654	3.76835	4.49603	4.1208	1.49655	3.11224	3.18415	4.1208	5.16411	5.40383	4.85875	5.614	2.86993	5.12117	0.802009	2.2294	4.09251	2.2294	2.2294		0.27	0.170718	0.060821	0.152124	-0.0514856	0.0674664	0.151655	-0.0108495	0.582992	0.0371123	0.00727011	0.766178	0.487769	0.0549793	0.383305	-0.0411873	0.0371123	-0.0411873	0.58292	0.640117	0.100479	0.0221534	-0.0682835	0.809835	0.18676
78	4.01867	3.07816	3.2846	3.7415	3.2846	3.7415	4.39092	4.01867	1.47871	2.95074	3.06377	4.01867	4.78603	5.23365	4.48054	5.47408	2.80073	5.18815	0.838027	1.69129	4.01898	1.69129	1.69129		0.200923	0.26858	0.103464	0.130359	-0.126945	0.110682	0.161687	0.0551844	0.588163	0.0313109	-0.0177752	0.643055	0.511043	0.127165	0.418714	-0.00930289	0.0313109	-0.00930289	0.541075	0.679699	0.130532	0.0438479	-0.0818038	0.879682	0.0877485
79	3.99726	3.10982	3.39219	3.74086	3.39219	3.74086	4.3073	3.99726	1.45665	3.1493	3.11462	3.99726	5.05491	5.03556	4.70201	5.7807	2.79738	5.50659	0.71817	1.38738	4.09741	1.38738	1.38738		0.210231	0.189517	0.0293743	0.128339	-0.0537095	0.0999384	0.141435	-0.0509458	0.577933	-0.0217896	-0.00225165	0.722745	0.67452	0.118093	0.431423	0.0343398	-0.0217896	0.0343398	0.576483	0.613017	0.0177129	0.049901	-0.0821838	0.865863	0.168648
80	3.99495	3.16583	3.3561	3.80701	3.3561	3.80701	4.09023	3.99495	1.48149	3.04358	3.18669	3.99495	5.06433	5.57113	4.58237	5.8572	2.82959	5.03078	0.867889	1.98573	3.33785	1.98573	1.98573		0.256147	0.153277	0.0797307	0.110961	-0.0354982	0.0676485	0.157547	0.00268359	0.535399	0.0331706	-0.11326	0.819578	0.547393	0.0119032	0.383098	0.119776	0.0331706	0.119776	0.559564	0.599314	0.0680082	0.0443888	-0.0837917	0.899689	0.225486
81	4.06546	3.02836	3.32718	3.78758	3.32718	3.78758	4.23239	4.06546	1.48191	2.85883	3.13936	4.06546	5.19272	5.77395	4.3981	5.67452	2.7825	5.1514	0.806003	1.88954	3.8192	1.88954	1.88954		0.19864	0.158143	0.0799626	0.105668	-0.0266934	0.111657	0.0560277	0.0831331	0.566762	0.0322893	-0.0136125	0.620473	0.521704	0.0264344	0.37982	-0.0312276	0.0322893	-0.0312276	0.467328	0.61361	0.0412142	0.165476	-0.118353	0.871664	0.176667
82	4.20848	3.16218	3.36183	3.93105	3.36183	3.93105	4.35206	4.20848	1.42677	3.04774	3.12083	4.20848	5.09899	5.34781	4.70431	5.92875	2.8202	5.26881	0.844009	1.7855	3.69372	1.7855	1.7855		0.209335	0.244538	0.0330573	0.0741046	-0.162646	0.0937959	0.0489949	0.00879856	0.619272	-0.0153845	-0.0231244	0.607405	0.435363	-0.0131069	0.474961	-0.061175	-0.0153845	-0.061175	0.535572	0.603815	0.0524883	0.117215	-0.0674048	0.908059	0.218032
83	3.97468	3.1509	3.34205	3.77652	3.34205	3.77652	4.52307	3.97468	1.43743	2.88112	3.09911	3.97468	5.17115	5.99708	4.92003	5.45111	2.77328	5.13901	0.875986	2.09735	3.78896	2.09735	2.09735		0.235552	0.220143	0.0705334	0.0813723	-0.00920318	0.129199	0.00929649	0.0409026	0.646704	0.0583622	-0.0450254	0.708399	0.442533	0.00749586	0.351891	-0.0442276	0.0583622	-0.0442276	0.5898	0.667134	0.000273488	0.0739047	-0.102774	1.00215	0.170208
84	4.0531	3.11472	3.38403	3.71381	3.38403	3.71381	4.46944	4.0531	1.44147	2.90721	3.23402	4.0531	5.02082	5.68288	4.6663	5.7691	2.84601	5.15501	0.866409	1.63122	4.0112	1.63122	1.63122		0.179208	0.203081	0.0113568	0.172393	-0.195011	0.101362	0.026518	-0.0445125	0.641579	0.0764976	-0.0458857	0.603222	0.577417	-0.00375431	0.521264	-0.0502976	0.0764976	-0.0502976	0.580265	0.638559	-0.00921705	0.10271	-0.114443	0.942031	0.22048
85	3.95584	3.16023	3.45454	3.71002	3.45454	3.71002	4.349	3.95584	1.43645	3.36489	3.1655	3.95584	4.90684	5.44658	4.56519	5.65232	2.77626	5.09156	0.753059	2.59891	4.11655	2.59891	2.59891		0.229171	0.160369	0.0284221	0.149745	-0.0272344	0.0801664	0.105292	-0.0276345	0.596377	0.00387142	-0.00846107	0.634128	0.484276	0.0175926	0.448592	0.0330159	0.00387142	0.0330159	0.571608	0.600616	0.111663	0.121695	-0.080174	0.902449	0.225217
86	4.03483	3.05643	3.38921	3.72301	3.38921	3.72301	4.14686	4.03483	1.42254	3.41379	3.1522	4.03483	4.77404	5.59728	4.42193	5.93554	2.79559	5.00092	0.844789	1.04985	3.82584	1.04985	1.04985		0.192801	0.192543	-0.00526494	0.155816	-0.165862	0.0860097	0.0529741	0.0184946	0.655694	0.0133911	-0.013039	0.573878	0.569002	0.0295328	0.532317	0.0457567	0.0133911	0.0457567	0.582761	0.622439	0.0262275	0.10201	-0.115036	1.02123	0.262733
87	3.9878	3.08453	3.35181	3.52771	3.35181	3.52771	4.11562	3.9878	1.33207	2.91119	3.18022	3.9878	4.73123	5.45029	4.53371	5.71639	2.78707	4.9727	0.798	1.82722	3.69041	1.82722	1.82722		0.183276	0.198611	0.0320224	0.130649	-0.0290368	0.0705081	0.0316441	0.0589707	0.667208	0.0525371	-0.0361661	0.606234	0.587564	0.0845254	0.41016	-0.0775306	0.0525371	-0.0775306	0.494259	0.652081	-0.0164379	0.025484	-0.0701916	0.926507	0.192518
88	4.01422	3.10612	3.37851	3.74957	3.37851	3.74957	4.52908	4.01422	1.41479	2.90086	3.15986	4.01422	5.0762	5.60377	4.55269	5.34417	2.84412	5.15026	0.77471	2.20957	3.54633	2.20957	2.20957		0.183284	0.226152	0.00882144	0.121966	-0.0724316	0.0989568	0.0123595	0.0591552	0.710406	0.0419917	-0.0455594	0.637248	0.696385	0.0809129	0.446679	-0.0749736	0.0419917	-0.0749736	0.58695	0.570438	0.0180535	0.0672673	-0.111205	1.07392	0.305308
89	3.9348	3.08782	3.35731	3.56307	3.35731	3.56307	4.24175	3.9348	1.43813	3.18111	3.26567	3.9348	5.18383	5.46012	4.43305	5.97474	2.80641	5.03495	0.836229	1.95789	3.2344	1.95789	1.95789		0.215268	0.189844	0.0737038	0.0481603	-0.0870365	0.107289	0.0549041	-0.0172827	0.653946	0.0289829	-0.0405365	0.677907	0.750644	0.191842	0.492934	-0.0783449	0.0289829	-0.0783449	0.562045	0.603077	0.0368781	0.0977137	-0.138761	0.999685	0.304286
90	4.14388	3.1532	3.31205	3.82506	3.31205	3.82506	4.19912	4.14388	1.35834	3.00173	3.12251	4.14388	4.97634	5.68659	4.43236	5.99174	2.793	5.11206	0.798081	1.16086	3.75704	1.16086	1.16086		0.181514	0.273471	0.0404694	0.082277	-0.0408775	0.0763319	0.0422013	-0.0124601	0.706565	0.0662851	-0.0184673	0.61653	0.611752	-0.0515422	0.436712	-0.0798651	0.0662851	-0.0798651	0.535903	0.702862	0.0548387	0.00379924	-0.109281	0.982556	0.263756
91	3.95942	3.1495	3.40293	3.76442	3.40293	3.76442	4.27699	3.95942	1.35969	3.25663	3.22996	3.95942	5.04366	5.70634	4.40324	5.65149	2.84101	5.14913	0.816917	1.8255	3.55606	1.8255	1.8255		0.137613	0.228017	0.0490844	0.0927477	-0.134729	0.0753308	0.0443057	-0.0837986	0.773876	0.0671675	-0.0313014	0.665532	0.634205	0.124757	0.452772	-0.0603134	0.0671675	-0.0603134	0.57835	0.719619	0.11239	0.059296	-0.0516273	1.02688	0.320459
92	4.04615	3.12455	3.3956	3.76191	3.3956	3.76191	4.43031	4.04615	1.38105	3.16616	3.26662	4.04615	5.09658	5.60906	4.52033	5.51156	2.81648	4.95506	0.859695	2.4972	3.96459	2.4972	2.4972		0.157796	0.191477	0.0368822	0.10503	-0.0882683	0.0730105	0.0238234	0.014021	0.815457	0.0660865	-0.104964	0.619758	0.440144	0.103153	0.358836	-0.0248511	0.0660865	-0.0248511	0.540308	0.69427	0.0955748	0.0760415	-0.0896885	0.860327	0.291206
93	4.02207	3.1133	3.35254	3.79417	3.35254	3.79417	4.2	4.02207	1.44666	3.29526	3.2443	4.02207	4.72235	5.45372	4.4136	5.58064	2.83385	5.0228	0.787883	1.51115	3.9381	1.51115	1.51115		0.122271	0.23192	0.111028	0.0591773	-0.11808	0.0779893	0.0640836	-0.00722768	0.714293	0.0158782	-0.00249884	0.635145	0.548284	-0.00790463	0.382305	-0.0289386	0.0158782	-0.0289386	0.708461	0.716065	0.114661	0.0949113	-0.159438	0.969301	0.316855
94	4.1709	3.09001	3.4186	3.69743	3.4186	3.69743	4.27874	4.1709	1.45008	3.13117	3.21652	4.1709	4.91769	6.03668	4.40833	5.65467	2.84885	5.1602	0.954305	2.40092	3.62851	2.40092	2.40092		0.179656	0.184025	0.0981155	0.135107	-0.169618	0.0629234	0.0818396	0.0466992	0.755675	0.0145669	-0.0171226	0.739651	0.528057	0.0694056	0.384559	-0.0737407	0.0145669	-0.0737407	0.603068	0.645675	0.0383079	0.114263	-0.102331	0.931991	0.25867
95	3.99756	3.13149	3.37285	3.8827	3.37285	3.8827	4.37494	3.99756	1.42275	3.39543	3.25928	3.99756	4.84009	5.46253	4.28389	5.16218	2.91383	5.20289	0.71615	2.04917	3.76606	2.04917	2.04917		0.165666	0.195311	0.0575249	0.122802	0.0349725	0.125234	0.0200192	-0.0108187	0.73101	0.0616765	-0.0813525	0.56874	0.523602	0.0112876	0.233269	0.0363521	0.0616765	0.0363521	0.610701	0.658086	0.0049971	0.0525311	-0.0932902	0.96578	0.285769
96	4.04979	3.14885	3.32035	3.83008	3.32035	3.83008	4.31327	4.04979	1.35076	2.92326	3.28353	4.04979	5.13149	5.08304	4.41003	5.39219	2.85651	5.15994	0.829436	1.46564	3.80941	1.46564	1.46564		0.154126	0.26467	0.0376396	0.122685	0.101236	0.151967	-0.0271634	-0.0464007	0.853607	0.0671438	-0.0118921	0.653351	0.479895	-0.10761	0.424198	0.0144362	0.0671438	0.0144362	0.634576	0.673877	-0.0190831	0.0478679	-0.150073	0.92026	0.314889
97	4.12822	3.11166	3.3554	3.98574	3.3554	3.98574	4.32427	4.12822	1.33816	3.50692	3.29213	4.12822	5.00327	5.67843	4.56295	5.8834	2.88397	5.42682	0.793498	1.78559	3.92194	1.78559	1.78559		0.175848	0.231456	0.0918144	0.255973	-0.108463	0.0994637	-0.102709	0.0808244	0.959078	0.0775064	-0.0266048	0.5288	0.605986	0.0593359	0.40776	-0.0765673	0.0775064	-0.0765673	0.673474	0.678278	0.063127	0.1669	-0.170354	0.962857	0.4146
98	4.09528	3.17161	3.33553	3.83416	3.33553	3.83416	4.14457	4.09528	1.33524	3.06697	3.30584	4.09528	5.20258	5.15158	4.41919	6.03487	2.92836	5.2752	0.792003	2.20173	3.28444	2.20173	2.20173		0.19723	0.118818	0.0860617	0.207856	-0.0162351	0.110695	0.00339679	0.20098	0.946923	0.0196619	-0.0976967	0.669497	0.589556	0.00303773	0.395551	-0.0146041	0.0196619	-0.0146041	0.623969	0.640335	-0.0180625	0.0584343	-0.184374	0.980675	0.424961
99	3.98931	3.02416	3.38686	3.69522	3.38686	3.69522	4.15233	3.98931	1.24331	3.22436	3.30697	3.98931	4.78009	5.25359	4.61821	5.6964	2.88701	5.03716	0.865486	2.08416	3.69041	2.08416	2.08416		0.147166	0.228301	0.0886401	0.075603	-0.018008	0.0422287	0.0119911	0.0367265	0.963352	0.0832525	-0.0248448	0.636426	0.524003	0.066818	0.446095	-0.0112206	0.0832525	-0.0112206	0.687103	0.697486	0.0342546	0.0550812	-0.113382	1.00379	0.326355
100	4.08119	3.1652	3.32634	3.69212	3.32634	3.69212	4.28027	4.08119	1.34391	3.1101	3.30468	4.08119	5.16959	5.18542	4.4741	6.20734	2.8894	5.34965	0.92333	1.69276	3.69329	1.69276	1.69276		0.154668	0.233587	-0.0119828	0.0837052	-0.0773296	0.075916	-0.0288677	0.098738	0.913246	-0.000976423	0.0198966	0.516359	0.579643	0.120603	0.422357	-0.0402801	-0.000976423	-0.0402801	0.639243	0.648144	0.060436	0.137981	-0.104998	1.05609	0.434111
101	4.0337	3.03018	3.37246	3.70019	3.37246	3.70019	4.45784	4.0337	1.2651	2.99872	3.26721	4.0337	4.93598	5.54535	4.65635	5.70694	2.88913	5.20049	0.83693	1.58166	3.14966	1.58166	1.58166		0.177488	0.256787	0.0869839	0.0774718	-0.0777806	0.103064	0.015146	0.0429852	0.905385	0.0269562	-0.0400421	0.748753	0.53136	-0.0229736	0.483686	0.0117584	0.0269562	0.0117584	0.636788	0.746673	0.0979132	0.108693	-0.111593	1.02061	0.416403
102	4.02214	3.16163	3.3639	3.91492	3.3639	3.91492	4.26763	4.02214	1.41427	3.41293	3.39695	4.02214	5.10645	5.72564	4.59898	5.84249	2.88924	5.58344	0.881443	1.50365	3.59637	1.50365	1.50365		0.121195	0.193222	0.0721173	0.188436	-0.0318321	0.0745313	-0.0217608	0.00991717	0.946602	0.0723573	-0.0484169	0.626086	0.532582	0.018489	0.453028	-0.0439491	0.0723573	-0.0439491	0.580189	0.709742	0.0987544	0.125428	-0.139133	1.04387	0.396595
103	4.09836	3.02368	3.33537	3.64717	3.33537	3.64717	4.26216	4.09836	1.3471	3.32263	3.35002	4.09836	4.86919	5.58597	4.51448	5.99314	2.92064	5.44864	0.813591	1.94022	3.63406	1.94022	1.94022		0.150295	0.216164	0.035183	0.1596	-0.0780213	0.0927369	0.0486076	-0.0135787	1.07492	0.0446944	-0.0530739	0.844609	0.589299	0.0728152	0.30794	-0.039084	0.0446944	-0.039084	0.629639	0.678725	0.0944737	0.0643613	-0.0935596	0.94559	0.390028
104	4.07992	3.11382	3.38429	3.70412	3.38429	3.70412	4.07616	4.07992	1.29038	3.36743	3.25026	4.07992	4.85912	5.66897	4.59775	5.76979	2.92573	5.31612	0.755174	1.91023	3.65777	1.91023	1.91023		0.191052	0.23718	0.0536466	0.191826	0.0449494	0.0954276	0.00739439	0.128872	0.964437	-0.00489442	-0.0415944	0.594793	0.517043	0.0487792	0.422991	0.0008162	-0.00489442	0.0008162	0.653423	0.683937	0.00695032	0.0722864	-0.134969	1.02082	0.418825
105	3.95868	3.10064	3.34255	4.05858	3.34255	4.05858	4.17707	3.95868	1.31701	3.01749	3.40595	3.95868	5.16362	5.92419	4.31117	5.99225	2.94785	5.50387	0.803998	2.47582	3.99787	2.47582	2.47582		0.154386	0.331716	0.0535079	0.07818	-0.0415987	0.0686624	-0.0402948	0.0477148	0.965511	0.0525935	0.0199361	0.582829	0.749282	0.0481873	0.493092	-0.051084	0.0525935	-0.051084	0.633828	0.755903	0.00470225	0.0654864	-0.146424	1.09371	0.486079
106	4.07401	3.1175	3.31389	3.78247	3.31389	3.78247	4.15693	4.07401	1.29666	3.1336	3.31575	4.07401	5.07223	5.83219	4.47009	6.18768	2.92925	5.41094	0.811683	2.2581	3.5546	2.2581	2.2581		0.126427	0.244933	0.0888583	0.222773	-0.078532	0.0605182	-0.0416078	0.069836	0.971246	-0.0201917	-0.0943844	0.822461	0.402082	0.0546985	0.442915	-0.0492679	-0.0201917	-0.0492679	0.612091	0.639871	0.0472544	0.0756394	-0.152376	1.07555	0.412285
107	4.12708	3.05872	3.31449	3.53105	3.31449	3.53105	4.27398	4.12708	1.38578	3.01327	3.293	4.12708	5.08811	6.09733	4.60384	6.39345	2.9495	5.36938	0.879215	2.28137	3.4531	2.28137	2.28137		0.163317	0.305688	0.0656079	0.127411	-0.119642	0.127178	0.000702185	0.0122973	1.05609	-0.0314763	-0.00433794	0.668262	0.598112	0.059593	0.469929	-0.00755158	-0.0314763	-0.00755158	0.633269	0.684137	-0.0361254	0.105385	-0.125185	1.08504	0.406795
108	4.06846	3.09432	3.28575	3.56228	3.28575	3.56228	3.93241	4.06846	1.25053	3.15	3.36043	4.06846	4.51854	6.25517	4.49595	6.09336	2.92546	5.16304	0.885913	2.03538	3.41351	2.03538	2.03538		0.170688	0.338653	0.0491873	0.193566	-0.0519963	0.148919	-0.0569729	0.0312373	1.11114	-0.0317313	-0.0670056	0.610807	0.524376	0.0365819	0.388775	-0.0482206	-0.0317313	-0.0482206	0.611275	0.729678	0.0469824	0.0943144	-0.126246	1.12868	0.515684
109	4.1215	3.08324	3.29132	3.82034	3.29132	3.82034	4.22391	4.1215	1.23065	2.98908	3.27871	4.1215	4.62556	5.86808	4.44423	5.9023	2.95963	5.37609	0.798255	1.79981	3.58598	1.79981	1.79981		0.190062	0.365635	0.0924292	0.136186	-0.127516	0.109948	-0.015165	0.0761147	1.21419	0.0368821	-0.0583045	0.779594	0.653121	0.0383239	0.483686	-0.0673274	0.0368821	-0.0673274	0.703026	0.751347	-0.0517018	0.123934	-0.071584	1.0317	0.452384
110	4.1874	3.16855	3.33666	3.6814	3.33666	3.6814	4.07649	4.1874	1.24199	3.15421	3.36035	4.1874	5.08602	5.97853	4.43716	5.66025	2.91498	5.25723	0.844487	1.62708	3.66528	1.62708	1.62708		0.179945	0.30739	0.182563	0.123603	-0.00562705	0.0919175	0.0248689	0.114621	0.873081	0.039886	-0.08597	0.582763	0.526863	0.0197439	0.414024	-0.000278371	0.039886	-0.000278371	0.633213	0.648983	-0.0111245	0.103559	-0.106764	1.0701	0.534871
111	4.03787	3.1048	3.3516	3.94993	3.3516	3.94993	4.25127	4.03787	1.3135	3.03481	3.40668	4.03787	5.21973	6.2472	4.44988	5.6305	2.9432	5.32156	0.780851	1.34514	3.59686	1.34514	1.34514		0.196154	0.275586	0.0657401	0.211107	0.118576	0.130239	-0.047167	-0.0385106	1.05089	0.0639413	-0.113794	0.745567	0.556719	-0.0505714	0.427829	-0.0790122	0.0639413	-0.0790122	0.626064	0.679226	0.0690083	0.0828401	-0.179576	0.957798	0.444446
112	4.05704	3.20951	3.3243	3.91172	3.3243	3.91172	3.99605	4.05704	1.25865	3.21662	3.28353	4.05704	4.94589	5.71395	4.46939	5.92304	2.97541	5.34731	0.800896	1.81757	3.47541	1.81757	1.81757		0.238688	0.305241	0.0780218	0.0729786	-0.00394417	0.154573	0.0426616	0.137953	1.1918	0.014234	-0.0441257	0.883056	0.478206	-0.0403698	0.386582	-0.0112486	0.014234	-0.0112486	0.691168	0.633702	0.0451086	0.0705741	-0.0960212	1.00155	0.503384
113	3.92301	3.13532	3.36691	3.86175	3.36691	3.86175	4.17203	3.92301	1.28807	3.32603	3.39792	3.92301	4.92628	6.01423	4.49589	6.13814	2.95351	5.5379	0.802678	1.45875	3.90699	1.45875	1.45875		0.212485	0.228215	0.0725237	0.318878	0.0713051	0.138838	0.0100472	-0.0517461	1.07745	0.00527747	-0.031341	0.758635	0.525221	0.0901369	0.350563	0.0520754	0.00527747	0.0520754	0.728885	0.621966	0.0666688	0.00298375	-0.15016	1.01745	0.45669
114	4.18951	3.22693	3.36961	3.93587	3.36961	3.93587	3.83665	4.18951	1.28831	3.35369	3.44448	4.18951	5.23806	6.24136	4.65076	5.93136	2.93754	5.08739	0.824171	1.91204	3.52691	1.91204	1.91204		0.133552	0.356205	0.0733105	0.108651	-0.0519063	0.0989373	0.0209404	0.101775	1.16451	0.024732	-0.0360772	0.946125	0.421535	-0.0428323	0.34068	-0.0516216	0.024732	-0.0516216	0.710355	0.679627	0.0210164	0.0593646	-0.121852	1.06089	0.527632
115	4.13059	3.09313	3.33723	3.62037	3.33723	3.62037	4.04481	4.13059	1.32712	3.22228	3.39591	4.13059	4.83015	6.16837	4.60371	6.10947	2.96718	5.41442	0.79474	1.93496	3.33687	1.93496	1.93496		0.223751	0.398582	0.0941942	0.262194	-0.0172869	0.127672	-0.00984104	0.0267022	1.11999	0.0246993	-0.0603117	0.668262	0.581378	0.10869	0.394758	0.042522	0.0246993	0.042522	0.760379	0.641138	0.0103333	0.0397256	-0.145213	0.913764	0.586731
116	4.14305	3.14963	3.40387	3.65902	3.40387	3.65902	4.1867	4.14305	1.2071	3.16674	3.26058	4.14305	5.0527	5.82672	4.47018	5.99117	2.99414	5.55903	0.819303	1.82179	2.95016	1.82179	1.82179		0.166866	0.317877	0.0531112	0.356349	-0.13007	0.0891685	-0.00140278	0.0797365	1.1369	-0.0426423	-0.0486245	0.639761	0.555809	0.127625	0.434215	0.0510947	-0.0426423	0.0510947	0.683369	0.699053	0.00189697	0.146445	-0.102394	1.07124	0.517109
117	3.89916	3.16953	3.35437	3.99105	3.35437	3.99105	3.99633	3.89916	1.20359	3.23209	3.35594	3.89916	5.20016	5.76968	4.51354	5.81356	2.97589	5.43726	0.766517	1.70776	3.42754	1.70776	1.70776		0.188508	0.386857	0.11687	0.328141	-0.114324	0.125592	-0.0382729	0.0795728	1.25935	-0.0217817	-0.0585517	0.765093	0.586066	0.0502641	0.378796	-0.0210805	-0.0217817	-0.0210805	0.632038	0.692457	0.0530106	0.0490855	-0.148925	0.943532	0.532638
118	4.04782	3.15228	3.31412	3.82919	3.31412	3.82919	3.83588	4.04782	1.33779	3.26835	3.26232	4.04782	5.14675	5.52467	4.37429	5.86703	2.94894	5.38039	0.822548	1.85265	3.7901	1.85265	1.85265		0.210014	0.347145	0.100627	0.349338	0.00636348	0.132878	0.00763403	0.0323659	1.13599	-0.0124754	-0.0406947	0.831997	0.484159	0.0988232	0.408418	0.00925753	-0.0124754	0.00925753	0.657932	0.601774	0.0878209	0.144297	-0.112226	1.06091	0.581511
119	3.89565	3.16021	3.33022	3.87926	3.33022	3.87926	4.32284	3.89565	1.21091	3.10121	3.34804	3.89565	4.93148	5.71905	4.62904	6.26171	3.00188	5.47926	0.777748	1.68259	3.49809	1.68259	1.68259		0.191681	0.379087	0.110877	0.345971	-0.10651	0.0942577	-0.00289972	0.0584779	1.16285	-0.00695271	-0.0947898	0.78241	0.537994	0.0772462	0.540785	0.0445237	-0.00695271	0.0445237	0.726935	0.658514	0.0054857	0.098368	-0.144318	1.05626	0.573195
120	4.04986	3.1997	3.3342	3.93842	3.3342	3.93842	4.2783	4.04986	1.18495	3.0907	3.41639	4.04986	5.28132	6.14389	4.56453	5.77157	3.06902	5.53151	0.763002	2.27827	2.76083	2.27827	2.27827		0.182958	0.297608	0.0706923	0.331972	-0.125081	0.111403	0.0380789	0.00520753	1.15412	0.00391091	-0.0358398	0.75014	0.568111	-0.0373492	0.415279	0.00740464	0.00391091	0.00740464	0.674844	0.673294	0.0490825	0.0175939	-0.166388	1.05294	0.611977
121	3.98891	3.15226	3.3275	3.98308	3.3275	3.98308	3.8934	3.98891	1.1628	3.47655	3.40777	3.98891	5.07673	5.78814	4.37776	5.91702	3.03422	5.53442	0.809901	2.01262	3.06797	2.01262	2.01262		0.201877	0.372821	0.0571016	0.460163	0.0335302	0.162522	-0.0548078	0.0806091	1.21653	0.00903635	-0.0482587	0.770383	0.449941	0.0643589	0.468759	0.00114895	0.00903635	0.00114895	0.581488	0.704284	0.0425537	0.061891	-0.155829	1.10434	0.637246
122	4.02374	3.13195	3.30451	3.76658	3.30451	3.76658	3.9949	4.02374	1.22216	3.5344	3.47937	4.02374	4.97237	5.82385	4.45395	6.13979	3.07777	5.62665	0.794278	1.68561	3.06384	1.68561	1.68561		0.278888	0.404453	0.0299728	0.314514	-0.0266328	0.145045	-0.0426026	0.091536	1.27095	-0.0932083	-0.0734622	0.79693	0.565251	0.142539	0.454989	-0.0486286	-0.0932083	-0.0486286	0.582463	0.645265	-0.0665418	0.0131367	-0.166879	1.09302	0.69998
123	3.9682	3.1346	3.33553	3.77731	3.33553	3.77731	3.8859	3.9682	1.12316	3.54619	3.4437	3.9682	4.98772	5.92029	4.53422	6.44274	3.04605	5.30176	0.74679	2.05296	3.30913	2.05296	2.05296		0.23269	0.385921	0.0282209	0.304356	-0.222899	0.166799	0.0619513	0.117104	1.174	0.03248	-0.0469041	0.80844	0.517416	-0.117785	0.484124	0.0754362	0.03248	0.0754362	0.692876	0.617283	0.0287487	0.0901683	-0.159873	1.11964	0.652398
124	3.95711	3.23768	3.3806	4.11518	3.3806	4.11518	4.07392	3.95711	1.23534	3.62846	3.37961	3.95711	5.37058	6.28457	4.63021	6.15571	3.00147	5.60729	0.73559	1.86334	3.32469	1.86334	1.86334		0.180379	0.350996	0.0639849	0.300827	-0.0351675	0.146533	-0.0153172	0.10787	1.1644	-0.0310554	-0.0648402	0.892984	0.483642	0.0792216	0.500769	-0.0153362	-0.0310554	-0.0153362	0.623644	0.696502	0.0494231	0.0237605	-0.0857227	1.18129	0.548355
125	3.90063	3.19736	3.33338	3.60192	3.33338	3.60192	3.92081	3.90063	1.22599	3.36651	3.42412	3.90063	5.35941	6.53441	4.58992	6.23291	3.05688	5.55378	0.814132	1.47236	3.92804	1.47236	1.47236		0.305929	0.335515	0.0619842	0.326492	-0.037001	0.126047	0.0174767	-0.0135271	1.23893	0.034641	-0.0431468	0.957285	0.512074	0.129753	0.49916	-0.0702556	0.034641	-0.0702556	0.601484	0.695928	-0.0280525	0.121856	-0.150192	1.14117	0.648227
126	3.93269	3.1967	3.35029	3.72916	3.35029	3.72916	3.77372	3.93269	1.10002	3.55918	3.38145	3.93269	4.95522	6.7198	4.70422	6.24077	3.11574	5.64113	0.797094	1.74379	3.13215	1.74379	1.74379		0.284662	0.396683	0.0664903	0.291993	-0.0807257	0.157778	0.0348821	0.0455706	1.23833	4.0314e-05	-0.0411495	0.808959	0.576666	0.0408337	0.497833	-0.0179018	4.0314e-05	-0.0179018	0.69457	0.65487	0.00119294	0.114115	-0.0867201	1.1487	0.571634
127	3.98737	3.17954	3.39403	4.01608	3.39403	4.01608	3.88306	3.98737	1.07197	3.45375	3.41856	3.98737	5.49909	6.3608	4.39282	6.3807	3.09084	5.48008	0.846952	2.25965	3.36744	2.25965	2.25965		0.267601	0.332077	0.0817477	0.404466	-0.0557828	0.154964	0.0159475	0.119802	1.21291	0.0337675	0.0255325	0.936633	0.634606	0.0942365	0.565217	-0.0265849	0.0337675	-0.0265849	0.678072	0.68011	0.0096521	0.130699	-0.124401	1.0791	0.610765
128	3.7839	3.15999	3.31462	3.91088	3.31462	3.91088	3.94314	3.7839	1.09884	3.75306	3.39628	3.7839	5.22251	6.72554	4.62143	6.79231	3.09012	5.55441	0.788694	1.26705	3.11752	1.26705	1.26705		0.220832	0.360915	0.0538784	0.277193	0.0253262	0.161925	0.00323517	0.104781	1.1965	-0.0197866	-0.0219873	1.01162	0.555618	0.000450125	0.430803	-0.0126199	-0.0197866	-0.0126199	0.651031	0.60848	0.118702	0.10117	-0.104682	1.09207	0.753267
129	3.92698	3.16664	3.33893	3.84621	3.33893	3.84621	4.18199	3.92698	1.20461	3.52332	3.49493	3.92698	5.38098	6.54804	4.82152	6.54474	3.09545	5.43068	0.800069	1.8205	3.40029	1.8205	1.8205		0.297503	0.32961	0.148607	0.303845	0.140212	0.165505	-0.00668108	0.024066	1.25166	-0.0164566	-0.0401212	1.08142	0.72062	0.317353	0.468309	0.029254	-0.0164566	0.029254	0.683231	0.58744	0.0358901	0.0415976	-0.115804	1.12214	0.596206
130	4.05013	3.26287	3.33925	4.02199	3.33925	4.02199	3.61153	4.05013	1.1412	3.68948	3.51587	4.05013	5.54198	6.66035	4.57103	6.53668	3.13852	5.65062	0.807324	1.26309	3.40785	1.26309	1.26309		0.240429	0.398719	0.121125	0.369177	0.00606309	0.187318	0.0122397	0.129118	1.18023	0.0212586	-0.0708519	0.992504	0.591618	-0.0279933	0.445863	-0.00361287	0.0212586	-0.00361287	0.597466	0.662387	-0.00146312	0.0345679	-0.139402	1.15266	0.670591
131	3.97775	3.11621	3.30554	3.77878	3.30554	3.77878	3.62319	3.97775	1.11337	3.64936	3.51334	3.97775	5.39718	6.16197	4.53308	6.431	3.10868	5.65644	0.836977	2.22431	3.55253	2.22431	2.22431		0.236882	0.417286	0.100251	0.234904	-0.0462863	0.195462	-0.0369509	0.0649619	1.2253	-0.0376433	-0.0419603	0.991767	0.576126	0.193892	0.430619	0.0234344	-0.0376433	0.0234344	0.629777	0.634467	0.0480716	0.0361078	-0.161623	1.07448	0.680306
132	3.98978	3.15139	3.3141	3.81768	3.3141	3.81768	3.69903	3.98978	1.108	3.81841	3.50993	3.98978	5.16779	6.744	4.57163	6.26887	3.09574	5.45902	0.850388	1.7718	3.45104	1.7718	1.7718		0.311595	0.291471	0.0862929	0.309592	-0.0159347	0.183503	0.00598495	0.0720824	1.32771	0.0238417	-0.0434335	0.831823	0.398612	-0.000625508	0.465456	-0.0329596	0.0238417	-0.0329596	0.610639	0.595286	0.00615483	0.00367314	-0.129491	1.07953	0.729394
133	3.92448	3.1437	3.29645	3.89333	3.29645	3.89333	3.97663	3.92448	1.06701	3.93521	3.5677	3.92448	5.24723	6.32992	4.70722	6.70731	3.11838	5.52601	0.824187	1.15724	3.45746	1.15724	1.15724		0.264465	0.396149	0.10958	0.334293	0.00200566	0.16546	-0.0768795	0.0913515	1.35516	0.0286726	-0.0409419	0.939383	0.537173	0.0789882	0.43592	-0.0313292	0.0286726	-0.0313292	0.659135	0.595532	0.0547592	0.0878367	-0.100233	1.08424	0.679257
134	4.00784	3.29394	3.38015	4.15989	3.38015	4.15989	3.69476	4.00784	1.07849	3.72257	3.58275	4.00784	5.5216	6.53775	4.46782	6.82238	3.11465	5.50305	0.788376	1.26929	3.49058	1.26929	1.26929		0.247569	0.404152	0.0356096	0.220985	0.075572	0.200909	-0.032663	0.177422	1.33632	-0.0110614	-0.0328142	0.87662	0.470915	0.0327868	0.319577	0.0584239	-0.0110614	0.0584239	0.604257	0.62828	-0.0353756	0.0502107	-0.100391	1.08771	0.773773
135	4.04585	3.19276	3.31946	4.21625	3.31946	4.21625	4.05679	4.04585	1.10636	3.60894	3.50675	4.04585	5.35802	6.19694	4.75966	6.86006	3.15629	5.74348	0.826573	1.49521	3.3626	1.49521	1.49521		0.321256	0.44071	0.0512004	0.379032	-0.0132598	0.197016	-0.0375406	0.0384401	1.31254	0.0220057	0.03191	1.01314	0.515774	0.112739	0.283923	0.00436436	0.0220057	0.00436436	0.597833	0.643407	0.082439	0.0696676	-0.0826197	1.08147	0.638405
136	3.81964	3.25049	3.33909	3.81006	3.33909	3.81006	3.81734	3.81964	1.09381	3.57378	3.41453	3.81964	5.33657	6.37499	4.73182	6.36871	3.12541	5.58022	0.864484	2.3193	3.09076	2.3193	2.3193		0.262752	0.38574	0.0608607	0.329372	-0.0760077	0.131253	-0.0205676	0.113543	1.3313	0.0155927	-0.00585074	0.909824	0.485777	0.102053	0.465639	-0.0186059	0.0155927	-0.0186059	0.64292	0.625583	0.102206	0.0772017	-0.116414	1.15281	0.722398
137	3.87241	3.18788	3.42308	3.85737	3.42308	3.85737	3.76748	3.87241	1.03278	3.49895	3.55829	3.87241	5.05897	5.94042	4.49926	6.40532	3.17497	5.63063	0.712045	1.06424	2.97083	1.06424	1.06424		0.242879	0.388224	0.0846602	0.362618	0.109199	0.196288	0.00707672	0.0921617	1.13192	-0.0617944	-0.0300754	1.09595	0.435503	0.171956	0.378492	0.0559493	-0.0617944	0.0559493	0.575936	0.558774	0.0289978	0.0640278	-0.0902979	1.09329	0.811667
138	3.98476	3.21524	3.29352	4.09354	3.29352	4.09354	3.73558	3.98476	1.06653	3.89393	3.49965	3.98476	5.19444	6.54322	4.52168	6.63405	3.08672	5.60065	0.728336	1.7749	3.34514	1.7749	1.7749		0.300184	0.310123	0.0742958	0.423422	0.0127046	0.157511	-0.0683588	0.114919	1.32468	-0.0208598	-0.0315882	0.887739	0.535955	0.0167707	0.337367	0.0510474	-0.0208598	0.0510474	0.599203	0.531411	0.0160774	0.0159279	-0.0666846	1.09243	0.737227
139	3.9519	3.12958	3.27476	3.82885	3.27476	3.82885	3.80502	3.9519	1.06723	3.71379	3.47404	3.9519	5.03142	6.17449	4.63036	7.07287	3.14772	5.5243	0.827861	1.97668	3.03914	1.97668	1.97668		0.317484	0.439996	0.147566	0.35022	0.0397805	0.163952	0.0129904	0.0970143	1.37917	-0.0266691	-0.00829298	0.981927	0.599423	-0.0249456	0.486025	-0.000388704	-0.0266691	-0.000388704	0.560683	0.531966	0.0785903	0.0726072	-0.202708	1.01394	0.801924
140	3.94221	3.3093	3.3264	3.8527	3.3264	3.8527	4.00979	3.94221	1.02684	3.48752	3.5063	3.94221	5.28046	6.0875	4.68843	7.02885	3.13387	5.59065	0.898274	1.05355	3.04632	1.05355	1.05355		0.207738	0.408682	0.0741337	0.419359	-0.0027123	0.159324	-0.00267401	0.0194894	1.15492	-0.0107906	-0.0657894	0.678837	0.619674	0.123245	0.497905	-0.0300507	-0.0107906	-0.0300507	0.613101	0.518508	0.0140797	0.0402875	-0.0817888	1.13567	0.737657
141	3.88326	3.1742	3.32203	3.73943	3.32203	3.73943	3.79348	3.88326	1.13175	3.70184	3.45277	3.88326	5.36813	6.59293	4.60394	6.66507	3.17065	5.76916	0.862893	2.06227	3.03202	2.06227	2.06227		0.263243	0.380385	0.074428	0.405069	0.00407981	0.196073	0.016818	0.114764	1.32482	-0.0285998	-0.0247657	1.06255	0.656821	0.0929038	0.332334	-0.0140297	-0.0285998	-0.0140297	0.60658	0.571166	0.0688482	0.104697	-0.151783	1.11114	0.833411
142	3.93069	3.22363	3.31313	3.95087	3.31313	3.95087	4.06971	3.93069	1.06374	3.9034	3.5836	3.93069	5.49561	6.22234	4.57965	6.98241	3.18541	5.65638	0.814212	2.09632	2.9934	2.09632	2.09632		0.315425	0.374196	0.103186	0.449332	-0.0896508	0.0941472	0.0197472	0.0548968	1.26157	0.0376528	0.0262642	1.02828	0.631392	0.125856	0.41267	0.0131665	0.0376528	0.0131665	0.577976	0.535848	0.0690191	0.0262182	-0.0784633	1.09879	0.72821
143	3.96195	3.19539	3.34917	3.98225	3.34917	3.98225	3.85958	3.96195	1.1353	3.79081	3.58504	3.96195	5.26176	6.9828	4.64599	6.42523	3.20027	5.58819	0.844216	1.82386	3.34743	1.82386	1.82386		0.273201	0.369211	0.115501	0.405058	0.0782167	0.117675	-0.00106171	0.110783	1.24962	0.0334967	0.0090301	0.95178	0.619674	-0.0715057	0.446058	0.00732058	0.0334967	0.00732058	0.530863	0.549407	0.0635578	0.121028	-0.0920165	1.0566	0.783866
144	3.97027	3.24499	3.30726	3.99671	3.30726	3.99671	3.74604	3.97027	1.08965	4.13856	3.54248	3.97027	5.34165	6.56436	4.82329	6.13332	3.18862	5.57667	0.810743	1.41591	3.42243	1.41591	1.41591		0.288087	0.316854	0.109041	0.455322	0.0482555	0.199849	0.0127557	0.197081	1.31961	-0.017093	0.00539146	1.06396	0.64555	0.0685093	0.475301	0.0103696	-0.017093	0.0103696	0.602846	0.549015	0.0139208	0.0677143	-0.100288	1.10886	0.839386
145	3.87097	3.24525	3.32093	4.16083	3.32093	4.16083	3.7503	3.87097	1.13139	4.46956	3.59966	3.87097	5.32143	6.28077	4.70924	6.79408	3.14898	5.70154	0.72797	1.30989	3.31762	1.30989	1.30989		0.298999	0.505779	0.121571	0.400125	0.0484052	0.128042	0.0595699	0.142611	1.30086	0.0459018	-0.0143442	1.02022	0.600267	0.1071	0.322403	0.0269003	0.0459018	0.0269003	0.590525	0.444955	0.0437235	0.139371	-0.0503137	1.10101	0.774043
146	3.74546	3.22119	3.26149	3.91767	3.26149	3.91767	3.87868	3.74546	1.13379	3.99601	3.5879	3.74546	5.45194	7.10003	4.72376	6.47858	3.13927	5.59546	0.780406	1.75637	2.72548	1.75637	1.75637		0.282198	0.370843	0.120143	0.484261	0.0704931	0.164927	-0.0096014	0.101549	1.22596	-0.0309448	0.022062	1.00206	0.666104	0.107665	0.312242	-0.0163362	-0.0309448	-0.0163362	0.565503	0.509459	-0.00120196	0.141254	-0.0646498	1.02273	0.750845
147	3.94505	3.32369	3.39672	3.98933	3.39672	3.98933	3.8152	3.94505	1.07103	3.92389	3.72212	3.94505	5.46582	6.61853	4.66614	6.703	3.21052	5.65986	0.756908	1.76465	3.50015	1.76465	1.76465		0.24762	0.338687	0.0661667	0.43286	0.0748812	0.184569	0.0111668	0.136865	1.23103	-0.0134447	0.0227145	0.972305	0.537597	0.0505448	0.287554	0.00592128	-0.0134447	0.00592128	0.575265	0.595814	0.110731	0.0568607	-0.0884297	1.0221	0.774689
148	3.82919	3.27804	3.33752	4.00969	3.33752	4.00969	3.81432	3.82919	1.0075	3.86963	3.61481	3.82919	6.01702	6.91798	4.8764	7.31169	3.19064	5.45579	0.79991	1.31386	3.27944	1.31386	1.31386		0.318365	0.407917	0.116397	0.488684	-0.0284663	0.169035	-0.0427269	0.107008	1.38838	0.0627259	-0.0321221	1.15476	0.508207	0.0808351	0.476655	-0.0197285	0.0627259	-0.0197285	0.563214	0.470542	0.0318139	0.108176	-0.103724	1.0265	0.821409
149	4.019	3.32458	3.36034	3.91993	3.36034	3.91993	3.6222	4.019	1.09525	3.89607	3.5997	4.019	5.86121	6.53478	4.59734	6.8527	3.14616	5.69775	0.781726	1.40944	3.17697	1.40944	1.40944		0.273989	0.372468	0.12412	0.374191	-0.0546107	0.208572	0.0115999	0.129498	1.32256	0.0351973	-0.0226399	0.959908	0.641519	0.159759	0.386497	0.0304029	0.0351973	0.0304029	0.542617	0.530982	0.0591423	0.094498	-0.118915	0.982608	0.786961
150	3.9708	3.25933	3.32059	4.07245	3.32059	4.07245	3.37098	3.9708	1.06032	4.25334	3.67495	3.9708	5.79147	6.75643	4.70321	6.58952	3.18593	5.88245	0.771496	1.60458	2.90681	1.60458	1.60458		0.23876	0.40918	0.101679	0.469693	0.0268282	0.181416	-0.0162891	0.111604	1.22851	0.0204326	-0.0632483	1.01001	0.675597	-0.0681739	0.418556	0.0208863	0.0204326	0.0208863	0.527544	0.508111	0.0465504	0.0854477	-0.00889614	1.0644	0.880077
151	3.9507	3.29691	3.24306	4.09276	3.24306	4.09276	3.47965	3.9507	1.17608	4.08602	3.68343	3.9507	5.59081	6.40495	4.76835	6.82891	3.24471	5.95153	0.783555	1.72974	2.69546	1.72974	1.72974		0.26101	0.37662	0.169358	0.406324	-0.10068	0.15588	0.00361748	0.154029	1.3455	-0.014168	-0.0150363	1.04302	0.425823	0.154533	0.375238	0.0137514	-0.014168	0.0137514	0.5334	0.464328	-0.052383	0.0199129	-0.0539234	0.869892	0.795599
152	3.75367	3.25683	3.36621	4.08617	3.36621	4.08617	3.67922	3.75367	1.06891	4.25611	3.60682	3.75367	5.5094	6.69513	4.88783	6.7167	3.20447	5.53613	0.770446	1.36419	2.98166	1.36419	1.36419		0.268381	0.411346	0.0694061	0.497321	0.0753314	0.158298	0.000139857	0.121967	1.51861	0.0398544	-0.0383711	1.13216	0.738174	0.201093	0.365087	-0.00401217	0.0398544	-0.00401217	0.4859	0.490434	0.0883998	0.0744218	-0.0719411	0.933667	0.877091
153	3.8841	3.25659	3.32901	4.07373	3.32901	4.07373	3.70012	3.8841	0.986927	4.0911	3.69462	3.8841	5.58602	6.42331	4.7303	6.95304	3.24886	5.8488	0.755269	1.80757	3.35542	1.80757	1.80757		0.2768	0.377428	0.0999332	0.331206	-0.0314711	0.226322	0.0435461	-0.0451483	1.27422	0.00275086	0.0179289	0.970375	0.559509	0.142156	0.414682	0.0467479	0.00275086	0.0467479	0.528304	0.552569	0.0462327	0.0199829	-0.19491	0.929289	0.74137
154	3.84849	3.29398	3.32323	4.09659	3.32323	4.09659	3.59074	3.84849	1.08453	4.23747	3.70318	3.84849	6.10173	6.28995	4.70071	6.70959	3.22631	5.64879	0.762412	1.55227	3.37984	1.55227	1.55227		0.253033	0.414828	0.151711	0.419115	-0.0665415	0.182222	0.0572437	0.101908	1.42037	0.0384958	-0.0335064	1.00284	0.549292	0.109688	0.336038	0.08586	0.0384958	0.08586	0.514199	0.461284	0.0259783	0.00914056	-0.0641511	1.07447	0.880132
155	3.7161	3.23155	3.34278	4.0479	3.34278	4.0479	3.7375	3.7161	1.10119	4.35813	3.72147	3.7161	5.4666	7.00293	4.77542	6.58248	3.19513	5.78213	0.735495	1.27757	3.32828	1.27757	1.27757		0.249159	0.352423	0.130014	0.396862	-0.0650387	0.145643	0.0680907	0.12919	1.32872	0.0543336	-0.0358794	0.970505	0.60662	0.240939	0.425197	0.0105167	0.0543336	0.0105167	0.53611	0.437165	0.0652727	0.00532794	-0.0811864	1.02539	0.884411
156	3.93831	3.30725	3.35231	3.92741	3.35231	3.92741	3.39604	3.93831	1.06305	4.4254	3.66757	3.93831	5.58671	6.92967	4.75537	6.77563	3.20999	5.583	0.840604	1.48719	2.70775	1.48719	1.48719		0.343751	0.372288	0.145691	0.466501	-0.0840317	0.184959	0.0487692	0.0908794	1.31163	0.0742486	-0.0578991	1.11866	0.561151	0.202862	0.455002	0.0537812	0.0742486	0.0537812	0.533864	0.509004	-0.0412798	0.111909	-0.0412659	1.08413	0.842858
157	3.90678	3.35087	3.32472	4.11125	3.32472	4.11125	3.85159	3.90678	1.13119	4.39261	3.70589	3.90678	5.81296	7.20872	4.50896	6.96421	3.23612	5.54985	0.725981	1.91428	3.12927	1.91428	1.91428		0.270852	0.350575	0.102644	0.415749	-0.134999	0.166695	0.0208852	0.144498	1.40093	-0.0517252	-0.0850702	0.987236	0.52454	0.17152	0.4972	0.0581455	-0.0517252	0.0581455	0.548349	0.432846	0.0355724	0.0651992	-0.157023	0.939849	0.879701
158	3.71396	3.3	3.29562	4.01741	3.29562	4.01741	3.60157	3.71396	1.05713	4.09659	3.69829	3.71396	5.41707	6.5396	4.64508	6.59288	3.20906	5.59837	0.765165	2.28111	3.04997	2.28111	2.28111		0.309253	0.437383	0.113762	0.47241	-0.0354082	0.159539	0.0246571	0.0155293	1.42171	0.000486053	-0.0205141	0.996817	0.60941	0.179313	0.494311	0.0904379	0.000486053	0.0904379	0.416502	0.463434	-0.00174713	0.0798542	-0.127766	1.01864	0.809971
159	3.72936	3.27864	3.31773	4.04987	3.31773	4.04987	3.66817	3.72936	1.03812	4.37927	3.71839	3.72936	5.63219	6.46569	4.62212	6.67439	3.25446	5.92439	0.729338	1.46599	3.51402	1.46599	1.46599		0.315381	0.424412	0.117925	0.466419	-0.0571653	0.172194	0.00233734	0.109121	1.33689	-0.0334951	-0.0175676	1.12317	0.676488	0.143668	0.474607	0.0134274	-0.0334951	0.0134274	0.409498	0.448463	0.0592434	0.0806472	-0.202763	1.11591	0.919397
160	3.67842	3.35175	3.32988	4.22329	3.32988	4.22329	3.70543	3.67842	1.06542	4.28337	3.69687	3.67842	5.68351	7.18961	4.65272	6.96123	3.23612	5.9421	0.776794	2.22888	3.05475	2.22888	2.22888		0.21065	0.48845	0.102853	0.432709	0.00443995	0.188612	-0.0139033	0.166352	1.296	-0.0751689	-0.00531681	0.884227	0.497235	0.253136	0.519315	-0.0368703	-0.0751689	-0.0368703	0.531409	0.456874	0.0300653	0.0747314	-0.127456	1.03183	0.907528
161	3.86129	3.26482	3.32943	3.94639	3.32943	3.94639	3.50833	3.86129	1.03997	4.39052	3.702	3.86129	5.75427	6.72722	4.60861	6.94658	3.20605	5.81028	0.817155	2.02366	3.08456	2.02366	2.02366		0.321755	0.375571	0.142984	0.534282	-0.107892	0.207584	0.0460284	0.121977	1.43557	0.069965	-0.0469535	0.996447	0.623144	0.256725	0.499003	0.0766043	0.069965	0.0766043	0.50248	0.447407	-0.0572089	0.0246797	-0.088707	1.0874	0.918133
162	3.80771	3.33559	3.39136	4.09595	3.39136	4.09595	3.61919	3.80771	1.05602	4.51633	3.79586	3.80771	5.59167	6.62168	4.77504	6.8277	3.20253	6.05799	0.771242	1.66768	3.47611	1.66768	1.66768		0.317369	0.405845	0.104697	0.356535	0.0415239	0.212556	-0.0331696	0.103684	1.39147	0.000191527	-0.00767995	1.21265	0.640932	0.256031	0.294451	0.0177356	0.000191527	0.0177356	0.419115	0.418412	-0.0209797	0.0807495	-0.0520951	1.05354	0.981161
163	3.72388	3.27824	3.35699	3.95707	3.35699	3.95707	3.66165	3.72388	1.04464	4.18614	3.69734	3.72388	5.68052	6.5983	4.73781	6.93136	3.25671	5.82451	0.816296	2.13476	2.71455	2.13476	2.13476		0.333758	0.377763	0.12005	0.537091	-0.0162351	0.157388	0.0216683	0.167224	1.33339	-0.0738892	-0.0727701	0.998918	0.564831	0.218952	0.481395	0.0690526	-0.0738892	0.0690526	0.494038	0.417528	0.0273178	0.081956	-0.0914619	0.988935	0.942192
164	3.85581	3.34212	3.30514	4.18807	3.30514	4.18807	3.59216	3.85581	1.04082	4.20479	3.6054	3.85581	6.05041	6.59683	4.4166	6.92107	3.26871	5.93192	0.793006	1.55701	2.42612	1.55701	1.55701		0.304686	0.392977	0.162019	0.515	-0.0249802	0.149536	0.00713635	0.0934748	1.39495	0.00759757	-0.0232925	1.19657	0.723783	0.302158	0.460436	0.110981	0.00759757	0.110981	0.360421	0.472647	0.0581651	0.0855514	-0.147208	1.08335	0.887236
165	3.78363	3.32161	3.31415	4.15325	3.31415	4.15325	3.52808	3.78363	0.969367	4.68128	3.80874	3.78363	5.98035	6.66323	4.81208	7.5833	3.26729	6.0461	0.754665	1.77042	3.04306	1.77042	1.77042		0.276951	0.390442	0.0948656	0.501708	-0.0331842	0.223332	-0.00586574	0.148859	1.35368	-0.00564935	-0.0867017	0.949201	0.656681	0.248576	0.346323	0.0926901	-0.00564935	0.0926901	0.446033	0.397628	-0.0071856	0.0671398	-0.124409	1.08111	0.943673
166	3.84282	3.34221	3.36181	4.25319	3.36181	4.25319	3.50296	3.84282	1.01578	4.59347	3.66984	3.84282	5.91163	7.08843	4.53583	7.25276	3.26671	6.25105	0.770987	1.43642	2.88082	1.43642	1.43642		0.283513	0.400533	0.119363	0.581969	-0.0161754	0.187188	0.0396171	0.070328	1.47501	-0.0245385	-0.0493167	1.16003	0.797028	0.275098	0.541614	0.117867	-0.0245385	0.117867	0.371809	0.473732	0.0142614	0.116607	-0.121266	1.05534	0.916033
167	3.88306	3.31532	3.3316	4.23878	3.3316	4.23878	3.40879	3.88306	0.965567	4.52719	3.69768	3.88306	5.75537	7.09215	4.91034	6.87268	3.31166	6.21176	0.742909	1.46573	2.86069	1.46573	1.46573		0.360712	0.392539	0.139906	0.565253	-0.157687	0.231197	0.080103	0.132207	1.38403	-0.0125713	-0.0233716	0.995105	0.660175	0.326935	0.52135	0.0569038	-0.0125713	0.0569038	0.359162	0.350346	-0.0308915	0.0626042	-0.0508364	1.09861	0.977528
168	3.82628	3.29958	3.35827	4.14873	3.35827	4.14873	3.51495	3.82628	1.04378	4.4735	3.71392	3.82628	5.65351	7.16828	4.85234	7.12311	3.27651	5.7987	0.736879	1.7175	3.00341	1.7175	1.7175		0.232806	0.421077	0.0960223	0.583071	-0.125502	0.232574	0.00962364	0.167716	1.40045	-0.00638059	-0.0921794	1.0725	0.622957	0.283504	0.425697	0.120322	-0.00638059	0.120322	0.459965	0.411342	0.0235594	0.0897199	-0.0129806	1.00685	1.01249
169	3.75464	3.34109	3.26193	4.15438	3.26193	4.15438	3.24955	3.75464	1.09711	4.48827	3.76237	3.75464	5.86154	7.07851	4.44473	6.99611	3.29454	6.15426	0.759994	1.93669	2.84329	1.93669	1.93669		0.303342	0.429733	0.128001	0.498842	0.0571806	0.187091	0.0327359	0.156646	1.32751	0.0221727	-0.0314596	1.18296	0.841346	0.306282	0.362468	0.117737	0.0221727	0.117737	0.520125	0.403059	0.120586	0.100964	-0.0689717	0.997964	1.11591
170	3.78276	3.3069	3.32823	4.23544	3.32823	4.23544	3.44179	3.78276	1.04905	4.22944	3.76168	3.78276	5.87463	7.04448	4.53027	6.94854	3.32833	6.04471	0.788105	2.21759	2.69138	2.21759	2.21759		0.29772	0.42638	0.133069	0.591325	0.0515606	0.193454	0.014713	0.172775	1.35662	0.0110867	-0.0196934	1.10427	0.639831	0.254699	0.495201	0.149639	0.0110867	0.149639	0.44035	0.386684	0.121961	0.082955	-0.0697797	0.91725	0.973437
171	3.6987	3.40276	3.33697	4.20908	3.33697	4.20908	3.63243	3.6987	1.07726	4.1583	3.71575	3.6987	5.96156	6.51345	4.44461	7.13706	3.27793	6.07324	0.744722	1.42522	3.27269	1.42522	1.42522		0.327854	0.436635	0.0877974	0.562699	-0.108553	0.179753	0.0056578	0.0601807	1.35389	-0.0091058	-0.0492771	1.18181	0.847159	0.290448	0.532365	0.107793	-0.0091058	0.107793	0.39399	0.412098	0.00469021	0.0820022	-0.0307769	1.0592	0.958824
172	3.73854	3.28575	3.24584	4.22929	3.24584	4.22929	3.66494	3.73854	0.987287	4.37476	3.72337	3.73854	5.98882	6.52384	4.57233	6.92659	3.267	5.70515	0.838027	1.58683	2.8007	1.58683	1.58683		0.277544	0.455976	0.10878	0.51435	0.0116822	0.195683	0.0323581	0.147094	1.5273	0.0240798	-0.0654532	1.01257	0.609196	0.387231	0.501353	0.0650579	0.0240798	0.0650579	0.335323	0.393856	0.0206987	0.0854589	-0.0104083	1.12588	1.01195
173	3.8358	3.27106	3.34969	4.31974	3.34969	4.31974	3.22039	3.8358	0.930806	4.67696	3.73351	3.8358	5.82618	6.76951	4.64975	7.22643	3.30942	5.81085	0.760615	1.23033	3.34944	1.23033	1.23033		0.321531	0.46586	0.0934537	0.540272	0.0690508	0.211191	0.0557423	0.0105222	1.39333	-0.0471076	-0.0264367	1.06829	0.961792	0.335188	0.479896	0.154496	-0.0471076	0.154496	0.323853	0.488584	-0.00220084	0.0482588	-0.0920794	1.10701	0.952203
174	3.75651	3.36138	3.33645	4.2404	3.33645	4.2404	3.20567	3.75651	1.00604	4.37644	3.76464	3.75651	6.05029	6.98076	4.68306	7.20531	3.27383	5.9607	0.823105	1.58519	3.35395	1.58519	1.58519		0.33693	0.39896	0.100334	0.556059	0.0704636	0.220804	0.0388067	0.103355	1.42339	-0.0413469	-0.0746091	1.26844	0.814723	0.452781	0.557125	0.111575	-0.0413469	0.111575	0.338738	0.437538	0.00866406	-0.00998281	-0.0373071	1.0964	0.964233
175	3.58066	3.3565	3.34482	4.22501	3.34482	4.22501	3.32665	3.58066	1.00228	4.45998	3.79785	3.58066	5.8827	7.4198	4.80924	7.55977	3.28573	6.01213	0.75772	1.38858	2.54121	1.38858	1.38858		0.259247	0.393021	0.0851031	0.547991	-0.0871871	0.136297	0.0330447	0.0876366	1.37653	-0.00128675	0.00694382	1.30292	0.810902	0.408399	0.607315	0.0870929	-0.00128675	0.0870929	0.309616	0.456638	0.0569616	-0.0111766	-0.0777193	1.02774	0.976748
176	3.72912	3.33452	3.34569	4.00148	3.34569	4.00148	3.15078	3.72912	1.02614	4.62049	3.77277	3.72912	6.02942	6.80039	4.56368	7.39053	3.31973	6.00068	0.774122	2.73139	2.94685	2.73139	2.73139		0.295566	0.443245	0.113944	0.642518	-0.0839408	0.196509	0.00952221	0.150079	1.52648	0.00302846	-0.0967178	1.13845	0.86462	0.358839	0.470612	0.105802	0.00302846	0.105802	0.298996	0.370374	-0.00885361	0.0429988	-0.0515565	1.07981	1.05191
177	3.87374	3.28293	3.26581	4.14976	3.26581	4.14976	3.60556	3.87374	0.955161	4.69439	3.70622	3.87374	5.86853	6.84296	4.67387	7.22111	3.32707	5.99436	0.798605	1.5102	2.7679	1.5102	1.5102		0.284684	0.449391	0.146789	0.644723	-0.0701176	0.194403	0.0046173	0.0671168	1.36433	-0.030165	-0.0739961	1.20756	0.901791	0.357969	0.442877	0.244035	-0.030165	0.244035	0.312921	0.383322	0.0301339	0.0625804	-0.0874403	1.10177	1.07414
178	3.8014	3.31832	3.2641	4.10269	3.2641	4.10269	3.44387	3.8014	0.936317	4.48943	3.78658	3.8014	5.87782	6.71145	4.53112	6.75165	3.3662	6.01225	0.73454	1.60338	2.75833	1.60338	1.60338		0.31593	0.37007	0.154921	0.566785	0.0154393	0.214935	0.0285076	0.159868	1.41836	-0.0870729	-0.0764482	1.07501	0.876479	0.260977	0.383317	0.137464	-0.0870729	0.137464	0.302626	0.434814	0.0684282	0.0546104	-0.0644992	1.04668	1.14441
179	3.70621	3.36931	3.32702	4.16938	3.32702	4.16938	3.14274	3.70621	0.945046	4.61916	3.75196	3.70621	6.1409	6.59237	4.61739	7.37132	3.32827	6.20607	0.798176	2.04658	2.97589	2.04658	2.04658		0.368155	0.441397	0.118622	0.480326	-0.0370608	0.184725	0.0169055	0.116898	1.38915	-0.0358321	-0.0798792	1.20238	0.776941	0.42403	0.516829	0.153412	-0.0358321	0.153412	0.280141	0.350573	-0.00464147	0.0653365	-0.120039	1.11332	1.04616
180	3.82799	3.36946	3.28753	4.22275	3.28753	4.22275	3.27204	3.82799	0.873163	4.91743	3.80408	3.82799	5.98915	6.59728	4.82259	7.37512	3.29143	6.11878	0.872326	2.90265	2.52881	2.90265	2.90265		0.281887	0.457505	0.107842	0.585451	-0.146839	0.19686	0.0131609	0.154163	1.43834	0.00526167	-0.00491142	1.07436	0.764331	0.478664	0.4749	0.232953	0.00526167	0.232953	0.333462	0.396799	0.0458235	0.0622133	-0.0936543	1.08071	1.08413
181	3.73534	3.39805	3.361	4.23234	3.361	4.23234	3.11587	3.73534	0.94152	4.8549	3.81235	3.73534	6.1567	7.28644	4.78316	7.20462	3.29908	6.11669	0.845902	2.21897	2.88294	2.21897	2.21897		0.361211	0.46317	0.126811	0.586972	0.0310354	0.196041	-0.00203366	0.124953	1.44603	0.0378672	-0.0767745	1.11758	0.912642	0.41442	0.487159	0.123343	0.0378672	0.123343	0.302757	0.443115	0.13001	0.00877345	-0.041226	1.08926	1.13077
182	3.81302	3.35464	3.35414	4.21665	3.35414	4.21665	3.42646	3.81302	1.03512	4.74791	3.77622	3.81302	5.91654	7.30192	4.91994	6.85206	3.31569	6.00517	0.836802	1.74551	3.16799	1.74551	1.74551		0.368249	0.314825	0.191125	0.729522	0.0274593	0.187617	0.00329034	0.193408	1.42147	-0.0163302	-0.000531212	1.20253	0.824239	0.601712	0.486318	0.186983	-0.0163302	0.186983	0.358617	0.423333	0.0592205	0.0468114	-0.0204544	1.14158	1.06782
183	3.84071	3.39958	3.26871	4.29377	3.26871	4.29377	3.31379	3.84071	0.989563	4.62696	3.77751	3.84071	6.16448	7.71878	4.66971	7.29799	3.32024	6.19911	0.829946	2.25233	2.73402	2.25233	2.25233		0.403579	0.391293	0.148167	0.655728	0.221562	0.240335	0.0518322	0.0573393	1.48432	-0.0107669	-0.119182	1.19406	0.853018	0.463493	0.441854	0.176039	-0.0107669	0.176039	0.29056	0.413747	0.103715	0.0612478	-0.120593	1.09746	1.09791
184	3.75167	3.35017	3.32634	4.2467	3.32634	4.2467	3.28687	3.75167	0.97089	4.69607	3.77928	3.75167	5.93746	6.30637	4.65745	7.12317	3.34303	5.9533	0.777176	2.10614	2.57808	2.10614	2.10614		0.323077	0.386109	0.17364	0.573843	-0.0550617	0.232211	0.0674877	0.0917105	1.42884	-0.0635819	-0.0679548	1.19078	0.945175	0.537752	0.532121	0.0824607	-0.0635819	0.0824607	0.294252	0.449139	0.0386833	-0.0103723	-0.115519	1.15258	1.09191
185	3.81716	3.35538	3.27816	4.34182	3.27816	4.34182	3.21098	3.81716	0.89507	4.67909	3.83352	3.81716	6.14094	7.18721	4.67653	7.02764	3.31318	6.0523	0.819016	1.78878	2.83584	1.78878	1.78878		0.41431	0.449219	0.121574	0.598151	-0.00280233	0.203079	0.0670223	0.196486	1.34787	-0.0461541	-0.0847835	1.21211	1.03119	0.48412	0.504253	0.218275	-0.0461541	0.218275	0.309519	0.420709	0.0727775	0.0646485	-0.111094	1.10402	1.0331
186	3.85694	3.38925	3.30067	4.15837	3.30067	4.15837	3.3365	3.85694	0.968956	4.64058	3.79347	3.85694	6.02913	6.96361	4.93396	7.09944	3.32839	6.36851	0.875381	1.13802	2.90061	1.13802	1.13802		0.296094	0.415206	0.115504	0.657701	-0.0670825	0.22146	0.0278355	0.161448	1.43729	-0.0575187	-0.0892824	1.22598	0.861573	0.467285	0.524493	0.199892	-0.0575187	0.199892	0.332467	0.465668	0.0691322	0.0741233	-0.0734373	1.20426	1.05851
187	4.01346	3.39757	3.29915	4.2589	3.29915	4.2589	3.4709	4.01346	0.950745	4.48787	3.75458	4.01346	6.04202	6.61157	4.65424	6.96561	3.3547	5.95539	0.826366	1.66501	3.01434	1.66501	1.66501		0.31278	0.401556	0.10764	0.510449	0.0165811	0.18765	0.0486633	0.105161	1.47075	-0.043421	-0.062309	1.29345	0.837269	0.556356	0.455282	0.116874	-0.043421	0.116874	0.247941	0.442879	0.0106402	0.0704256	-0.0869974	1.1364	1.16258
188	3.78473	3.37281	3.28085	4.13535	3.28085	4.13535	3.39369	3.78473	1.00367	4.22754	3.78787	3.78473	5.97646	6.53784	4.94668	6.85885	3.3123	6.14136	0.855129	1.67578	2.65167	1.67578	1.67578		0.326473	0.403086	0.11003	0.704007	-0.0522067	0.163803	0.059653	0.0834921	1.48443	-0.0227906	-0.113715	1.26087	1.13272	0.416571	0.501768	0.238652	-0.0227906	0.238652	0.28552	0.410276	0.122028	0.123383	-0.116651	1.12806	1.23215
189	3.84853	3.34339	3.31826	4.34442	3.31826	4.34442	3.37043	3.84853	0.973371	4.28613	3.74965	3.84853	6.06102	7.00673	4.59841	7.26139	3.39327	6.23606	0.754888	1.788	2.70481	1.788	1.788		0.386633	0.357898	0.163401	0.504228	-0.0449947	0.175184	0.026085	0.111451	1.47751	-0.050168	-0.0770217	1.22043	0.903083	0.586518	0.486927	0.181793	-0.050168	0.181793	0.268152	0.318099	0.0394548	0.0915457	-0.127774	1.03441	1.18214
190	3.79115	3.33049	3.32959	4.31605	3.32959	4.31605	3.35648	3.79115	0.927143	4.7004	3.83218	3.79115	5.76204	6.94274	4.74539	7.31226	3.3469	6.05476	0.767058	1.47486	2.80032	1.47486	1.47486		0.327052	0.371755	0.134894	0.578416	-0.0743551	0.234979	0.0415242	0.197625	1.61791	-0.0312066	-0.0203064	1.13817	1.00588	0.659292	0.379747	0.191513	-0.0312066	0.191513	0.291812	0.431926	0.0321882	-3.58003e-05	-0.0481363	1.06675	1.03337
191	3.78657	3.36747	3.35621	4.29381	3.35621	4.29381	3.53208	3.78657	0.921599	4.39878	3.79734	3.78657	5.86211	6.69336	4.53908	7.13782	3.36334	6.26035	0.819064	1.79016	2.56856	1.79016	1.79016		0.316314	0.442919	0.116678	0.723218	0.0432969	0.215201	0.0640741	0.0717541	1.47879	-0.0190238	-0.0440466	1.28591	0.883415	0.651682	0.435213	0.166949	-0.0190238	0.166949	0.215458	0.389674	0.047879	-0.0341925	-0.0827862	1.12441	1.30562
192	3.79873	3.42567	3.38905	4.1686	3.38905	4.1686	3.68245	3.79873	1.05672	4.4877	3.80574	3.79873	6.18175	7.25156	4.94912	7.40576	3.33416	6.30355	0.771194	1.47745	3.44979	1.47745	1.47745		0.287856	0.377136	0.135876	0.656343	-0.0378719	0.236234	0.100327	0.234099	1.44993	0.0334572	-0.0422075	1.16478	1.02278	0.673001	0.53446	0.202949	0.0334572	0.202949	0.241345	0.310454	0.145212	0.0961514	-0.0812901	1.08667	1.12041
193	3.79966	3.35718	3.33982	4.27699	3.33982	4.27699	3.25962	3.79966	0.94455	4.63002	3.8307	3.79966	5.79282	6.28188	4.52339	7.41235	3.32718	6.05268	0.717216	1.76577	2.88435	1.76577	1.76577		0.423805	0.428753	0.142531	0.698412	0.0930319	0.213862	0.0820006	0.210696	1.37129	-0.0115703	-0.0553679	1.19657	0.970605	0.629337	0.341156	0.269657	-0.0115703	0.269657	0.239374	0.368424	0.0601411	0.168726	-0.0690904	1.07921	1.08835
194	3.73313	3.36108	3.34309	4.25221	3.34309	4.25221	3.26488	3.73313	0.980218	4.25005	3.79157	3.73313	5.9632	6.74724	4.76459	7.17113	3.30721	6.03161	0.729338	2.26353	3.13862	2.26353	2.26353		0.375837	0.40165	0.105907	0.794575	-0.0150335	0.18039	0.0827006	0.125743	1.50246	0.0180008	-0.0465778	1.3449	0.941495	0.60161	0.479166	0.296935	0.0180008	0.296935	0.261134	0.464246	0.0849025	0.0766034	-0.0744816	1.09501	1.11201
195	3.73477	3.34822	3.31917	4.34565	3.31917	4.34565	3.71172	3.73477	0.972242	4.27395	3.76447	3.73477	5.68044	6.74345	4.81517	7.15622	3.37841	6.22644	0.691618	1.82205	3.16566	1.82205	1.82205		0.402372	0.405673	0.175286	0.557417	0.0863307	0.19515	0.0939851	0.179136	1.50837	0.0461805	-0.0618245	1.2213	1.11437	0.582827	0.478141	0.298205	0.0461805	0.298205	0.28953	0.2832	0.0731855	0.0733653	-0.172397	1.1145	1.13039
196	3.66045	3.42449	3.39274	4.3908	3.39274	4.3908	3.5648	3.66045	1.01544	4.31772	3.81004	3.66045	6.08356	6.27084	4.58509	7.18978	3.36783	6.205	0.752883	2.32706	2.77214	2.32706	2.32706		0.336692	0.378537	0.155278	0.650922	0.0872924	0.242727	0.0922256	0.12404	1.52573	0.0395046	-0.0525499	1.26731	1.12351	0.546131	0.466017	0.23476	0.0395046	0.23476	0.230932	0.403223	0.116909	0.0738361	-0.0389539	1.12297	1.23126
197	3.74709	3.4755	3.37552	4.34565	3.37552	4.34565	3.28222	3.74709	0.980132	4.4952	3.76885	3.74709	6.37676	6.56706	4.82474	7.3148	3.34438	6.06356	0.779085	2.71923	2.8069	2.71923	2.71923		0.34657	0.358156	0.118291	0.54892	-0.0310806	0.240952	0.0890707	0.162053	1.47511	-0.0311186	-0.0284835	1.30095	1.28249	0.555152	0.478055	0.298123	-0.0311186	0.298123	0.293969	0.365827	0.108767	0.00460352	-0.0851532	1.03978	1.13631
198	3.8494	3.41628	3.39973	4.28565	3.39973	4.28565	3.43183	3.8494	0.841226	4.49347	3.8261	3.8494	5.95727	6.1999	4.68388	6.70662	3.35824	6.0399	0.728097	1.6157	2.51559	1.6157	1.6157		0.331034	0.411862	0.117749	0.585799	0.0273398	0.237572	0.161102	0.229636	1.47245	0.0314621	0.0153186	1.17657	1.21285	0.72179	0.530805	0.261205	0.0314621	0.261205	0.246883	0.364315	0.0823138	-0.0414394	-0.0873615	0.949178	1.18212
199	3.69275	3.37861	3.4045	4.20597	3.4045	4.20597	3.37825	3.69275	0.941024	4.69947	3.76064	3.69275	6.01816	6.26157	4.89626	6.97766	3.37898	6.00834	0.748015	3.47885	2.67729	3.47885	3.47885		0.317708	0.410977	0.141264	0.552565	-0.106359	0.228428	0.118769	0.0550406	1.47437	0.0644096	-0.0501373	1.19687	1.09639	0.80274	0.567324	0.30597	0.0644096	0.30597	0.308136	0.352642	0.12456	0.0951873	-0.0955145	1.04036	1.08803
200	3.71523	3.33671	3.36144	4.31683	3.36144	4.31683	3.20654	3.71523	0.939757	4.4015	3.70928	3.71523	5.76233	6.05393	4.95417	6.70186	3.38501	6.07387	0.754967	2.43635	2.96126	2.43635	2.43635		0.411043	0.444483	0.133476	0.641774	-0.0121785	0.222344	0.117433	0.208018	1.47812	0.0506063	-0.0281967	1.24871	1.24862	0.590874	0.435761	0.323928	0.0506063	0.323928	0.244947	0.385601	0.0991166	0.0756044	-0.0589665	1.06342	1.08192
201	3.76399	3.38062	3.35409	4.29465	3.35409	4.29465	3.43621	3.76399	1.01635	4.39491	3.74296	3.76399	5.84455	6.55936	4.74245	7.01217	3.31242	6.11214	0.840159	2.51659	2.80973	2.51659	2.51659		0.431024	0.344911	0.134358	0.738437	0.235416	0.256935	0.0798589	0.224434	1.42995	-0.0117362	-0.0681525	1.29824	1.35545	0.743317	0.493263	0.372892	-0.0117362	0.372892	0.273426	0.345616	0.072153	0.0411156	-0.0963065	1.03213	1.13752
202	3.72087	3.39877	3.32375	4.25093	3.32375	4.25093	3.43943	3.72087	0.96543	4.72216	3.8831	3.72087	5.85896	6.5627	4.82408	6.63557	3.33488	6.24466	0.749479	1.98375	2.97801	1.98375	1.98375		0.357641	0.401994	0.111766	0.729231	-0.0809663	0.191224	0.0909683	0.186123	1.46783	-0.0332254	-0.043394	1.30652	1.28926	0.750592	0.423565	0.310149	-0.0332254	0.310149	0.233816	0.321151	0.0725609	0.0275858	-0.0794688	1.09462	1.09718
203	3.76559	3.35972	3.29538	3.94359	3.29538	3.94359	3.39867	3.76559	0.983692	4.57545	3.74152	3.76559	5.73569	6.75049	4.67552	6.9918	3.35608	6.03376	0.844645	2.7207	2.47871	2.7207	2.7207		0.333938	0.38868	0.133998	0.574516	-0.0410576	0.270655	0.0536652	0.199954	1.5124	-0.00707233	-0.0226399	1.32882	1.25933	0.504672	0.51477	0.382564	-0.00707233	0.382564	0.224254	0.34281	0.182838	0.0339023	-0.0962277	1.15452	1.21258
204	3.81693	3.45693	3.3316	4.4031	3.3316	4.4031	3.45952	3.81693	0.986721	4.47326	3.73779	3.81693	6.26785	6.40486	4.66769	7.06139	3.34731	6.1086	0.737085	1.95936	2.36069	1.95936	1.95936		0.362208	0.442978	0.136689	0.695127	-0.00490594	0.201143	0.0490178	0.144509	1.5002	-0.0279002	-0.0717121	1.28519	1.21613	0.569835	0.491765	0.238967	-0.0279002	0.238967	0.21895	0.34487	0.102319	-0.0210073	-0.0302303	1.03138	1.12234
205	3.60237	3.39352	3.3288	4.31846	3.3288	4.31846	3.32654	3.60237	0.988176	4.70484	3.82362	3.60237	5.81214	6.50631	4.56557	7.11759	3.3299	6.57157	0.72719	1.99495	2.69589	1.99495	1.99495		0.444718	0.39682	0.174671	0.729754	-0.0397054	0.266535	0.129663	0.0987072	1.45196	-0.0128173	-0.0689337	1.30721	1.28343	0.847379	0.397585	0.303904	-0.0128173	0.303904	0.226514	0.282125	0.133041	0.0422408	-0.118844	1.10337	1.15623
206	3.71947	3.37491	3.35053	4.43202	3.35053	4.43202	3.45393	3.71947	0.925945	4.6325	3.76932	3.71947	6.18956	6.53395	4.51451	7.07522	3.34533	6.45941	0.795901	2.62382	2.86939	2.62382	2.62382		0.36267	0.406215	0.147936	0.808853	0.0509599	0.273665	0.050736	0.154461	1.36127	0.0402674	-0.0552888	1.19462	1.33588	0.786366	0.38685	0.37454	0.0402674	0.37454	0.204493	0.283163	0.0709158	0.0629937	-0.0810128	1.06004	1.22257
207	3.66052	3.40621	3.31111	4.35883	3.31111	4.35883	3.0333	3.66052	0.85627	4.73077	3.78382	3.66052	5.80101	6.29005	4.48632	6.83107	3.32761	6.36687	0.690441	1.95643	2.47969	1.95643	1.95643		0.39206	0.406224	0.102542	0.675125	-0.0377524	0.287086	0.117461	0.192617	1.45214	-0.00844679	-0.0317958	1.2392	1.38589	0.88528	0.440076	0.372928	-0.00844679	0.372928	0.180182	0.329899	0.234496	0.0332241	-0.0505431	1.11384	1.23772
208	3.54399	3.3929	3.45315	4.37497	3.45315	4.37497	3.1354	3.54399	0.996203	4.86835	3.8145	3.54399	5.76761	6.22234	4.32696	6.8579	3.34941	6.29014	0.677077	2.33085	2.4835	2.33085	2.33085		0.381148	0.447715	0.188411	0.685015	0.0501782	0.227759	0.10479	0.145001	1.53311	0.0426914	-0.0368187	1.26536	1.28748	0.852683	0.450383	0.265356	0.0426914	0.265356	0.217236	0.284074	0.142249	0.0660609	-0.0622351	1.02591	1.14266
209	3.46313	3.41013	3.35738	4.44977	3.35738	4.44977	3.10235	3.46313	0.966371	4.83186	3.83421	3.46313	5.82556	6.2778	4.24041	6.43399	3.35714	6.10379	0.729688	2.50651	2.81598	2.50651	2.50651		0.347228	0.450912	0.12093	0.716428	0.0549264	0.256571	0.0941785	0.196147	1.45128	-0.0292431	-0.0436807	1.18942	1.4256	0.765381	0.483855	0.39311	-0.0292431	0.39311	0.228996	0.250286	0.0763531	0.0264368	-0.0351626	1.05067	1.16958
210	3.73129	3.39849	3.36906	4.57499	3.36906	4.57499	3.15609	3.73129	0.884356	4.6922	3.77739	3.73129	5.91405	6.74261	4.28234	6.29748	3.43614	6.18273	0.614667	1.8954	3.10822	1.8954	1.8954		0.372	0.416856	0.169818	0.702974	0.156741	0.274652	0.120506	0.161438	1.52706	-0.0303162	-0.0449859	1.34158	1.40129	0.742011	0.379917	0.237438	-0.0303162	0.237438	0.237577	0.231625	0.143419	0.049108	-0.0436009	1.09554	1.28417
211	3.74111	3.38634	3.34082	4.42085	3.34082	4.42085	3.25119	3.74111	0.89139	4.79127	3.7959	3.74111	5.99042	6.55073	4.21026	6.56681	3.33675	6.32417	0.714782	1.9397	2.51412	1.9397	1.9397		0.412771	0.426526	0.139922	0.652698	-0.0277746	0.246594	0.137276	0.174253	1.50655	0.0230224	0.0147847	1.03615	1.32294	0.747288	0.504925	0.327552	0.0230224	0.327552	0.190201	0.286853	0.111765	0.084621	-0.137328	1.15292	1.23901
212	3.64993	3.42233	3.29703	4.6703	3.29703	4.6703	3.13158	3.64993	0.975032	4.83175	3.75904	3.64993	6.13812	6.69912	4.47097	6.85898	3.35723	6.12852	0.664669	2.20173	2.68273	2.20173	2.20173		0.325318	0.407839	0.133565	0.717055	0.00492125	0.262005	0.0703662	0.189601	1.61227	-0.0138589	-0.0795925	1.35729	1.27037	0.859066	0.518279	0.533011	-0.0138589	0.533011	0.191895	0.301679	0.165365	0.055552	-0.084836	1.04827	1.115
213	3.52124	3.38141	3.32781	4.59579	3.32781	4.59579	3.14607	3.52124	0.893153	5.08296	3.72712	3.52124	5.90758	6.39345	4.41846	6.55844	3.3655	5.89213	0.677826	1.62182	2.81408	1.62182	1.62182		0.460645	0.429484	0.195717	0.647381	-0.00752029	0.280613	0.077312	0.121013	1.49285	-0.018332	-0.0522236	1.29228	1.40134	0.942857	0.442379	0.4041	-0.018332	0.4041	0.203559	0.268374	0.188526	0.0284237	-0.0281247	1.13699	1.19956
214	3.58554	3.44437	3.35833	4.7336	3.35833	4.7336	2.97091	3.58554	0.907205	4.92274	3.7809	3.58554	6.25075	6.40699	4.26677	6.92184	3.3681	6.22385	0.776826	2.31835	2.55796	2.31835	2.31835		0.407199	0.428968	0.142693	0.702649	-0.0317117	0.258514	0.11	0.178049	1.56033	-0.0263745	-0.0353455	1.23365	1.361	0.953775	0.537811	0.406972	-0.0263745	0.406972	0.194986	0.298964	0.0519997	0.0162264	-0.00814407	1.05453	1.18919
215	3.68343	3.46508	3.4074	4.48336	3.4074	4.48336	3.06678	3.68343	0.962503	4.98134	3.81389	3.68343	5.98415	6.07461	4.37126	6.83506	3.34451	6.21936	0.719379	2.36007	2.99395	2.36007	2.36007		0.393758	0.376774	0.196656	0.752193	-0.080395	0.261946	0.0982914	0.156718	1.4106	-0.0813517	-0.000946491	1.21989	1.55858	0.868009	0.503669	0.506881	-0.0813517	0.506881	0.182858	0.227416	0.143442	0.0613179	-0.127702	1.00066	1.18416
216	3.56219	3.43032	3.39531	4.59732	3.39531	4.59732	3.11943	3.56219	0.978541	5.04035	3.76656	3.56219	6.09883	6.42581	4.43877	6.75806	3.35542	5.99404	0.670205	1.98978	2.49149	1.98978	1.98978		0.395579	0.42846	0.135525	0.705446	-0.0455358	0.236988	0.0573178	0.196917	1.57504	-0.0305227	-0.0317958	1.15605	1.64519	0.988368	0.512663	0.365774	-0.0305227	0.365774	0.139368	0.168999	0.075241	0.0273336	-0.0678247	1.08481	1.1294
217	3.62862	3.45744	3.39583	4.59437	3.39583	4.59437	2.98366	3.62862	0.924063	4.83013	3.76612	3.62862	6.22079	6.10039	4.19984	6.68074	3.42216	6.23315	0.742829	2.35921	2.72374	2.35921	2.35921		0.437803	0.391129	0.156501	0.677273	0.118305	0.25338	0.0656173	0.118376	1.49584	0.0303653	-0.0544681	1.17689	1.62421	0.995441	0.489741	0.468527	0.0303653	0.468527	0.154047	0.206658	0.146676	0.0357168	-0.0487148	1.00415	1.23484
218	3.85337	3.41582	3.38102	4.5325	3.38102	4.5325	3.26909	3.85337	0.954528	4.8564	3.76614	3.85337	5.73438	6.21678	4.49004	6.68055	3.37588	6.21708	0.69278	1.78326	3.12938	1.78326	1.78326		0.485576	0.423897	0.10882	0.679676	0.0177229	0.257767	0.11625	0.0761255	1.56743	0.0556923	0.0692061	1.27602	1.52364	0.877003	0.450079	0.522753	0.0556923	0.522753	0.153327	0.195223	0.0931679	0.0420908	-0.12855	1.01142	1.28923
219	3.62141	3.47029	3.38434	4.53948	3.38434	4.53948	3.10394	3.62141	0.862312	4.72286	3.76143	3.62141	6.124	6.33799	4.30826	6.45688	3.42216	6.39584	0.64596	1.94893	2.354	1.94893	1.94893		0.355986	0.418163	0.169729	0.721442	-0.0606817	0.263525	0.165404	0.208829	1.51505	-0.0266533	-0.0620222	1.12871	1.66365	0.924896	0.582422	0.446734	-0.0266533	0.446734	0.155049	0.182402	0.134086	0.114068	-0.0956492	1.02108	1.23476
220	3.67849	3.44748	3.38222	4.73321	3.38222	4.73321	3.27002	3.67849	0.984753	4.6284	3.78933	3.67849	5.83256	6.09465	4.20959	6.68004	3.36264	6.26446	0.713143	2.34179	2.83866	2.34179	2.34179		0.40032	0.364225	0.145701	0.645559	-0.0108558	0.275224	0.0498287	0.101324	1.66047	0.0442881	-0.0594119	1.19293	1.73598	1.03977	0.496321	0.443758	0.0442881	0.443758	0.121508	0.219643	0.108813	0.100138	-0.139331	0.998879	1.20661
221	3.72174	3.37854	3.3159	4.36198	3.3159	4.36198	2.94558	3.72174	0.98412	4.71743	3.60578	3.72174	5.64507	6.11013	4.34859	6.62067	3.36667	6.1883	0.633504	2.17234	2.60615	2.17234	2.17234		0.3962	0.406516	0.197621	0.602005	-0.108042	0.253633	0.1187	0.206305	1.49818	0.029555	-0.0569598	1.30933	1.50932	0.936836	0.398816	0.49652	0.029555	0.49652	0.130795	0.175258	0.15107	0.0132642	-0.068869	1.06342	1.15173
222	3.80073	3.39507	3.35278	4.5082	3.35278	4.5082	3.04391	3.80073	0.849578	4.39618	3.75134	3.80073	5.83899	6.45725	4.33188	6.74918	3.33593	6.1258	0.603976	2.32257	3.26508	2.32257	2.32257		0.362446	0.392367	0.133095	0.687337	-0.0698467	0.245476	0.159324	0.236828	1.59235	0.0264326	-0.000778402	1.18803	1.77048	1.08254	0.52553	0.5709	0.0264326	0.5709	0.141671	0.0926308	0.189684	0.00737227	-0.111443	0.981634	1.18508
223	3.57722	3.42979	3.35791	4.38564	3.35791	4.38564	3.22799	3.57722	0.906024	4.42863	3.72262	3.57722	5.6247	5.82857	4.44161	6.62003	3.4108	6.36276	0.738565	2.15605	2.49721	2.15605	2.15605		0.441394	0.452185	0.130084	0.730125	0.0864804	0.272014	0.120063	0.124809	1.56158	-0.00982124	-0.0748959	1.46941	1.90016	0.956722	0.540042	0.511615	-0.00982124	0.511615	0.12592	0.148013	0.233315	0.0507628	0.0185413	0.989381	1.24455
224	3.66483	3.37399	3.40238	4.49851	3.40238	4.49851	3.04205	3.66483	0.938748	4.69699	3.63188	3.66483	5.61741	6.08231	4.56418	6.7774	3.3818	6.3384	0.67905	2.09063	2.23097	2.09063	2.09063		0.41681	0.378296	0.161246	0.729546	0.0788174	0.244293	0.0979554	0.19428	1.57527	-0.0273518	0.0121348	1.41817	1.82193	0.972504	0.577219	0.438366	-0.0273518	0.438366	0.168138	0.147831	0.185891	0.0494653	-0.117363	0.987873	1.14837
225	3.5496	3.41383	3.33556	4.37516	3.33556	4.37516	3.26942	3.5496	0.896507	4.69295	3.82356	3.5496	5.72001	6.2458	4.49462	6.56865	3.34091	6.36282	0.731009	2.44661	2.69486	2.44661	2.44661		0.443627	0.415782	0.18241	0.723393	0.106344	0.250864	0.0891398	0.212358	1.57737	0.00305216	-0.0862963	1.23179	1.75344	0.989393	0.54148	0.414154	0.00305216	0.414154	0.138635	0.122873	0.226821	0.0850918	-0.136544	1.14661	1.21635
226	3.64449	3.47773	3.3805	4.41849	3.3805	4.41849	3.18602	3.64449	0.896183	4.72326	3.77352	3.64449	6.06437	6.76496	4.50012	7.0756	3.4071	6.39432	0.672321	1.45737	2.59696	1.45737	1.45737		0.41264	0.398831	0.197674	0.804964	0.0681497	0.261238	0.0365084	0.247868	1.52314	0.0180087	0.0147451	1.27297	1.7964	1.06752	0.488328	0.507751	0.0180087	0.507751	0.0785017	0.113434	0.154499	0.00352461	-0.169222	1.10793	1.21837
227	3.65618	3.46858	3.33687	4.43384	3.33687	4.43384	3.37289	3.65618	0.869209	4.8553	3.86398	3.65618	5.93308	5.92836	4.3304	6.31657	3.34776	6.17748	0.715036	2.26008	2.66456	2.26008	2.26008		0.421926	0.360082	0.108291	0.761804	0.123985	0.265417	0.114647	0.190515	1.37885	-0.0477046	-0.0444124	1.45762	1.75271	0.993313	0.521277	0.446075	-0.0477046	0.446075	0.0991477	0.148095	0.20014	0.0806472	-0.0980321	1.02571	1.21557
228	3.54212	3.46238	3.39845	4.52448	3.39845	4.52448	3.20545	3.54212	0.921889	4.84353	3.79562	3.54212	6.10652	6.29505	4.46204	6.55742	3.43495	6.21215	0.75511	2.20363	3.4053	2.20363	2.20363		0.406476	0.469857	0.157371	0.658409	-0.0309906	0.305714	0.135318	0.150152	1.60101	-0.0209794	-0.0689337	1.41455	1.96586	1.19321	0.462081	0.414023	-0.0209794	0.414023	0.0811921	0.186557	0.224653	0.0494527	-0.0818516	1.04423	1.07772
229	3.67077	3.43222	3.36914	4.48056	3.36914	4.48056	3.29585	3.67077	0.976007	4.98452	3.8864	3.67077	6.17704	6.01721	4.57347	6.76941	3.40039	6.29596	0.738836	1.54503	3.06476	1.54503	1.54503		0.48934	0.449838	0.158525	0.66996	0.0520117	0.265839	0.140413	0.0975071	1.57458	0.0119286	-0.0236188	1.24804	1.94479	1.17564	0.540614	0.576813	0.0119286	0.576813	0.0625377	0.193409	0.265525	-0.0333434	-0.150667	0.973212	1.1396
230	3.667	3.48865	3.39219	4.6586	3.39219	4.6586	3.03653	3.667	0.994166	4.52644	3.73335	3.667	6.29593	6.36043	4.70008	6.39117	3.35338	6.56512	0.799321	3.0909	2.70361	3.0909	3.0909		0.404742	0.417157	0.210627	0.735036	-0.126854	0.288809	0.142701	0.12997	1.58294	-0.0156384	-0.0335459	1.29083	1.76997	1.15431	0.526614	0.526552	-0.0156384	0.526552	0.0403428	0.10136	0.140205	0.0694952	-0.142671	0.969045	1.13868
231	3.6336	3.39557	3.3666	4.41859	3.3666	4.41859	3.24818	3.6336	0.949051	4.634	3.77759	3.6336	5.70651	5.54776	4.54969	6.68429	3.43733	6.39072	0.661869	1.828	2.62546	1.828	1.828		0.497586	0.407719	0.14339	0.741188	-0.118019	0.28227	0.0655159	0.234694	1.50415	0.0123743	-0.0286812	1.3058	1.88307	1.06311	0.505607	0.578137	0.0123743	0.578137	0.0818345	0.107501	0.227139	0.0401726	-0.109392	1.07489	1.20771
232	3.62749	3.44082	3.36165	4.52163	3.36165	4.52163	3.29984	3.62749	0.878913	4.71593	3.74835	3.62749	5.97278	6.656	4.19898	6.59199	3.38851	6.18779	0.752263	1.75689	2.51233	1.75689	1.75689		0.421739	0.406395	0.148987	0.775827	0.0392394	0.300859	0.154778	0.202672	1.54671	-0.0397727	-0.0332987	1.20866	2.02117	1.09012	0.548852	0.578175	-0.0397727	0.578175	0.0377916	0.0886669	0.1962	-0.0485028	-0.063019	1.07406	1.18112
233	3.52962	3.43964	3.37699	4.44382	3.37699	4.44382	3.30586	3.52962	0.89466	4.75646	3.81647	3.52962	5.77981	6.16317	4.55389	6.63932	3.44137	6.53855	0.76464	1.62019	2.52103	1.62019	1.62019		0.381343	0.422409	0.131191	0.797941	-0.0338751	0.285682	0.140394	0.116088	1.56755	0.0129859	-0.0769822	1.3141	1.91889	1.20554	0.565447	0.599126	0.0129859	0.599126	0.0315962	0.0380677	0.153091	-0.0580126	-0.158512	0.99713	1.16008
234	3.60978	3.47723	3.40766	4.30891	3.40766	4.30891	2.96632	3.60978	0.924525	4.61529	3.67882	3.60978	6.1355	5.6009	4.33144	6.51594	3.39181	6.3348	0.688628	2.02297	2.32936	2.02297	2.02297		0.492874	0.488476	0.149625	0.717751	0.00131484	0.266742	0.182004	0.219438	1.62684	-0.0217817	-0.0318354	1.32346	1.95569	1.2727	0.563948	0.63342	-0.0217817	0.63342	0.0575588	0.104449	0.254399	0.0796482	-0.0967424	0.981831	1.20222
235	3.5163	3.4913	3.33299	4.51415	3.33299	4.51415	3.4048	3.5163	0.835955	4.88966	3.77421	3.5163	6.17426	6.20389	4.45541	6.36859	3.35293	6.33575	0.748874	2.17277	2.34894	2.17277	2.17277		0.474679	0.489327	0.183329	0.593507	-0.109635	0.237228	0.166076	0.210491	1.5307	0.0571626	-0.00776894	1.19909	1.90086	1.33922	0.537374	0.560569	0.0571626	0.560569	0.116751	0.0554176	0.282204	0.0585492	-0.111047	0.963472	1.18672
236	3.67174	3.43029	3.36607	4.39931	3.36607	4.39931	3.06503	3.67174	0.837136	4.93123	3.86049	3.67174	6.04808	5.87235	4.40154	6.86126	3.37024	6.27578	0.686161	2.73449	2.51466	2.73449	2.73449		0.486602	0.465774	0.181187	0.677041	0.0386689	0.272995	0.154801	0.239465	1.54988	0.0366203	-0.0187145	1.2408	2.13789	1.25797	0.625947	0.516461	0.0366203	0.516461	0.0558996	0.087473	0.222279	-0.0149444	-0.151831	1.06649	1.13976
237	3.5672	3.44662	3.43606	4.38141	3.43606	4.38141	3.35029	3.5672	0.912511	4.77453	3.85055	3.5672	6.20495	6.30006	4.51486	6.53269	3.38456	6.216	0.721416	2.41549	2.86205	2.41549	2.41549		0.417092	0.410788	0.137691	0.638721	0.0522523	0.272982	0.182132	0.232694	1.52148	-0.0575029	-0.0270102	1.25179	1.98135	1.24175	0.571955	0.578823	-0.0575029	0.578823	0.102529	0.0126275	0.106337	-0.0335381	-0.125803	1.00844	1.11365
238	3.53851	3.46882	3.34482	4.43079	3.34482	4.43079	3.21305	3.53851	0.966234	4.86662	3.79976	3.53851	5.97609	6.19035	4.38108	6.17442	3.40319	6.18539	0.730229	1.99487	2.50667	1.99487	1.99487		0.516519	0.474301	0.131584	0.738843	0.0333199	0.294535	0.135548	0.186861	1.56286	-0.0356967	-0.0735907	1.44277	2.07957	1.32562	0.606037	0.519464	-0.0356967	0.519464	0.0349015	0.0687844	0.201457	0.00601592	-0.152353	1.00819	1.25123
239	3.54953	3.42491	3.38306	4.43305	3.38306	4.43305	3.46302	3.54953	0.84749	4.52557	3.77488	3.54953	6.05536	5.8589	4.42159	6.18083	3.38363	5.80149	0.695961	2.68976	1.89696	2.68976	2.68976		0.443569	0.378425	0.173636	0.743974	0.206055	0.286904	0.103404	0.128749	1.5593	-0.0412272	-0.0215325	1.31078	2.10531	1.14465	0.640508	0.602776	-0.0412272	0.602776	0.085174	0.0213204	0.195383	0.0926036	-0.146614	1.08085	1.23753
240	3.63841	3.457	3.4136	4.47185	3.4136	4.47185	3.4645	3.63841	0.884492	4.78371	3.79534	3.63841	5.97228	6.40754	4.64242	6.50509	3.4537	6.11384	0.699223	1.48185	2.68898	1.48185	1.48185		0.476196	0.470735	0.22351	0.624652	-0.0286464	0.263031	0.118336	0.231585	1.5518	-0.0385336	-0.0213743	1.28604	1.94661	1.35311	0.635841	0.600979	-0.0385336	0.600979	0.0634848	0.0523191	0.29853	-0.0594489	-0.159328	1.06705	1.18395
241	3.58971	3.42813	3.36173	4.39739	3.36173	4.39739	3.31128	3.58971	0.974039	4.76939	3.76796	3.58971	5.78103	6.2855	4.57163	6.53161	3.41078	6.1055	0.774774	2.89128	2.45951	2.89128	2.89128		0.437744	0.442153	0.137611	0.630735	-0.0352281	0.317446	0.159333	0.183445	1.65626	-0.056168	0.0104539	1.36321	2.0563	1.2153	0.637596	0.660116	-0.056168	0.660116	0.08187	0.0553713	0.234962	-0.00299931	-0.112812	1.12778	1.26436
242	3.70203	3.52042	3.41379	4.29982	3.41379	4.29982	3.20933	3.70203	0.847781	4.44549	3.78524	3.70203	6.39309	6.49527	4.85515	6.50808	3.44816	6.23833	0.704314	2.15157	2.54414	2.15157	2.15157		0.432361	0.397722	0.224961	0.719318	0.0868414	0.319662	0.0639777	0.220668	1.57282	0.010395	-0.0271783	1.49992	2.2236	1.49592	0.587003	0.617907	0.010395	0.617907	0.108489	-0.0109823	0.182224	0.000227623	-0.110635	1.14202	1.31221
243	3.67545	3.3915	3.42601	4.47215	3.42601	4.47215	3.5776	3.67545	0.916806	4.58775	3.92609	3.67545	6.21146	6.64894	4.64984	6.58762	3.39812	6.36409	0.812335	2.86214	2.61828	2.86214	2.86214		0.440513	0.425203	0.188764	0.740376	0.10352	0.284031	0.163474	0.248093	1.66837	-0.0174033	-0.0217797	1.2643	2.1913	1.3793	0.566276	0.73292	-0.0174033	0.73292	0.0788958	-0.0559408	0.155294	0.0400927	-0.161093	1.12406	1.19872
244	3.62254	3.40689	3.32831	4.29736	3.32831	4.29736	3.24463	3.62254	0.781597	5.00293	3.90106	3.62254	6.15805	6.47441	4.75123	6.49982	3.37485	6.04869	0.760758	2.82844	2.33746	2.82844	2.82844		0.459836	0.423853	0.196434	0.696241	0.0878032	0.31571	0.0917971	0.158452	1.61817	0.00905215	-0.0433544	1.33874	2.10866	1.23898	0.54851	0.637534	0.00905215	0.637534	0.0665747	-0.0322035	0.0743445	0.0474434	-0.155781	1.12776	1.1784
245	3.57057	3.42292	3.42041	4.20612	3.42041	4.20612	3.1406	3.57057	0.920623	4.77003	3.80933	3.57057	5.80891	5.98437	4.67501	6.93598	3.41319	6.23321	0.775712	2.14407	2.1539	2.14407	2.14407		0.449213	0.399511	0.16227	0.615772	-0.111559	0.328937	0.0960622	0.231401	1.59378	-0.0360307	-0.0805318	1.52758	2.24256	1.45044	0.601125	0.595725	-0.0360307	0.595725	0.0845723	-0.00845847	0.0877752	0.0499935	-0.171573	1.15283	1.23414
246	3.66282	3.42233	3.38353	4.35647	3.38353	4.35647	3.37152	3.66282	0.903679	4.74052	3.84129	3.66282	6.01763	6.371	4.65054	6.22504	3.45715	6.137	0.746345	2.71286	2.81484	2.71286	2.71286		0.505564	0.427739	0.16513	0.770766	0.0384889	0.288523	0.0861504	0.203719	1.60639	-0.0504298	-0.0340799	1.53245	2.1096	1.23778	0.608584	0.607075	-0.0504298	0.607075	0.127303	-0.0261813	0.151661	0.00660161	-0.241457	1.08928	1.21514
247	3.60892	3.45258	3.39934	4.41569	3.39934	4.41569	3.2686	3.60892	0.987406	4.92823	3.78343	3.60892	6.24134	6.37045	4.71821	6.77524	3.39742	6.13719	0.804221	2.33024	3.04099	2.33024	2.33024		0.409056	0.411355	0.161372	0.589084	0.0692612	0.315671	0.1672	0.35406	1.57475	-0.0234101	-0.0169644	1.30392	2.19911	1.39883	0.593461	0.65085	-0.0234101	0.65085	0.0589	0.016436	0.176241	0.0236582	-0.163412	1.06125	1.34456
248	3.68954	3.42517	3.38835	4.34964	3.38835	4.34964	3.51894	3.68954	0.919579	4.41171	3.82906	3.68954	6.00629	6.76978	4.8494	6.69672	3.43126	6.29406	0.727031	2.05899	2.07911	2.05899	2.05899		0.479658	0.3787	0.142947	0.679444	-0.00385414	0.296913	0.139026	0.147597	1.54042	0.0543889	-0.0866621	1.50022	2.04613	1.64573	0.541187	0.673988	0.0543889	0.673988	0.110273	0.0513803	0.310575	0.0463406	-0.185181	1.05594	1.30825
249	3.62715	3.46175	3.37348	4.26952	3.37348	4.26952	3.28737	3.62715	0.91441	4.81835	3.68998	3.62715	6.36841	6.12079	4.41335	6.38229	3.3746	6.2093	0.687402	2.05046	2.76551	2.05046	2.05046		0.46691	0.46727	0.153067	0.775201	-0.0529884	0.282855	0.102621	0.187303	1.62753	0.0537141	-0.0495638	1.48469	2.12905	1.39811	0.485867	0.657548	0.0537141	0.657548	0.00185809	-0.0724331	0.208734	0.059331	-0.176109	1.06044	1.14584
250	3.64629	3.44371	3.34409	4.34324	3.34409	4.34324	3.35609	3.64629	0.837752	4.73614	3.75955	3.64629	6.3813	6.51197	4.56128	6.71074	3.48088	6.11163	0.746567	1.70802	2.28334	1.70802	1.70802		0.415531	0.448945	0.213364	0.777406	-0.0464672	0.274484	0.180834	0.196014	1.66363	-0.0342184	-0.0291361	1.36391	2.04901	1.67401	0.580326	0.731151	-0.0342184	0.731151	0.15516	0.0147051	0.151037	-0.0255107	-0.152004	1.11577	1.10652
251	3.58587	3.44868	3.35511	4.47013	3.35511	4.47013	3.11658	3.58587	0.880334	4.64179	3.82626	3.58587	6.29114	6.13999	4.61695	6.80176	3.43711	5.9979	0.744261	1.86799	2.52886	1.86799	1.86799		0.386416	0.40802	0.193783	0.702938	-0.0351078	0.294034	0.139431	0.255348	1.65489	-0.140586	-0.0511557	1.64452	2.25233	1.54005	0.592657	0.715815	-0.140586	0.715815	0.056764	0.00980234	0.23839	-0.0280259	-0.180922	1.11174	1.26654
252	3.56346	3.43824	3.37034	4.39941	3.37034	4.39941	3.27095	3.56346	0.803949	5.04347	3.86872	3.56346	6.47507	6.40105	4.58689	6.96174	3.49902	6.06919	0.689741	1.82334	2.63215	1.82334	1.82334		0.462423	0.415542	0.187687	0.685875	0.0254465	0.330107	0.088845	0.237762	1.69906	0.00452253	-0.0663134	1.56223	2.24486	1.45041	0.578498	0.731503	0.00452253	0.731503	0.0452586	-0.0541452	0.252264	0.000125336	-0.148078	1.08272	1.17283
253	3.6527	3.41539	3.44998	4.44692	3.44998	4.44692	3.21196	3.6527	0.799345	5.11275	3.90402	3.6527	6.12588	5.92196	4.63059	6.84223	3.43171	6.30887	0.791574	2.19863	2.55584	2.19863	2.19863		0.489514	0.438673	0.200358	0.748676	-0.0519661	0.300293	0.170374	0.20179	1.51672	-0.0283775	-0.077961	1.64695	2.20839	1.74577	0.572662	0.67659	-0.0283775	0.67659	0.0564671	-0.0133052	0.279557	-0.011349	-0.225237	1.06973	1.2959
254	3.60331	3.4232	3.36741	4.49585	3.36741	4.49585	3.35932	3.60331	0.817162	4.81997	3.85072	3.60331	6.37983	6.41867	4.90311	6.67388	3.45847	6.45973	0.773278	2.37679	2.69426	2.37679	2.37679		0.412214	0.368059	0.164155	0.624652	0.145652	0.300976	0.160632	0.225809	1.50734	-0.00995666	-0.0358794	1.50137	2.1899	1.65638	0.491765	0.635653	-0.00995666	0.635653	0.0303167	-0.0513761	0.243442	0.0859872	-0.22367	1.03035	1.23543
255	3.53159	3.45089	3.34461	4.33149	3.34461	4.33149	3.28944	3.53159	0.874788	4.91281	3.95164	3.53159	6.33149	6.39484	4.64877	6.26304	3.41185	6.12978	0.770829	2.15769	2.2586	2.15769	2.15769		0.489594	0.437581	0.13455	0.719481	-0.0236583	0.306747	0.136124	0.0866003	1.57224	-0.0491343	-0.0607962	1.62993	2.35707	1.86894	0.565593	0.649228	-0.0491343	0.649228	0.0722104	-0.104726	0.318341	-0.0290137	-0.170758	1.02012	1.26312
256	3.59212	3.48601	3.37097	4.45577	3.37097	4.45577	3.10974	3.59212	0.901762	4.825	3.76527	3.59212	6.70209	6.46031	4.59383	6.63348	3.41012	6.15686	0.823916	2.56193	2.09412	2.56193	2.56193		0.451164	0.418559	0.190047	0.654822	-0.0535892	0.298513	0.138353	0.198343	1.70331	-0.0370948	-0.0519369	1.58828	2.25126	1.75271	0.584152	0.756114	-0.0370948	0.756114	0.0903736	-0.0579633	0.167681	-0.0444604	-0.285075	1.01539	1.36571
257	3.71326	3.48215	3.34945	4.50372	3.34945	4.50372	3.25519	3.71326	0.809409	4.72811	3.8408	3.71326	6.147	5.79509	4.65348	6.87547	3.41056	6.41127	0.808962	1.96608	2.51358	1.96608	1.96608		0.472821	0.41102	0.208134	0.670737	0.0475344	0.326122	0.147685	0.140404	1.68673	-0.0340356	-0.0497319	1.72447	2.25079	1.95102	0.483869	0.711293	-0.0340356	0.711293	0.00726526	-0.115624	0.252934	-0.092032	-0.190493	0.966841	1.27332
258	3.59693	3.44084	3.42988	4.30832	3.42988	4.30832	3.04003	3.59693	0.832754	5.04439	3.8514	3.59693	6.14917	5.87634	4.46264	6.51124	3.40926	6.11074	0.748524	3.01272	2.5541	3.01272	3.01272		0.448454	0.500536	0.195485	0.646232	-0.0996884	0.309958	0.133605	0.205289	1.76348	0.046545	-0.0274156	1.71972	2.09293	1.96952	0.544709	0.750962	0.046545	0.750962	0.0736555	-0.129666	0.249119	-0.0910218	-0.191783	1.0666	1.17859
259	3.59499	3.47635	3.35241	4.48808	3.35241	4.48808	3.3701	3.59499	0.85473	5.1907	3.81401	3.59499	6.55418	6.33168	4.85395	6.78102	3.50922	6.23441	0.823741	1.84489	2.65091	1.84489	1.84489		0.482201	0.427928	0.191115	0.597616	-0.0736937	0.332538	0.169835	0.303323	1.66547	0.0423573	-0.0342875	1.74978	2.22725	1.96586	0.567689	0.700089	0.0423573	0.700089	5.78026e-06	-0.122094	0.253536	0.0106791	-0.263568	1.019	1.25494
260	3.58073	3.49159	3.33933	4.45695	3.33933	4.45695	3.28824	3.58073	0.857434	4.82084	3.92108	3.58073	6.47863	6.6303	4.69364	6.81883	3.41568	6.34656	0.808532	2.99419	2.43955	2.99419	2.99419		0.425084	0.407427	0.171729	0.636446	-0.0303595	0.344867	0.14886	0.264941	1.59613	0.00652554	-0.0354246	1.67504	2.17883	1.94441	0.602162	0.715963	0.00652554	0.715963	0.00757661	-0.137065	0.263856	-0.0902399	-0.226924	1.14552	1.2111
261	3.60484	3.46556	3.40868	4.32539	3.40868	4.32539	3.21114	3.60484	0.812096	4.81252	3.99623	3.60484	6.44523	6.56409	4.65935	6.98559	3.45318	6.37781	0.829882	2.29284	2.7536	2.29284	2.29284		0.528406	0.479132	0.214799	0.853719	-0.18852	0.30977	0.153995	0.269342	1.66826	0.0239929	-0.0429886	1.72174	2.16446	2.11822	0.474352	0.75351	0.0239929	0.75351	-0.00558136	-0.0782013	0.327242	-0.155969	-0.220455	1.08299	1.34811
262	3.62147	3.49369	3.37343	4.45631	3.37343	4.45631	3.33738	3.62147	0.83248	5.0135	3.92357	3.62147	6.57186	6.53756	4.72885	7.28777	3.45491	6.26345	0.741365	1.91936	2.39142	1.91936	1.91936		0.482006	0.434693	0.149559	0.659513	-0.00866213	0.273898	0.136723	0.296849	1.62809	0.0604442	-0.0188826	1.86608	2.16421	2.11235	0.568068	0.821792	0.0604442	0.821792	0.0197046	-0.0809898	0.220407	-0.0861863	-0.205779	1.14954	1.17068
263	3.51256	3.5123	3.34048	4.40723	3.34048	4.40723	3.33185	3.51256	0.86998	5.10952	3.87742	3.51256	6.30633	6.63169	4.76686	6.40772	3.39923	6.22632	0.827273	2.39282	2.84035	2.39282	2.39282		0.473876	0.427627	0.132818	0.651131	-0.0258519	0.324517	0.136741	0.24674	1.53537	0.00430023	0.0300314	1.69499	2.37566	2.02597	0.459352	0.67434	0.00430023	0.67434	0.033463	-0.160191	0.274006	-0.125638	-0.263393	1.0268	1.29615
264	3.51149	3.45499	3.39955	4.57868	3.39955	4.57868	3.28217	3.51149	0.870099	4.75848	3.83707	3.51149	6.56683	6.50557	4.59288	6.74569	3.40253	6.12909	0.842084	2.87386	2.44972	2.87386	2.87386		0.557716	0.485124	0.184394	0.793112	-0.0705981	0.316978	0.13056	0.273559	1.65554	-0.00956734	-0.0168359	1.78491	2.21413	2.19013	0.496175	0.656956	-0.00956734	0.656956	0.0300198	-0.111487	0.196893	-0.19371	-0.264857	0.945986	1.28772
265	3.54151	3.54984	3.35432	4.42282	3.35432	4.42282	3.07713	3.54151	0.864554	4.97545	3.95703	3.54151	6.94928	6.90287	4.83424	6.7958	3.44032	6.11068	0.782617	1.39384	2.09026	1.39384	1.39384		0.413695	0.448351	0.155649	0.688034	0.0253262	0.311693	0.12718	0.237844	1.63107	-0.0259299	-0.0219478	1.78539	2.43393	2.15412	0.53903	0.831809	-0.0259299	0.831809	0.00715491	-0.177349	0.221893	-0.136204	-0.174589	0.99286	1.22884
266	3.52318	3.52289	3.43651	4.54774	3.43651	4.54774	3.32764	3.52318	0.814715	4.97101	3.83727	3.52318	6.61066	6.5766	4.6847	7.13916	3.39683	6.3193	0.852727	3.1171	2.28563	3.1171	3.1171		0.435042	0.388259	0.17848	0.651444	0.248428	0.288451	0.135397	0.208367	1.59462	0.0138368	-0.0243109	1.71008	2.30598	2.40381	0.454782	0.759986	0.0138368	0.759986	0.0122153	-0.161412	0.21809	-0.111074	-0.332509	0.934846	1.24636
267	3.66075	3.42068	3.43297	4.49217	3.43297	4.49217	3.52611	3.66075	0.863339	5.54359	3.80377	3.66075	6.33727	6.93745	4.68171	7.25295	3.43861	6.21651	0.792416	2.33964	2.65271	2.33964	2.33964		0.57889	0.420037	0.176469	0.668369	-0.0245898	0.300748	0.134775	0.272194	1.7402	-0.0198825	-0.0413077	1.90422	2.45994	2.25383	0.534875	0.756058	-0.0198825	0.756058	-0.0369511	-0.0815278	0.343115	-0.122352	-0.201868	0.996675	1.36808
268	3.47649	3.54229	3.40772	4.61389	3.40772	4.61389	3.26219	3.47649	0.86404	5.06327	3.91783	3.47649	6.37373	7.2039	4.74637	6.69761	3.40963	6.10847	0.820909	2.7688	2.46327	2.7688	2.7688		0.451872	0.390132	0.162892	0.641635	0.104963	0.321567	0.160678	0.236675	1.75337	0.039974	0.0125798	2.08022	2.26879	2.03822	0.571662	0.62496	0.039974	0.62496	-0.0349254	-0.194124	0.306614	-0.163044	-0.317444	1.00664	1.43316
269	3.55695	3.5137	3.41169	4.47303	3.41169	4.47303	3.23489	3.55695	0.792738	4.61899	3.91958	3.55695	6.75542	7.12312	4.55727	6.84198	3.45685	6.11309	0.81671	3.41042	2.50439	3.41042	3.41042		0.496502	0.403722	0.207939	0.63308	-0.0352281	0.292377	0.116453	0.348673	1.79375	0.000771552	-0.0357509	1.93456	2.47354	2.26821	0.533572	0.654037	0.000771552	0.654037	-0.00520828	-0.151061	0.343955	-0.20833	-0.328226	0.966036	1.34768
270	3.51747	3.50735	3.39049	4.55379	3.39049	4.55379	3.02739	3.51747	0.831795	5.38787	3.91266	3.51747	6.43033	6.5332	4.65067	6.92869	3.51867	6.37313	0.752502	1.94436	2.27372	1.94436	1.94436		0.46785	0.439257	0.193571	0.597721	0.0422451	0.332206	0.126171	0.222823	1.73266	0.00412532	-0.0245976	1.89612	2.35457	2.3252	0.426379	0.734977	0.00412532	0.734977	0.0335878	-0.0937557	0.290843	-0.212901	-0.282258	0.936803	1.27278
271	3.50003	3.49297	3.42468	4.47658	3.42468	4.47658	3.03964	3.50003	0.759689	5.44537	3.9565	3.50003	6.56297	6.46588	4.69658	7.04629	3.48399	6.18393	0.845346	2.08873	2.4792	2.08873	2.08873		0.420611	0.407229	0.170512	0.702277	0.00870774	0.26801	0.134973	0.290458	1.66339	-0.00128675	-0.0114076	1.98671	2.27155	2.32958	0.524811	0.733902	-0.00128675	0.733902	0.0730472	-0.143862	0.187084	-0.259577	-0.269718	1.02652	1.39534
272	3.54529	3.48743	3.36976	4.41874	3.36976	4.41874	3.271	3.54529	0.78134	5.29907	3.92205	3.54529	6.64487	6.51438	4.70649	7.03678	3.43445	6.45442	0.8526	2.77095	2.21384	2.77095	2.77095		0.473392	0.385018	0.158135	0.641507	0.177747	0.340214	0.109751	0.299763	1.69445	0.0485954	-0.0435126	1.96274	2.2525	2.45045	0.506874	0.654214	0.0485954	0.654214	-0.00948041	-0.197614	0.288255	-0.198615	-0.242455	0.900517	1.48012
273	3.4168	3.52215	3.36359	4.52522	3.36359	4.52522	3.34187	3.4168	0.815639	4.91004	3.87639	3.4168	6.71088	6.85965	4.63668	7.05111	3.50155	6.60085	0.785576	3.3156	2.43009	3.3156	3.3156		0.442485	0.414346	0.166063	0.571254	0.0634014	0.29094	0.146299	0.19825	1.72899	0.0310254	-0.0498506	2.07814	2.35035	2.43256	0.594363	0.704918	0.0310254	0.704918	0.0592876	-0.129511	0.270748	-0.14592	-0.286983	0.970255	1.43084
274	3.53286	3.50157	3.42326	4.28865	3.42326	4.28865	3.04178	3.53286	0.880898	5.22753	3.92304	3.53286	6.63554	6.98595	4.85944	7.0664	3.46357	6.03598	0.73042	3.57832	2.68523	3.57832	3.57832		0.431169	0.432647	0.169302	0.705342	-0.162345	0.350476	0.174404	0.311686	1.80882	-0.0269151	-0.0567126	1.90223	2.31329	2.4875	0.454185	0.75034	-0.0269151	0.75034	0.0242395	-0.141867	0.249391	-0.189609	-0.318133	0.956209	1.41838
275	3.47568	3.57144	3.37461	4.52212	3.37461	4.52212	3.33869	3.47568	0.804788	5.1265	4.00407	3.47568	7.12441	6.29904	4.66475	7.00627	3.44591	6.08519	0.845361	2.28499	2.63432	2.28499	2.28499		0.538039	0.427318	0.171877	0.795654	0.0196759	0.324484	0.149956	0.273056	1.63433	0.0594433	0.00939594	1.99696	2.38508	2.55574	0.540956	0.749137	0.0594433	0.749137	-0.0443209	-0.121465	0.238901	-0.265929	-0.352149	0.815694	1.42333
276	3.42361	3.37835	3.4592	4.36602	3.4592	4.36602	3.14312	3.42361	0.869876	5.1486	3.91877	3.42361	6.59338	6.76691	4.69367	7.25041	3.42859	6.25244	0.876733	2.21147	2.5647	2.21147	2.21147		0.407517	0.4079	0.14747	0.720839	-0.0740539	0.320501	0.174864	0.219305	1.60482	0.00299686	0.0282318	2.20774	2.33905	2.58357	0.453466	0.718391	0.00299686	0.718391	-0.00997174	-0.137913	0.254955	-0.222411	-0.327973	0.985588	1.49287
277	3.50251	3.46889	3.40533	4.51469	3.40533	4.51469	3.23751	3.50251	0.875764	4.88769	3.95954	3.50251	6.78881	6.78305	4.79771	6.76947	3.50192	6.14415	0.841973	2.61494	2.69557	2.61494	2.61494		0.474202	0.446477	0.228234	0.690391	-0.0275348	0.339076	0.169544	0.336084	1.65482	-0.0217264	-0.00424895	2.08436	2.5251	2.74081	0.499892	0.728853	-0.0217264	0.728853	0.000807134	-0.161503	0.266603	-0.261162	-0.360508	1.00684	1.48383
278	3.4508	3.53121	3.42839	4.47466	3.42839	4.47466	3.04495	3.4508	0.895259	5.02459	3.89486	3.4508	6.37713	6.59441	4.48202	5.93186	3.46438	6.17014	0.775219	2.9916	2.35878	2.9916	2.9916		0.45808	0.426398	0.201496	0.578079	-0.0483899	0.301691	0.156252	0.222084	1.72181	0.00329929	0.0148638	2.25575	2.29679	2.66211	0.533108	0.77017	0.00329929	0.77017	0.0287757	-0.181422	0.278241	-0.218219	-0.329287	0.98616	1.49559
279	3.48534	3.50781	3.4632	4.33144	3.4632	4.33144	2.97081	3.48534	0.903576	5.15426	3.88853	3.48534	6.24506	6.27483	4.42866	6.61109	3.44818	5.65594	0.807021	2.89886	2.51744	2.89886	2.89886		0.464006	0.406567	0.164377	0.67054	-0.0317117	0.338062	0.106766	0.244359	1.77907	0.0396716	-0.0355531	2.26251	2.36636	2.74342	0.607268	0.705715	0.0396716	0.705715	0.0773273	-0.166624	0.315684	-0.268272	-0.370507	1.02793	1.45041
280	3.40307	3.5156	3.43475	4.51474	3.43475	4.51474	3.19106	3.40307	0.782641	5.12361	3.94681	3.40307	6.41805	6.56409	4.58868	6.27864	3.41179	5.85279	0.823137	2.39006	3.03871	2.39006	2.39006		0.475589	0.420157	0.191587	0.800657	0.051771	0.31662	0.156146	0.245929	1.70164	0.00525377	-0.00131233	2.07552	2.41745	2.9744	0.533389	0.665128	0.00525377	0.665128	0.0264452	-0.182078	0.314073	-0.251135	-0.353368	0.99907	1.4404
281	3.58827	3.52812	3.44922	4.6073	3.44922	4.6073	3.19554	3.58827	0.886513	5.31523	4.03743	3.58827	6.5153	6.39224	4.82884	6.95482	3.45802	6.16742	0.780103	2.92041	2.19719	2.92041	2.92041		0.533999	0.415859	0.208018	0.697298	0.059795	0.293631	0.169351	0.159396	1.83667	0.0341569	-0.0315882	2.28254	2.09818	2.85097	0.492984	0.699433	0.0341569	0.699433	0.043807	-0.155243	0.260665	-0.377105	-0.381921	0.92781	1.45191
282	3.55281	3.51919	3.44954	4.47967	3.44954	4.47967	3.35916	3.55281	0.870133	4.99612	3.90106	3.55281	6.4808	7.26102	4.68698	6.82663	3.42747	6.23467	0.835244	2.39894	2.70867	2.39894	2.39894		0.471535	0.378494	0.144934	0.678979	-0.0453851	0.338881	0.101562	0.300717	1.79354	0.0582121	-0.0648896	2.04314	2.42971	2.77335	0.462874	0.796541	0.0582121	0.796541	0.0758191	-0.247065	0.217159	-0.365413	-0.335921	0.891392	1.41101
283	3.60214	3.46527	3.36942	4.62909	3.36942	4.62909	3.25842	3.60214	0.820431	5.14965	3.88975	3.60214	6.45219	6.38779	4.74801	7.10408	3.47014	6.23757	0.846793	2.82275	2.68839	2.82275	2.82275		0.468008	0.387812	0.200864	0.732528	0.0239134	0.342384	0.0949018	0.288241	1.71412	0.0152349	0.00723056	2.17021	2.17907	2.84689	0.552629	0.746068	0.0152349	0.746068	0.0213494	-0.145102	0.298189	-0.352469	-0.409114	0.980609	1.55929
284	3.47752	3.50045	3.49259	4.49581	3.49259	4.49581	3.13732	3.47752	0.78656	4.92303	3.90155	3.47752	6.33559	6.07415	4.61805	6.38648	3.44365	6.3916	0.770669	2.13855	2.29254	2.13855	2.13855		0.465458	0.442936	0.157606	0.680802	-0.10071	0.291864	0.140735	0.312722	1.74511	0.00484076	0.00816988	2.10556	2.39933	2.89443	0.500197	0.790991	0.00484076	0.790991	0.0240674	-0.186087	0.179341	-0.382513	-0.386007	0.912351	1.45345
285	3.60611	3.44349	3.31792	4.70237	3.31792	4.70237	2.96911	3.60611	0.741359	5.09462	3.95419	3.60611	6.16501	6.30571	4.60498	6.7899	3.47483	6.11777	0.805605	2.62028	2.76317	2.62028	2.62028		0.467033	0.40704	0.195509	0.727769	-0.00241191	0.343879	0.144134	0.208182	1.71297	-0.0522658	0.0436763	2.26385	2.28702	3.04715	0.569018	0.818669	-0.0522658	0.818669	0.0369338	-0.241607	0.26204	-0.360624	-0.389078	0.865169	1.5193
286	3.42101	3.49448	3.30682	4.44623	3.30682	4.44623	3.25661	3.42101	0.905562	5.17528	3.88004	3.42101	6.25468	6.58096	4.67555	6.65358	3.43046	6.01555	0.756924	2.35696	2.32936	2.35696	2.35696		0.539434	0.40955	0.225811	0.735755	-0.0277149	0.371626	0.137722	0.270881	1.67236	-0.00531533	0.0090301	2.38819	2.26888	3.05079	0.480689	0.65969	-0.00531533	0.65969	-0.0220367	-0.171062	0.257521	-0.450081	-0.410024	0.937462	1.50778
287	3.47254	3.49621	3.48173	4.61001	3.48173	4.61001	3.06536	3.47254	0.857503	5.4687	3.97717	3.47254	6.20438	6.17894	4.67084	6.89406	3.49651	6.41355	0.808262	3.19511	2.72738	3.19511	3.19511		0.437709	0.431392	0.102842	0.597013	0.174111	0.332375	0.124987	0.28146	1.55509	0.0394019	0.0423612	2.32328	2.30612	2.98217	0.662526	0.604406	0.0394019	0.604406	-0.0247337	-0.228058	0.329127	-0.476279	-0.449922	0.948718	1.42602
288	3.53828	3.45617	3.35895	4.43595	3.35895	4.43595	3.10164	3.53828	0.817984	4.96489	3.98148	3.53828	6.34083	6.49703	4.43829	6.34061	3.46526	6.20051	0.832094	3.42671	2.99977	3.42671	3.42671		0.451706	0.443417	0.199373	0.645745	0.0562492	0.341624	0.134181	0.242389	1.59392	0.021569	0.0379909	2.1501	2.41398	2.9947	0.518292	0.673321	0.021569	0.673321	0.0313611	-0.178516	0.20089	-0.391563	-0.3923	1.00127	1.41106
289	3.59282	3.50811	3.4046	4.56476	3.4046	4.56476	3.35007	3.59282	0.854251	5.07118	3.96206	3.59282	6.42583	6.6125	4.58338	6.7925	3.46127	6.03351	0.765276	2.04753	2.05039	2.04753	2.04753		0.515471	0.411948	0.199489	0.745959	0.0636118	0.332499	0.101962	0.222249	1.61604	-0.013509	0.00506517	2.22606	2.4111	2.96638	0.539542	0.689508	-0.013509	0.689508	0.0456803	-0.157066	0.344488	-0.459143	-0.416104	1.01776	1.44578
290	3.47842	3.50612	3.41782	4.61709	3.41782	4.61709	3.13158	3.47842	0.870954	5.02187	3.99452	3.47842	6.66382	6.34597	4.45856	6.52463	3.5085	6.15186	0.826048	1.40238	2.37407	1.40238	1.40238		0.429572	0.472153	0.211824	0.698051	0.0434172	0.36189	0.102497	0.232837	1.70231	0.0190096	-0.0122579	2.25753	2.2914	3.01689	0.496418	0.64061	0.0190096	0.64061	0.00476267	-0.150697	0.295759	-0.372406	-0.430234	0.960982	1.47659
291	3.48634	3.47307	3.43441	4.50013	3.43441	4.50013	3.1116	3.48634	0.820071	5.06795	3.93908	3.48634	6.345	6.02732	4.3405	6.80512	3.43612	6.01384	0.825889	3.69632	2.19871	3.69632	3.69632		0.485576	0.446082	0.215566	0.755827	-0.156094	0.330055	0.105707	0.312085	1.65611	0.017388	-0.0166777	2.26526	2.31749	3.07503	0.662954	0.717622	0.017388	0.717622	0.042735	-0.197879	0.220838	-0.461554	-0.424115	0.949933	1.57566
292	3.56293	3.46151	3.39243	4.57671	3.39243	4.57671	3.21634	3.56293	0.814184	5.18186	3.88162	3.56293	6.12793	6.71368	4.44236	6.71791	3.45847	5.96178	0.763685	3.07357	2.55861	3.07357	3.07357		0.522603	0.412284	0.199829	0.639001	-0.00322306	0.357938	0.146515	0.253952	1.63092	0.0354196	-0.0341194	2.2155	2.33722	3.35301	0.623497	0.724256	0.0354196	0.724256	0.0661057	-0.201706	0.271111	-0.469548	-0.418867	0.984161	1.5355
293	3.47872	3.5242	3.34736	4.53682	3.34736	4.53682	2.84424	3.47872	0.832361	5.01489	4.01259	3.47872	6.29745	6.3876	4.3519	6.81235	3.45367	6.18184	0.790301	3.21855	2.41214	3.21855	3.21855		0.483617	0.415722	0.177547	0.687128	-0.03646	0.297524	0.152171	0.273354	1.75762	-0.0559931	-0.0218588	2.22723	2.32947	3.05407	0.518718	0.731725	-0.0559931	0.731725	0.0409996	-0.218298	0.313505	-0.526479	-0.45669	0.92934	1.52918
294	3.51523	3.48872	3.42352	4.48592	3.42352	4.48592	2.9933	3.51523	0.860343	5.30658	3.87805	3.51523	6.28922	5.89645	4.48928	6.72444	3.47794	6.24168	0.826827	3.11184	2.4668	3.11184	3.11184		0.484362	0.436412	0.186496	0.597118	0.0381279	0.35292	0.174694	0.191889	1.72383	0.0216006	-0.0310542	2.37211	2.45999	3.12562	0.496017	0.799748	0.0216006	0.799748	0.0619084	-0.21747	0.280432	-0.500742	-0.403209	1.06258	1.48356
295	3.47532	3.53655	3.38288	4.68442	3.38288	4.68442	3.41995	3.47532	0.836896	5.31368	3.93519	3.47532	6.34099	6.36683	4.44811	7.03817	3.52433	6.16945	0.780278	2.05744	2.42378	2.05744	2.05744		0.516165	0.407487	0.212729	0.643481	-0.0999282	0.334078	0.178015	0.219048	1.59073	-0.0207887	0.0286372	2.35163	2.25461	3.0912	0.502061	0.709116	-0.0207887	0.709116	0.0778317	-0.193013	0.328458	-0.532555	-0.409557	0.966431	1.60494
296	3.48851	3.42937	3.46519	4.40851	3.46519	4.40851	3.29103	3.48851	0.843279	5.24601	3.93316	3.48851	6.23667	6.50724	4.51366	6.77169	3.51985	6.01396	0.842291	3.19735	2.21411	3.19735	3.19735		0.528457	0.470227	0.172099	0.679153	0.00819698	0.343632	0.161922	0.242913	1.76869	-0.00561775	0.0298237	2.25625	2.29602	3.17966	0.548607	0.658345	-0.00561775	0.658345	0.0161708	-0.233552	0.199311	-0.462243	-0.463941	1.06994	1.57103
297	3.40614	3.5226	3.43017	4.55473	3.43017	4.55473	3.04413	3.40614	0.82969	4.91633	3.91822	3.40614	6.24301	6.51669	4.24524	6.65523	3.47376	6.07501	0.765674	2.77328	2.80886	2.77328	2.77328		0.49424	0.441474	0.19011	0.687651	-0.0029824	0.332369	0.185716	0.204653	1.59077	-0.0735394	-0.0227981	2.30204	2.31988	3.05036	0.581252	0.739119	-0.0735394	0.739119	0.0193854	-0.238218	0.300778	-0.587937	-0.467068	0.930359	1.49839
298	3.68347	3.48171	3.38848	4.59599	3.38848	4.59599	3.12331	3.68347	0.834637	5.07095	3.96873	3.68347	6.09952	6.39818	4.41411	6.25428	3.42768	6.21537	0.803187	2.00892	2.63427	2.00892	2.00892		0.483755	0.387107	0.224724	0.867405	0.00615312	0.302873	0.105412	0.375442	1.77754	0.00688326	0.063936	2.41207	2.32166	3.04275	0.561695	0.81513	0.00688326	0.81513	0.0468837	-0.178352	0.254932	-0.522782	-0.467282	0.942639	1.50054
299	3.42031	3.52663	3.43219	4.6132	3.43219	4.6132	3.05425	3.42031	0.856681	4.79866	3.87146	3.42031	6.40684	6.11607	4.39494	7.04242	3.43884	6.1857	0.862479	2.0159	2.0046	2.0159	2.0159
[truncated: 261 more columns]

## Sheet: Panel J
Genotype	Condition	Peak
WT	Baseline	0.0729355
WT	Baseline	0.130721
WT	Baseline	0.0439458
WT	Baseline	0.0420545
WT	Baseline	0.0801896
WT	Baseline	0.0472181
WT	Baseline	0.0569066
WT	Baseline	0.0473509
WT	Baseline	0.0558831
WT	Baseline	0.0390163
WT	Baseline	0.214678
WT	Baseline	0.0268663
WT	Baseline	0.118779
WT	Baseline	0.0710376
WT	Baseline	0.133086
WT	Baseline	0.0974425
WT	Baseline	0.0476078
WT	Baseline	0.144216
WT	Baseline	0.0650534
WT	Baseline	0.053739
WT	Baseline	0.0683814
WT	Baseline	0.277784
WT	Baseline	0.658344
WT	Baseline	0.0920777
WT	Baseline	0.189862
WT	Baseline	0.0657984
WT	Baseline	0.100407
WT	Baseline	0.131127
WT	Baseline	0.133959
WT	Baseline	0.0849934
WT	Baseline	0.0354205
WT	Baseline	0.0929499
WT	Baseline	0.138282
WT	Baseline	0.166894
WT	Baseline	0.138282
WT	Baseline	0.166894
WT	Baseline	0.171297
WT	Baseline	0.133959
WT	Baseline	0.0454985
WT	Baseline	0.0586379
WT	Baseline	0.157563
WT	Baseline	0.186617
WT	Baseline	0.133959
WT	Baseline	0.111115
WT	Baseline	0.199487
WT	Baseline	0.124235
WT	Baseline	0.034906
WT	Baseline	0.168723
WT	Baseline	0.095274
WT	Baseline	0.168721
WT	Baseline	0.187579
WT	Baseline	0.100179
WT	Baseline	0.0975187
WT	Baseline	0.0444656
WT	Baseline	0.141626
WT	Baseline	0.0646112
WT	Baseline	0.110501
WT	Baseline	0.0956262
WT	Baseline	0.165676
WT	Baseline	0.147412
WT	Baseline	1.03539
WT	Baseline	0.819255
WT	Baseline	0.554535
WT	Baseline	0.654519
WT	Baseline	0.358179
WT	Baseline	0.664456
WT	Baseline	0.664456
WT	Baseline	0.37232
WT	Baseline	0.383807
WT	Baseline	0.385747
WT	Baseline	0.929618
WT	Baseline	0.441925
WT	Baseline	0.607807
WT	Baseline	0.223765
WT	Baseline	0.31861
WT	Baseline	0.37829
WT	Baseline	0.532286
WT	Baseline	0.302963
WT	Baseline	0.230098
WT	Baseline	0.43441
WT	Baseline	0.284021
WT	Baseline	0.156114
WT	Baseline	0.145355
WT	Baseline	0.519143
WT	Baseline	0.346448
WT	Baseline	0.610428
WT	Baseline	0.519143
WT	Baseline	0.346448
WT	Baseline	0.610428
WT	Baseline	0.374805
WT	Baseline	0.819255
WT	Baseline	0.554535
WT	Baseline	0.554535
WT	Baseline	0.358179
WT	Baseline	1.03539
WT	Baseline	1.03539
WT	Baseline	0.383807
WT	Baseline	0.654519
WT	Baseline	0.374689
WT	Baseline	0.664456
WT	Baseline	0.664456
WT	Baseline	0.929618
WT	Baseline	0.667342
WT	Baseline	0.607807
WT	Baseline	0.37232
WT	Baseline	0.223765
WT	Baseline	0.385747
WT	Baseline	0.37829
WT	Baseline	0.37829
WT	Baseline	0.441925
WT	Baseline	0.441925
WT	Baseline	0.230098
WT	Baseline	0.32053
WT	Baseline	0.19741
WT	Baseline	0.532286
WT	Baseline	0.532286
WT	Baseline	0.302963
WT	Baseline	0.43441
WT	Baseline	0.284021
WT	Baseline	0.610428
WT	Baseline	0.156114
WT	Baseline	0.519143
WT	Baseline	0.346448
WT	Baseline	0.610428
WT	KCl	1.64197
WT	KCl	0.69883
WT	KCl	0.369772
WT	KCl	0.384838
WT	KCl	0.330587
WT	KCl	0.290235
WT	KCl	0.206214
WT	KCl	0.124597
WT	KCl	0.260808
WT	KCl	0.156932
WT	KCl	0.314028
WT	KCl	0.0935974
WT	KCl	0.262476
WT	KCl	0.51769
WT	KCl	0.916073
WT	KCl	0.255945
WT	KCl	0.234489
WT	KCl	0.170273
WT	KCl	0.447183
WT	KCl	0.385211
WT	KCl	0.484788
WT	KCl	4.54992
WT	KCl	0.938053
WT	KCl	4.7915
WT	KCl	3.95327
WT	KCl	0.742186
WT	KCl	1.39991
WT	KCl	1.45128
WT	KCl	4.42958
WT	KCl	0.482475
WT	KCl	0.1962
WT	KCl	3.58195
WT	KCl	3.49259
WT	KCl	4.7336
WT	KCl	3.49259
WT	KCl	4.7336
WT	KCl	4.96083
WT	KCl	4.42958
WT	KCl	0.399448
WT	KCl	1.64488
WT	KCl	6.02095
WT	KCl	4.29919
WT	KCl	4.42958
WT	KCl	8.74641
WT	KCl	8.63542
WT	KCl	7.11148
WT	KCl	0.23881
WT	KCl	8.92646
WT	KCl	3.6009
WT	KCl	6.60085
WT	KCl	1.29736
WT	KCl	1.61103
WT	KCl	1.16383
WT	KCl	0.440908
WT	KCl	0.2116
WT	KCl	0.348792
WT	KCl	0.2951
WT	KCl	0.298356
WT	KCl	0.380756
WT	KCl	0.364265
WT	KCl	12.9366
WT	KCl	7.84886
WT	KCl	6.46265
WT	KCl	1.23851
WT	KCl	1.59284
WT	KCl	11.2548
WT	KCl	11.2548
WT	KCl	2.55439
WT	KCl	2.21626
WT	KCl	1.03881
WT	KCl	7.76341
WT	KCl	3.72442
WT	KCl	3.33875
WT	KCl	1.23594
WT	KCl	0.873734
WT	KCl	4.14347
WT	KCl	2.84493
WT	KCl	2.39796
WT	KCl	0.851655
WT	KCl	1.1041
WT	KCl	1.18173
WT	KCl	2.19198
WT	KCl	0.751606
WT	KCl	4.61925
WT	KCl	2.00008
WT	KCl	1.85651
WT	KCl	4.61925
WT	KCl	2.00008
WT	KCl	1.85651
WT	KCl	1.02693
WT	KCl	7.84886
WT	KCl	6.46265
WT	KCl	6.46265
WT	KCl	1.59284
WT	KCl	12.9366
WT	KCl	12.9366
WT	KCl	2.21626
WT	KCl	1.23851
WT	KCl	0.400547
WT	KCl	11.2548
WT	KCl	11.2548
WT	KCl	7.76341
WT	KCl	6.28305
WT	KCl	3.33875
WT	KCl	2.55439
WT	KCl	1.23594
WT	KCl	1.03881
WT	KCl	4.14347
WT	KCl	4.14347
WT	KCl	3.72442
WT	KCl	3.72442
WT	KCl	0.851655
WT	KCl	1.23757
WT	KCl	1.08543
WT	KCl	2.84493
WT	KCl	2.84493
WT	KCl	2.39796
WT	KCl	1.1041
WT	KCl	1.18173
WT	KCl	1.85651
WT	KCl	2.19198
WT	KCl	4.61925
WT	KCl	2.00008
WT	KCl	1.85651
E180A	Baseline	0.0496182
E180A	Baseline	0.245346
E180A	Baseline	0.189439
E180A	Baseline	0.0856787
E180A	Baseline	0.137869
E180A	Baseline	0.117149
E180A	Baseline	0.142835
E180A	Baseline	0.37024
E180A	Baseline	0.195426
E180A	Baseline	0.0647831
E180A	Baseline	0.0748025
E180A	Baseline	0.101245
E180A	Baseline	0.198384
E180A	Baseline	0.152815
E180A	Baseline	0.0903371
E180A	Baseline	0.0874729
E180A	Baseline	0.0647831
E180A	Baseline	0.0874729
E180A	Baseline	0.128056
E180A	Baseline	0.0952918
E180A	Baseline	0.117068
E180A	Baseline	0.106465
E180A	Baseline	0.0634569
E180A	Baseline	0.0869548
E180A	Baseline	0.109171
E180A	Baseline	0.0521264
E180A	Baseline	0.0574753
E180A	Baseline	0.076056
E180A	Baseline	0.0164268
E180A	Baseline	0.0521264
E180A	Baseline	0.0630523
E180A	Baseline	0.123422
E180A	Baseline	0.0787758
E180A	Baseline	0.0521264
E180A	Baseline	0.0648344
E180A	Baseline	0.0507844
E180A	Baseline	0.0431148
E180A	Baseline	0.0238034
E180A	Baseline	0.0512686
E180A	Baseline	0.200312
E180A	Baseline	0.226317
E180A	Baseline	0.186341
E180A	Baseline	0.208001
E180A	Baseline	0.253132
E180A	Baseline	0.174082
E180A	Baseline	0.286722
E180A	Baseline	0.204859
E180A	Baseline	0.186006
E180A	Baseline	0.165185
E180A	Baseline	0.199772
E180A	Baseline	0.123357
E180A	Baseline	0.160379
E180A	Baseline	0.407733
E180A	Baseline	0.110998
E180A	Baseline	0.307092
E180A	Baseline	0.407733
E180A	Baseline	0.189979
E180A	Baseline	0.216792
E180A	Baseline	0.132729
E180A	Baseline	0.172701
E180A	Baseline	0.142023
E180A	Baseline	0.152927
E180A	Baseline	0.159088
E180A	Baseline	0.187627
E180A	Baseline	0.312759
E180A	Baseline	0.199426
E180A	Baseline	0.0870845
E180A	Baseline	0.163385
E180A	Baseline	0.0609504
E180A	Baseline	0.043058
E180A	Baseline	0.076568
E180A	Baseline	0.226649
E180A	Baseline	0.212183
E180A	Baseline	0.195528
E180A	Baseline	0.464629
E180A	Baseline	0.489127
E180A	Baseline	0.0531584
E180A	Baseline	0.312759
E180A	Baseline	0.199426
E180A	Baseline	0.0460866
E180A	Baseline	0.0276358
E180A	Baseline	0.0937244
E180A	Baseline	0.0675927
E180A	Baseline	0.0902475
E180A	Baseline	0.102344
E180A	Baseline	0.0733828
E180A	Baseline	0.0902475
E180A	Baseline	0.0530513
E180A	Baseline	0.0902475
E180A	Baseline	0.102344
E180A	Baseline	0.066182
E180A	Baseline	0.139525
E180A	Baseline	0.109976
E180A	Baseline	0.0884408
E180A	Baseline	0.101624
E180A	Baseline	0.155183
E180A	Baseline	0.146338
E180A	Baseline	0.129492
E180A	Baseline	0.105168
E180A	Baseline	0.0884424
E180A	Baseline	0.0736303
E180A	Baseline	0.122841
E180A	Baseline	0.0845694
E180A	Baseline	0.0972541
E180A	Baseline	0.0872894
E180A	Baseline	0.0640003
E180A	Baseline	0.0990701
E180A	Baseline	0.0902475
E180A	Baseline	0.0534245
E180A	Baseline	0.0292476
E180A	Baseline	0.0545212
E180A	Baseline	0.0621926
E180A	Baseline	0.0418247
E180A	Baseline	0.0277659
E180A	Baseline	0.0420714
E180A	Baseline	0.0442293
E180A	Baseline	0.0325881
E180A	Baseline	0.0378175
E180A	Baseline	0.0390229
E180A	Baseline	0.0286838
E180A	Baseline	0.0653421
E180A	Baseline	0.0686291
E180A	Baseline	0.0813161
E180A	Baseline	0.0449095
E180A	Baseline	0.0860236
E180A	Baseline	0.0973391
E180A	Baseline	0.0882717
E180A	Baseline	0.112493
E180A	Baseline	0.0624376
E180A	Baseline	0.0949388
E180A	Baseline	0.260475
E180A	Baseline	0.15501
E180A	Baseline	0.203313
E180A	Baseline	0.136472
E180A	Baseline	0.0651235
E180A	Baseline	0.0917394
E180A	Baseline	0.0669101
E180A	Baseline	0.0398101
E180A	Baseline	0.0719876
E180A	Baseline	0.0532417
E180A	Baseline	0.152919
E180A	Baseline	0.0847699
E180A	Baseline	0.111317
E180A	Baseline	0.100751
E180A	Baseline	0.117594
E180A	Baseline	0.0234966
E180A	Baseline	0.0556774
E180A	Baseline	0.0402346
E180A	Baseline	0.0876933
E180A	Baseline	0.0663757
E180A	Baseline	0.0857229
E180A	Baseline	0.103917
E180A	Baseline	0.178011
E180A	Baseline	0.114701
E180A	Baseline	0.122557
E180A	Baseline	0.199686
E180A	Baseline	0.0764943
E180A	Baseline	0.0850029
E180A	Baseline	0.117694
E180A	Baseline	0.037158
E180A	Baseline	0.143435
E180A	Baseline	0.213416
E180A	Baseline	0.081927
E180A	Baseline	0.135047
E180A	Baseline	0.126176
E180A	Baseline	0.107305
E180A	Baseline	0.128631
E180A	Baseline	0.0653525
E180A	Baseline	0.0858841
E180A	Baseline	0.0629276
E180A	Baseline	0.0986428
E180A	Baseline	0.0658896
E180A	Baseline	0.110609
E180A	Baseline	0.0905488
E180A	Baseline	0.126176
E180A	Baseline	0.0952663
E180A	Baseline	0.0980625
E180A	Baseline	0.271203
E180A	Baseline	0.0340219
E180A	Baseline	0.12471
E180A	Baseline	0.088527
E180A	Baseline	0.0713234
E180A	Baseline	0.0481435
E180A	Baseline	0.0425856
E180A	Baseline	0.0675838
E180A	Baseline	0.0630265
E180A	Baseline	0.0510324
E180A	Baseline	0.0871999
E180A	Baseline	0.0546402
E180A	Baseline	0.12732
E180A	Baseline	0.139837
E180A	Baseline	0.0925235
E180A	Baseline	0.0680746
E180A	Baseline	0.105898
E180A	Baseline	0.106913
E180A	Baseline	0.205868
E180A	Baseline	0.0871999
E180A	Baseline	0.0826492
E180A	Baseline	0.0747006
E180A	Baseline	0.0364433
E180A	Baseline	0.034384
E180A	Baseline	0.0490775
E180A	Baseline	0.0721483
E180A	Baseline	0.174776
E180A	Baseline	0.133948
E180A	Baseline	0.209392
E180A	Baseline	0.0729576
E180A	Baseline	0.102586
E180A	Baseline	0.259258
E180A	Baseline	0.247851
E180A	Baseline	0.084324
E180A	Baseline	0.188128
E180A	Baseline	0.0826492
E180A	Baseline	0.0826492
E180A	Baseline	0.185249
E180A	Baseline	0.189428
E180A	Baseline	0.111644
E180A	Baseline	0.126308
E180A	Baseline	0.152787
E180A	Baseline	0.16369
E180A	Baseline	0.0977112
E180A	Baseline	0.129383
E180A	Baseline	0.260902
E180A	KCl	0.57889
E180A	KCl	0.505779
E180A	KCl	0.228234
E180A	KCl	0.867405
E180A	KCl	0.248428
E180A	KCl	0.371626
E180A	KCl	0.418912
E180A	KCl	0.375442
E180A	KCl	1.83667
E180A	KCl	0.104462
E180A	KCl	0.129273
E180A	KCl	2.41207
E180A	KCl	2.5251
E180A	KCl	3.35301
E180A	KCl	0.662954
E180A	KCl	0.831809
E180A	KCl	0.104462
E180A	KCl	0.831809
E180A	KCl	0.760379
E180A	KCl	0.755903
E180A	KCl	0.344488
E180A	KCl	0.168726
E180A	KCl	0.121879
E180A	KCl	1.20426
E180A	KCl	1.60494
E180A	KCl	0.433795
E180A	KCl	0.890991
E180A	KCl	0.274107
E180A	KCl	0.0188564
E180A	KCl	0.433795
E180A	KCl	0.193999
E180A	KCl	0.11588
E180A	KCl	0.813817
E180A	KCl	0.433795
E180A	KCl	0.115147
E180A	KCl	0.0202686
E180A	KCl	0.435701
E180A	KCl	0.343511
E180A	KCl	0.114624
E180A	KCl	1.01163
E180A	KCl	0.842861
E180A	KCl	0.557131
E180A	KCl	0.465111
E180A	KCl	0.704576
E180A	KCl	0.54258
E180A	KCl	0.620476
E180A	KCl	0.634671
E180A	KCl	0.566323
E180A	KCl	0.509332
E180A	KCl	0.466836
E180A	KCl	0.395689
E180A	KCl	0.401784
E180A	KCl	0.919328
E180A	KCl	0.0772271
E180A	KCl	0.507576
E180A	KCl	0.919328
E180A	KCl	0.177343
E180A	KCl	0.392836
E180A	KCl	0.363208
E180A	KCl	0.479903
E180A	KCl	0.372768
E180A	KCl	0.494178
E180A	KCl	0.26812
E180A	KCl	0.191301
E180A	KCl	0.362762
E180A	KCl	0.081736
E180A	KCl	0.0586621
E180A	KCl	0.182153
E180A	KCl	0.0912503
E180A	KCl	0.0646804
E180A	KCl	0.137717
E180A	KCl	0.433243
E180A	KCl	0.568578
E180A	KCl	0.352266
E180A	KCl	1.07244
E180A	KCl	1.12314
E180A	KCl	0.0630319
E180A	KCl	0.362762
E180A	KCl	0.081736
E180A	KCl	0.120004
E180A	KCl	0.0551215
E180A	KCl	0.376961
E180A	KCl	0.18836
E180A	KCl	0.760152
E180A	KCl	0.546593
E180A	KCl	0.0446622
E180A	KCl	0.760152
E180A	KCl	0.037325
E180A	KCl	0.760152
E180A	KCl	0.546593
E180A	KCl	0.0001764
E180A	KCl	0.277196
E180A	KCl	0.2071
E180A	KCl	0.122459
E180A	KCl	0.154057
E180A	KCl	0.317535
E180A	KCl	0.283521
E180A	KCl	0.200104
E180A	KCl	0.164311
E180A	KCl	0.0225754
E180A	KCl	0.121224
E180A	KCl	0.0896542
E180A	KCl	0.0809293
E180A	KCl	0.226302
E180A	KCl	0.0375902
E180A	KCl	0.119336
E180A	KCl	0.108172
E180A	KCl	0.760152
E180A	KCl	0.412567
E180A	KCl	0.202097
E180A	KCl	0.523842
E180A	KCl	0.240907
E180A	KCl	0.20677
E180A	KCl	0.0756262
E180A	KCl	0.208761
E180A	KCl	0.0451142
E180A	KCl	0.0547637
E180A	KCl	0.0218964
E180A	KCl	0.0414953
E180A	KCl	0.315867
E180A	KCl	0.282125
E180A	KCl	0.703476
E180A	KCl	0.47573
E180A	KCl	0.598764
E180A	KCl	0.663759
E180A	KCl	0.517737
E180A	KCl	0.946737
E180A	KCl	1.77694
E180A	KCl	0.239315
E180A	KCl	1.83803
E180A	KCl	1.205
E180A	KCl	1.30333
E180A	KCl	1.26092
E180A	KCl	1.67052
E180A	KCl	-0.00692671
E180A	KCl	0.0197923
E180A	KCl	0.042124
E180A	KCl	0.00753118
E180A	KCl	-0.00558972
E180A	KCl	-0.00926322
E180A	KCl	0.12605
E180A	KCl	0.0467892
E180A	KCl	0.289083
E180A	KCl	1.56963
E180A	KCl	3.23423
E180A	KCl	0.162759
E180A	KCl	2.64851
E180A	KCl	0.04742
E180A	KCl	0.126423
E180A	KCl	0.22396
E180A	KCl	0.0824281
E180A	KCl	0.220229
E180A	KCl	0.343613
E180A	KCl	0.214207
E180A	KCl	0.209201
E180A	KCl	0.230981
E180A	KCl	0.0326522
E180A	KCl	0.580952
E180A	KCl	3.82255
E180A	KCl	0.216158
E180A	KCl	1.65914
E180A	KCl	3.72256
E180A	KCl	2.28733
E180A	KCl	4.49644
E180A	KCl	0.61247
E180A	KCl	0.525319
E180A	KCl	0.236606
E180A	KCl	0.207568
E180A	KCl	0.0201225
E180A	KCl	0.754249
E180A	KCl	0.0200776
E180A	KCl	1.00972
E180A	KCl	0.628952
E180A	KCl	0.166409
E180A	KCl	0.61247
E180A	KCl	0.534711
E180A	KCl	0.593727
E180A	KCl	1.8445
E180A	KCl	0.0618759
E180A	KCl	0.0273854
E180A	KCl	0.0328901
E180A	KCl	0.0500314
E180A	KCl	0.112188
E180A	KCl	0.125228
E180A	KCl	0.113145
E180A	KCl	0.0791769
E180A	KCl	0.0510324
E180A	KCl	0.395053
E180A	KCl	0.240722
E180A	KCl	3.60996
E180A	KCl	1.27164
E180A	KCl	3.31749
E180A	KCl	0.0128572
E180A	KCl	0.00533761
E180A	KCl	0.363093
E180A	KCl	2.85437
E180A	KCl	0.395053
E180A	KCl	0.568152
E180A	KCl	0.046338
E180A	KCl	0.0114383
E180A	KCl	0.010686
E180A	KCl	0.0433406
E180A	KCl	0.67706
E180A	KCl	0.371791
E180A	KCl	0.58903
E180A	KCl	0.530659
E180A	KCl	0.32079
E180A	KCl	0.250417
E180A	KCl	0.777392
E180A	KCl	0.949533
E180A	KCl	0.46016
E180A	KCl	0.242134
E180A	KCl	0.568152
E180A	KCl	0.568152
E180A	KCl	0.142385
E180A	KCl	0.298524
E180A	KCl	0.277802
E180A	KCl	0.331519
E180A	KCl	0.252582
E180A	KCl	0.585199
E180A	KCl	0.287048
E180A	KCl	0.32266
E180A	KCl	0.390251
Trl-IR	Baseline	0.0882439
Trl-IR	Baseline	0.10611
Trl-IR	Baseline	0.110761
Trl-IR	Baseline	0.0663754
Trl-IR	Baseline	0.0697968
Trl-IR	Baseline	0.0512474
Trl-IR	Baseline	0.118659
Trl-IR	Baseline	0.0987069
Trl-IR	Baseline	0.0784258
Trl-IR	Baseline	0.0368975
Trl-IR	Baseline	0.0730819
Trl-IR	Baseline	0.0723057
Trl-IR	Baseline	0.0643061
Trl-IR	Baseline	0.19303
Trl-IR	Baseline	0.0194041
Trl-IR	Baseline	0.0318259
Trl-IR	Baseline	0.0323492
Trl-IR	Baseline	0.0370511
Trl-IR	Baseline	0.0813379
Trl-IR	Baseline	0.0553202
Trl-IR	Baseline	0.0376182
Trl-IR	Baseline	0.173015
Trl-IR	Baseline	0.0553202
Trl-IR	Baseline	0.175541
Trl-IR	Baseline	0.0629006
Trl-IR	Baseline	0.0652825
Trl-IR	Baseline	0.181557
Trl-IR	Baseline	0.118936
Trl-IR	Baseline	0.142263
Trl-IR	Baseline	0.0758984
Trl-IR	Baseline	0.128501
Trl-IR	Baseline	0.083003
Trl-IR	Baseline	0.0812102
Trl-IR	Baseline	0.145141
Trl-IR	Baseline	0.131981
Trl-IR	Baseline	0.314056
Trl-IR	Baseline	0.0522174
Trl-IR	Baseline	0.0657756
Trl-IR	Baseline	0.0605076
Trl-IR	Baseline	0.0828931
Trl-IR	Baseline	0.12159
Trl-IR	Baseline	0.0708174
Trl-IR	Baseline	0.0875914
Trl-IR	Baseline	0.0924701
Trl-IR	Baseline	0.0650514
Trl-IR	Baseline	0.0538429
Trl-IR	KCl	0.218998
Trl-IR	KCl	0.519567
Trl-IR	KCl	0.277477
Trl-IR	KCl	0.386915
Trl-IR	KCl	0.694584
Trl-IR	KCl	0.102122
Trl-IR	KCl	0.120215
Trl-IR	KCl	0.357809
Trl-IR	KCl	2.23211
Trl-IR	KCl	0.194395
Trl-IR	KCl	2.24809
Trl-IR	KCl	0.30997
Trl-IR	KCl	2.16429
Trl-IR	KCl	0.12674
Trl-IR	KCl	0.0115478
Trl-IR	KCl	0.0212423
Trl-IR	KCl	0.136821
Trl-IR	KCl	0.0416263
Trl-IR	KCl	0.124681
Trl-IR	KCl	0.260491
Trl-IR	KCl	0.0630449
Trl-IR	KCl	1.42045
Trl-IR	KCl	0.260491
Trl-IR	KCl	1.55789
Trl-IR	KCl	2.22339
Trl-IR	KCl	2.40739
Trl-IR	KCl	3.09934
Trl-IR	KCl	0.471664
Trl-IR	KCl	0.843012
Trl-IR	KCl	1.93571
Trl-IR	KCl	2.49819
Trl-IR	KCl	10.6151
Trl-IR	KCl	2.42138
Trl-IR	KCl	0.710076
Trl-IR	KCl	3.27601
Trl-IR	KCl	1.00045
Trl-IR	KCl	0.0469413
Trl-IR	KCl	0.0527528
Trl-IR	KCl	0.0653641
Trl-IR	KCl	0.127732
Trl-IR	KCl	0.699363
Trl-IR	KCl	0.136159
Trl-IR	KCl	0.108005
Trl-IR	KCl	0.163717
Trl-IR	KCl	0.0429036
Trl-IR	KCl	0.0675844
Trl-Resc	Baseline	0.117982
Trl-Resc	Baseline	0.0673005
Trl-Resc	Baseline	0.0477348
Trl-Resc	Baseline	0.0609521
Trl-Resc	Baseline	0.0414631
Trl-Resc	Baseline	0.194504
Trl-Resc	Baseline	0.0702458
Trl-Resc	Baseline	0.0711639
Trl-Resc	Baseline	0.0480218
Trl-Resc	Baseline	0.0220275
Trl-Resc	Baseline	0.0813106
Trl-Resc	Baseline	0.0706115
Trl-Resc	Baseline	0.0299234
Trl-Resc	Baseline	0.0215438
Trl-Resc	Baseline	0.0299234
Trl-Resc	Baseline	0.0426757
Trl-Resc	Baseline	0.0241804
Trl-Resc	KCl	0.699687
Trl-Resc	KCl	3.04328
Trl-Resc	KCl	0.162586
Trl-Resc	KCl	0.160215
Trl-Resc	KCl	0.684677
Trl-Resc	KCl	0.566609
Trl-Resc	KCl	0.29757
Trl-Resc	KCl	0.389028
Trl-Resc	KCl	0.402468
Trl-Resc	KCl	0.242838
Trl-Resc	KCl	1.16498
Trl-Resc	KCl	0.423528
Trl-Resc	KCl	0.177256
Trl-Resc	KCl	0.0983887
Trl-Resc	KCl	0.177256
Trl-Resc	KCl	0.0077673
Trl-Resc	KCl	0.295807
