# Supplementary material for: Orai-mediated calcium entry determines activity of central dopaminergic neurons by regulation of gene expression
Source: eLife. 2024 Jan 30;12:RP88808. doi: 10.7554/eLife.88808 (PMC10945566; doi:10.7554/eLife.88808)
Supplement: Figure 8—source data 1. [file elife-88808-fig8-data1.xlsx]

## Sheet: Panel D
WT	E180A	Set2_Rescue	NachBac rescue
38.4152	4.59102	14.1329	61.4805
34.7228	9.0141	23.4297	73.5088
77.5604	10.0383	50.4303	18.0711
149.109	9.49683	39.6275	63.4619
146.976	19.3817	35.2025	42.6735
97.1975	23.2862	56.1952	75.7157
29.101	58.4968
34.1361	26.5669
14.2731	59.1564

## Sheet: Panel F
Time	WT-GRABDA-1	WT-GRABDA-6	WT-GRABDA-7	WT-GRABDA-8	WT-GRABDA-9	WT-GRABDA-10	WT-GRABDA-11	WT-GRABDA-12	WT-GRABDA-13	WT-GRABDA-14	WT-GRABDA-15	WT-GRABDA-16	WT-GRABDA-17	WT-GRABDA-18	WT-GRABDA-19	WT-GRABDA-20	WT-GRABDA-21	WT-GRABDA-22	WT-GRABDA-23	WT-GRABDA-24	WT-GRABDA-25	WT-GRABDA-26	WT-GRABDA-27	WT-GRABDA-28	WT-GRABDA-34	WT-GRABDA-35	WT-GRABDA-40	WT-GRABDA-42	WT-GRABDA-43	WT-GRABDA-44	WT-GRABDA-45	WT-GRABDA-46	WT-GRABDA-47	WT-GRABDA-48	WT-GRABDA-49	WT-GRABDA-50	WT-GRABDA-51	WT-GRABDA-52	WT-GRABDA-53	WT-GRABDA-54	WT-GRABDA-55	WT-GRABDA-56	WT-GRABDA-57	WT-GRABDA-58	WT-GRABDA-59	WT-GRABDA-60	WT-GRABDA-61	WT-GRABDA-62	WT-GRABDA-63
1	-0.00849141	0.0145933	-0.0103311	-0.0103311	0.0115456	0.0462504	-0.0344595	0.0155669	-0.0169181	0.00870633	0.00284035	-0.0118115	0.0360425	0.0167152	0.000907962	0.0396718	0.014421	-0.00761709	0.0678653	0.00693596	-0.0242355	-0.0176235	-0.0265858	-0.0273463	0.0165965	-0.000272359	0.0165965	-0.00402834	-0.0136485	0.0225888	-0.00494291	-0.00443859	0.00201104	-0.0140863	0.0225888	0.00872027	0.0157424	-0.0541726	-0.0309384	-0.0245944	-0.0120395	-0.00402834	-0.0136485	0.0225888	0.00872027	0.0157424	-0.0541726	0.0250107	-0.0403401
2	-0.00287019	-0.0047578	-0.00558776	-0.00558776	-0.00837449	0.00760835	-0.002769	0.0138318	-0.0219812	0.0185283	-0.00404066	0.0115358	-0.0232588	-0.0174162	0.00805501	0.0183386	0.0163737	2.59e-05	0.0629756	0.0172081	-0.0278492	-0.0522128	-0.0302438	-0.0592946	-0.030059	0.0328521	-0.030059	0.0160286	0.0166061	0.0101324	-0.0244826	-0.0149179	-0.0156937	0.00158232	0.0101324	0.017975	-0.00281825	0.022441	-0.029852	-0.016055	0.00192129	0.0160286	0.0166061	0.0101324	0.017975	-0.00281825	0.022441	0.00162312	0.00284416
3	0.0288159	0.00752491	-0.00180844	-0.00180844	-0.0102971	0.00578429	-0.0294784	0.00545548	-0.0300816	0.00479593	-0.00255772	-0.0289574	3.47e-05	0.0505461	-0.0143819	0.0244743	0.0130895	0.0444017	0.00613762	0.00736556	-0.0134785	-0.0493488	-0.0163324	-0.0571949	-0.0103105	0.00869402	-0.0103105	0.00287135	0.00645424	0.0226758	-0.0232819	-0.00262437	0.000254313	0.0087421	0.0226758	-0.0264334	0.018562	-0.0147029	-0.000193962	0.0364416	0.00303682	0.00287135	0.00645424	0.0226758	-0.0264334	0.018562	-0.0147029	-0.033973	0.00577365
4	-0.00851805	0.0125042	0.00312848	0.00312848	0.00719744	0.0101699	0.00215166	0.00401139	-0.0381647	0.00637848	-0.012536	0.00850147	-0.0262001	0.0278114	0.011252	-0.00193286	0.00177012	0.0535922	0.0413786	0.00120745	-0.0154772	-0.000768322	-0.00576436	-0.0522465	0.0359311	-0.0148369	0.0359311	-0.00329988	0.0128861	-0.0146712	0.00373876	0.01054	0.000718419	-0.00600633	-0.0146712	0.00719079	-0.0441313	0.0327954	-0.0137629	-0.00280441	-0.00999302	-0.00329988	0.0128861	-0.0146712	0.00719079	-0.0441313	0.0327954	-0.0241354	0.0572216
5	-0.00445424	-0.00879731	-0.0207071	-0.0207071	-0.00394311	0.0079552	-0.0110193	-0.00742997	-0.0152407	0.00979639	-0.00121272	2.64e-05	0.00598147	0.0166443	0.00290456	0.00231988	0.00934287	0.000249911	-0.0145098	0.0186251	-0.00861851	0.00172022	-0.0204622	-0.0196431	0.029435	-0.0161377	0.029435	-0.011332	-0.0243029	-0.00885681	-0.0362861	0.00671789	0.00122722	0.00505708	-0.00885681	-0.00166376	0.00263138	0.037834	0.0322803	-0.0200438	0.0137308	-0.011332	-0.0243029	-0.00885681	-0.00166376	0.00263138	0.037834	0.0106376	0.048217
6	-0.0281985	0.0049022	-0.01986	-0.01986	0.0113854	0.0386791	-0.0456671	0.00126524	-0.0248252	0.00633251	-0.0062577	0.00260951	0.0233214	-0.0190213	0.00461135	-0.00361427	0.0061811	-0.0145932	0.0102231	-0.00344707	-0.00503068	-0.0265502	0.011022	0.00995148	0.000127069	0.00541873	0.000127069	-0.00215885	-0.00854624	-0.0268784	0.0161834	0.00604914	-0.00643225	0.00374754	-0.0268784	-0.0196285	-0.0157607	0.0252329	-0.0240348	-0.0214724	-0.0120605	-0.00215885	-0.00854624	-0.0268784	-0.0196285	-0.0157607	0.0252329	0.0195121	-0.0414653
7	0.02413	-0.00507768	-0.00475687	-0.00475687	0.0105235	-0.000928248	-0.0125958	-0.0100953	-0.0150958	0.00770493	-0.00448736	-0.00432796	0.0097601	0.0262869	-0.0193017	0.00954243	0.00423769	-0.0126049	-0.00943529	-0.0114067	0.00165556	-0.00926431	-0.00183074	0.0316386	0.0282138	0.00393208	0.0282138	0.0235204	0.0234087	-0.0095787	-0.00728219	-0.00870207	0.0194889	0.0219749	-0.0095787	0.00641048	0.0153391	0.0184619	0.00206568	-0.0327245	0.00830831	0.0235204	0.0234087	-0.0095787	0.00641048	0.0153391	0.0184619	0.0227823	0.0138109
8	0.00679541	0.0205592	0.00361854	0.00361854	-0.0179054	-0.0159809	-0.013447	-0.0319991	0.00539491	0.0083895	-0.00171524	0.00101204	0.0127014	0.0171525	0.00244427	-0.0129995	-0.0011534	0.0611365	0.0146867	-0.00165247	-0.00988849	-0.0223154	0.0039547	0.014265	0.0111235	0.00270095	0.0111235	-0.00516765	-0.000868891	-0.0119031	0.0086939	-0.00704115	-0.0128507	-0.00206939	-0.0119031	0.00112844	-0.0174459	-0.0275414	-0.0393625	-0.0531902	0.00272648	-0.00516765	-0.000868891	-0.0119031	0.00112844	-0.0174459	-0.0275414	0.0121634	0.0117664
9	0.010775	0.0140187	-0.000517739	-0.000517739	-0.0102176	0.00655096	-0.0199925	-0.00516704	-0.0185092	0.00105133	-0.00488971	-0.00590352	-0.0308957	0.00568007	0.0482568	-0.00862176	0.00615774	-0.00130679	-0.0131918	-0.022616	-0.0170027	-0.0246758	0.0235991	-0.0162258	-0.0152691	0.00644081	-0.0152691	0.010591	0.0182701	0.000635235	-0.0194996	-0.0161863	0.00121003	0.0289952	0.000635235	0.0211673	-0.0281044	-0.0327956	-0.00861139	-0.0497793	0.0128082	0.010591	0.0182701	0.000635235	0.0211673	-0.0281044	-0.0327956	0.00452967	0.0262458
10	0.0335364	0.00504657	0.00742609	0.00742609	0.00319702	0.00288937	-0.00625578	-0.00621843	-0.00838981	-0.00064613	0.0222534	0.00631115	0.00232231	0.024931	0.0150817	0.0179221	0.0125757	0.0315479	0.00285962	-0.0200731	-0.00873495	-0.0114007	-0.00430489	-0.0083257	-0.00740689	0.0222133	-0.00740689	0.00688998	0.00108834	-0.00393672	0.00136089	0.0107674	0.00781064	0.0126999	-0.00393672	0.00943832	-0.00737415	0.0334065	-0.00744707	-0.000886246	-0.0159628	0.00688998	0.00108834	-0.00393672	0.00943832	-0.00737415	0.0334065	0.00561318	0.0323518
11	-0.0123435	-0.034127	-0.00908877	-0.00908877	1.88e-05	0.00306785	-0.00751315	0.0054332	0.00376932	-0.0199814	-0.00971299	-0.00966941	-0.0175908	-0.037146	0.000837765	0.00220893	0.00146273	-0.0162589	0.000547181	-0.00517238	-0.00561607	0.00828358	0.00189318	-0.0338792	0.0404964	-0.0190646	0.0404964	-0.0189118	-0.00873405	0.0132196	-0.00896963	0.024956	-0.0106917	0.00115969	0.0132196	0.00923825	0.0109367	0.00731171	-0.0121111	-0.0786159	0.00887446	-0.0189118	-0.00873405	0.0132196	0.00923825	0.0109367	0.00731171	-0.0119515	0.00693653
12	0.00434517	-0.00171897	-0.0164296	-0.0164296	0.0185566	0.00130664	-0.0206938	-0.00289855	0.000497438	0.00222675	0.0247496	0.00339803	0.00649824	-0.0267339	-0.00372002	0.00196985	0.00471326	0.0217241	-0.00316554	0.0101649	-0.00704021	-0.00419408	0.0264775	-0.00672838	-0.0513865	0.00725382	-0.0513865	0.00832447	0.0123885	-0.0238236	-0.00913259	0.012393	0.0107156	-0.0103701	-0.0238236	-0.0415059	0.00158418	0.000567073	-0.0146334	-0.01201	-0.0194163	0.00832447	0.0123885	-0.0238236	-0.0415059	0.00158418	0.000567073	0.0043454	-0.0108085
13	-0.00407191	0.00972867	0.00604263	0.00604263	0.0210095	0.0123307	0.0292165	-0.0161099	-0.00765812	-0.0126499	0.000861444	-0.0124774	0.00703055	-0.0185351	-0.00270317	0.0175143	-0.00410681	-0.0121039	-0.0311284	0.018561	0.00215579	0.0173559	0.0257148	0.0160979	-0.024518	0.0443272	-0.024518	-0.00734959	-0.0144822	0.0107963	0.00885256	0.0118607	-0.00602315	-0.0180025	0.0107963	0.0161254	0.0248241	-0.0245297	-0.00229776	-0.0107901	0.0124014	-0.00734959	-0.0144822	0.0107963	0.0161254	0.0248241	-0.0245297	-0.0305628	-0.0312978
14	0.00629859	0.000310695	-0.0126059	-0.0126059	0.0274355	0.0177164	0.0168508	0.0148233	0.00402472	0.00797908	0.00749284	-0.0204721	-0.013308	0.0621944	0.025163	0.01381	-0.0121094	-0.025142	0.0280519	0.00710572	0.00142161	0.0137322	0.0101951	-0.0182059	-0.00903609	0.0121319	-0.00903609	-0.00710619	0.0242423	0.0177455	0.0151285	-0.0123372	-0.000539824	0.014101	0.0177455	0.00994963	-0.0424522	-0.00541253	-0.0378709	-0.0140485	-0.0254657	-0.00710619	0.0242423	0.0177455	0.00994963	-0.0424522	-0.00541253	0.0106499	-0.00938149
15	-5.78e-05	-0.0160059	-0.00437571	-0.00437571	-0.00360653	0.00991284	-0.00267228	0.00677843	0.0065028	-0.011614	0.0111501	0.00505245	-0.00675904	0.0293016	0.000970136	0.0296435	-0.0226028	0.017957	0.00207136	0.000176773	-0.0100049	0.00706987	0.0146123	0.0224779	0.0432197	0.00602269	0.0432197	-0.027025	0.00251672	0.0258142	0.0199357	-0.0112036	-0.0202798	0.00363095	0.0258142	-0.0269269	0.0243817	0.025167	-0.0312278	-0.028535	-0.0186195	-0.027025	0.00251672	0.0258142	-0.0269269	0.0243817	0.025167	-0.014003	-0.052432
16	0.0154811	-0.00617177	-0.000568157	-0.000568157	-0.0224511	-0.0128862	0.000480814	0.00384289	0.0202841	-0.0213834	0.006473	-0.0068366	-0.0139656	-0.0201768	0.04939	0.0172385	0.0184675	-0.00759062	0.0300268	0.00775012	-0.00875974	0.012533	0.0285035	0.0119868	0.0205705	-0.00705521	0.0205705	0.0242471	0.0205255	-0.00524738	-0.0193345	0.0144026	-0.00260939	-0.0459712	-0.00524738	0.0193021	-0.00456959	0.0372009	0.00410269	-0.0482704	0.0131038	0.0242471	0.0205255	-0.00524738	0.0193021	-0.00456959	0.0372009	0.0136277	0.00289905
17	-0.020037	-0.00713565	0.011998	0.011998	-0.0143757	0.00391758	0.000449379	-0.0126939	-0.00610846	-0.00909897	-0.00471563	0.00735666	-0.0218036	0.00814508	0.0147277	0.00483027	-0.00302299	-0.0208211	-0.0324112	0.00295008	0.00442406	-0.0130131	0.00389382	0.0104189	0.0215344	0.0151749	0.0215344	-0.00481377	-0.00382286	-0.000141263	0.0128514	0.0199581	-0.0191728	0.00391826	-0.000141263	0.00273573	0.00906199	-0.0580726	0.0275673	0.0247962	0.00723262	-0.00481377	-0.00382286	-0.000141263	0.00273573	0.00906199	-0.0580726	-0.0224131	0.0104012
18	0.0138336	0.0414092	-0.00129014	-0.00129014	-0.00393938	-0.0114651	-0.0171562	-0.000132901	0.00342419	0.012776	-0.00070526	-0.0140165	0.00160253	-0.0334082	0.0108328	-0.0115947	0.0131101	-0.0258027	0.0224593	0.0137125	0.012763	-0.00422609	0.032153	0.0155292	-0.00171503	-0.0253829	-0.00171503	0.0193412	-0.00939305	0.00718342	-0.00918834	-0.0311043	0.00209011	0.00519032	0.00718342	-0.00327327	-0.0134768	-0.000615657	0.0283532	-0.0205735	-0.00263307	0.0193412	-0.00939305	0.00718342	-0.00327327	-0.0134768	-0.000615657	0.0159667	0.0287191
19	-0.00843453	-0.00933374	0.0138977	0.0138977	-0.0112099	-0.000501699	-0.0073318	0.0048525	-0.00139391	0.025502	0.00688521	-0.0132133	-0.000123601	-0.075047	-0.0244081	-0.00766777	-0.00342382	0.00447103	-0.0227844	0.00294489	-0.00585972	0.00414765	-0.0111524	0.0133798	-0.0383706	-0.00986592	-0.0383706	0.00990913	0.016013	0.00860671	-0.0377442	0.00931708	0.0112897	-0.0249499	0.00860671	0.0127996	0.00082286	0.00557499	0.00287158	0.0305266	0.0108811	0.00990913	0.016013	0.00860671	0.0127996	0.00082286	0.00557499	-0.0117746	-0.0243514
20	0.0136104	0.0100797	5.56e-07	5.56e-07	-0.0129673	0.00665759	-0.00335175	0.00804009	-0.00260188	-0.0111691	0.00327226	-0.00497045	0.0104566	-0.0490044	0.00497437	-0.0182336	-0.00780022	-0.0205004	-0.0330702	0.00721832	-0.00264166	0.0241346	0.0136095	0.00100979	0.0472646	-0.0109344	0.0472646	-0.00474472	-0.000119279	0.000316103	0.0139878	0.000153374	0.0073706	-0.00729922	0.000316103	0.00991184	0.00275475	-0.0203351	0.00563657	-0.021352	0.0178238	-0.00474472	-0.000119279	0.000316103	0.00991184	0.00275475	-0.0203351	0.00190321	-0.0309616
21	-0.00647463	-0.0209441	0.0160193	0.0160193	0.00471099	-0.00188125	0.0197597	-0.00298489	0.00793856	-0.00875586	-0.011907	0.00348126	-0.00315039	-0.0124422	-0.0174375	0.0206036	-0.0214246	-0.0276801	-0.0177793	-0.00523301	-0.00297802	0.0148935	0.00585386	0.0147674	-0.00345659	0.0183108	-0.00345659	-0.00236427	-0.00744406	-0.000584976	0.0157331	0.0167677	0.000278378	-0.00426584	-0.000584976	0.0250066	-0.00964006	0.0131858	-0.0226701	0.0115617	-0.0261849	-0.00236427	-0.00744406	-0.000584976	0.0250066	-0.00964006	0.0131858	0.0142297	-0.0640882
22	-0.00683176	0.00885254	0.00443531	0.00443531	0.00920447	-0.0169182	0.0113474	0.0021732	-0.0149129	-0.00565151	0.00315074	-0.00555453	-0.00223342	-0.00195924	-0.0148683	-0.026125	0.0282593	0.00269441	0.0105884	0.00164917	0.0259425	0.0151729	0.00609401	0.0178847	-0.00566533	-0.0180425	-0.00566533	0.00801547	-0.0177129	0.00694449	0.00882469	-0.0111935	0.0150094	0.0218208	0.00694449	-0.000774522	0.00398852	-0.0170332	-0.0158155	-0.0228769	0.00295294	0.00801547	-0.0177129	0.00694449	-0.000774522	0.00398852	-0.0170332	-0.0176196	0.02557
23	-0.0138433	0.0137158	0.00964045	0.00964045	0.00632557	0.00792602	-0.000829752	0.00797882	-0.00669174	-0.0244237	-0.0118791	0.00622061	0.000801145	0.0217111	-0.0209403	0.0251806	-0.00400684	0.00295098	0.0049264	0.00059251	0.0115933	0.0335649	0.0250197	0.00871116	-0.0426137	0.00769517	-0.0426137	-0.00762233	0.000257998	0.00260122	0.00699358	0.00730747	-0.00110706	0.0191185	0.00260122	0.0117437	0.0207256	-0.00335924	-0.0434299	-0.0116167	-0.0130922	-0.00762233	0.000257998	0.00260122	0.0117437	0.0207256	-0.00335924	-0.0269118	-0.0336304
24	0.00632739	-0.00163263	-0.00272201	-0.00272201	-0.00211989	0.00220352	0.00837806	0.00807909	0.00939849	0.00163412	0.00608872	0.0129931	-0.020603	0.0447537	0.0235806	0.00690625	0.0240502	0.00438551	-0.0288876	0.00266427	0.0119587	-0.0146605	-0.0108801	0.0150655	0.0277407	0.0129217	0.0277407	-0.00352774	-0.0101888	0.01459	-0.0464173	-0.0114023	-0.00518432	-0.041976	0.01459	-0.0125369	-0.00402794	0.0022906	-0.0023267	-0.00463428	0.04805	-0.00352774	-0.0101888	0.01459	-0.0125369	-0.00402794	0.0022906	0.0444156	0.0403032
25	-0.00962617	-0.0187234	0.00366492	0.00366492	-0.0169056	-0.000982128	0.0147157	-0.00378283	0.0095538	-0.0118963	0.00924348	-0.00900063	0.0176039	0.0454915	0.0147638	0.0096776	-0.00743583	0.000405683	-0.0572595	-0.02805	0.00184099	0.00654597	-0.0156999	0.0108863	0.00755163	-0.0111435	0.00755163	-0.00266463	-0.00746548	-0.0221085	-0.018256	-0.0127415	0.000835304	-0.00309162	-0.0221085	-0.0244459	-0.0215474	0.0401863	0.0153385	-0.035983	-0.0122178	-0.00266463	-0.00746548	-0.0221085	-0.0244459	-0.0215474	0.0401863	-0.00624155	-0.00716551
26	-0.0284404	0.0166867	0.00742609	0.00742609	0.0116636	-0.0197705	0.00408124	-0.0090746	-0.0107367	0.0165715	-0.0180293	0.00452677	-0.0102404	-0.0198519	-0.0117766	-0.030891	-0.0106425	0.0203384	-0.0040275	0.00678872	-0.0025166	0.0039148	0.0310165	0.0158531	-0.0175783	-0.00610283	-0.0175783	0.0181605	0.00517249	-0.0232331	0.0119573	0.00203328	-0.00702355	0.0482947	-0.0232331	0.0152228	-0.0466891	-0.0505585	0.00167831	0.0282955	-0.00037476	0.0181605	0.00517249	-0.0232331	0.0152228	-0.0466891	-0.0505585	-0.0361449	-0.0607265
27	-0.0119792	-0.00556598	0.027081	0.027081	0.00276481	-0.0118906	-0.004996	0.00382618	0.00379348	0.013761	-0.00569112	-0.0118466	0.0126373	-0.0270026	0.000250116	0.0134795	-0.00190553	0.0206418	-0.0129098	0.000296297	-0.000702196	0.0476521	0.0193865	0.0107575	0.00242156	-0.0145349	0.00242156	-0.000986749	-0.00537151	0.00495973	-0.00248143	-0.00235485	-0.000708277	-0.0157581	0.00495973	0.00678174	0.0137262	0.0473706	-0.0487239	-0.00253956	0.000658988	-0.000986749	-0.00537151	0.00495973	0.00678174	0.0137262	0.0473706	0.0046083	0.0365642
28	0.0250883	0.00292066	0.00703284	0.00703284	0.00301569	-0.0187883	0.0159876	-0.00977784	0.0123736	5.16e-05	0.00939785	-0.00827929	0.030428	-0.0663791	0.0183108	-0.0205229	0.00758633	-0.00175375	-0.0023933	0.0162779	0.0133257	0.0149605	0.0341638	0.013435	-0.0190626	-0.031283	-0.0190626	-0.0149674	-0.00271903	-0.014951	-0.0277889	-0.0198973	0.00763875	-0.0308917	-0.014951	0.01651	0.0216103	0.0528182	0.0575214	0.0279022	0.00989772	-0.0149674	-0.00271903	-0.014951	0.01651	0.0216103	0.0528182	0.0127481	-0.0102459
29	-0.0143646	-0.02139	-0.0107626	-0.0107626	-0.0102412	-0.000125662	-0.00403604	0.02755	0.0185204	-0.0149153	-0.0135214	-0.00400525	0.000700122	0.0126549	-0.00209546	-0.0221355	-0.0146918	-0.0317709	-0.020206	0.00700352	0.0123005	0.0411062	0.0166891	0.0350136	-0.00646071	-0.0132341	-0.00646071	-0.00555777	0.0128564	0.00396479	0.0184905	0.00747087	-0.00775581	0.00215277	0.00396479	0.0316492	-0.0182644	-0.0510597	-0.0112361	0.0170353	-0.000366373	-0.00555777	0.0128564	0.00396479	0.0316492	-0.0182644	-0.0510597	0.00933544	0.0240744
30	-0.0222626	-0.0151821	0.01658	0.01658	-0.00743058	-0.0318295	0.00818704	-0.0182628	-0.00156993	-0.0208088	0.0182151	0.00932211	-0.0228556	-0.0216744	-0.0170314	-0.0125346	-0.0189421	-0.00348964	0.032493	0.0180517	0.0154582	-0.00147559	0.00195576	0.0534766	-0.00311655	-0.0132341	-0.00311655	0.0118891	0.00891396	0.0196518	0.00506384	-0.00768968	0.0120288	0.00389327	0.0196518	0.0111123	0.042816	0.00928586	-0.0102076	0.029403	-0.0353796	0.0118891	0.00891396	0.0196518	0.0111123	0.042816	0.00928586	-0.00784838	0.0621887
31	0.021854	0.00220731	0.0109957	0.0109957	0.00373604	0.00303754	0.0322197	-0.0095996	0.0100301	0.0290316	-0.00603435	0.0124762	0.0143013	-0.049471	-0.0170635	-0.0134191	-0.0228775	-0.0170215	-0.016991	-0.0144641	0.0223137	0.00273311	-0.0157861	0.0125499	-0.0243228	-0.0225722	-0.0243228	-0.00859937	-0.00688226	-0.0264313	0.0303327	0.0106579	-0.00323508	0.00472188	-0.0264313	0.00675062	0.000142786	0.0412591	-0.00862475	0.00797421	0.00550691	-0.00859937	-0.00688226	-0.0264313	0.00675062	0.000142786	0.0412591	-0.00972303	0.00363314
32	-0.0200464	-0.00697429	0.0106589	0.0106589	-0.00403253	-0.00801233	0.040823	-0.0105688	0.0264482	0.0036911	-0.00605078	0.0176015	-0.00266374	0.0338823	0.00111655	-0.0395395	-0.0311351	-0.0363749	0.0429081	-0.0114985	0.0106144	0.0144511	-0.0121941	0.0189649	-0.0237344	-0.00487169	-0.0237344	0.00182353	-0.00980657	-0.00428998	0.0172662	0.0205443	-0.00135115	-0.00835684	-0.00428998	-0.042524	-0.0332832	-0.00158295	-0.0294557	0.0466745	0.00466398	0.00182353	-0.00980657	-0.00428998	-0.042524	-0.0332832	-0.00158295	-0.00446518	0.0256215
33	-0.0331306	-0.0203426	0.0089951	0.0089951	0.00635786	0.00604808	-0.0137009	-0.00236519	-0.00280206	0.01426	-0.012426	0.00226052	-0.0122939	-0.00752443	-0.00384838	0.00654684	-0.0133586	-0.00250716	-0.0463168	-0.00703453	0.00372546	0.00337052	-0.0140426	0.0234146	0.0483438	-0.0143259	0.0483438	0.0031579	0.00199282	0.0124192	0.0600785	-0.00129193	-0.0018737	-0.0191267	0.0124192	0.00783993	0.0168678	-0.0291858	-0.0567695	0.0137688	0.00614435	0.0031579	0.00199282	0.0124192	0.00783993	0.0168678	-0.0291858	-0.0161553	-0.00707632
34	0.0204924	0.0115786	-0.009599	-0.009599	-0.0123103	-0.0183932	-0.00951286	-0.0137188	0.0151795	-0.0146477	-0.0146496	0.0203219	-0.00411108	0.0240003	-0.0316313	-0.0121955	0.0152992	-0.00842853	0.0178408	-0.00648541	0.00343977	-0.0154231	-0.0255745	0.0192318	0.00844754	0.00588331	0.00844754	0.0286075	-0.0128248	-0.00741816	-0.00961074	-0.00733088	-0.00116895	-0.0200927	-0.00741816	-0.0124813	0.036265	-0.0461969	-0.0364795	0.00734017	0.0207091	0.0286075	-0.0128248	-0.00741816	-0.0124813	0.036265	-0.0461969	-0.0191306	-0.0372563
35	0.0223738	-0.0153548	0.0110884	0.0110884	-0.0027061	-0.0157778	0.000180979	-0.000552065	0.00279259	-0.00526901	0.000651236	0.0178979	-0.00177299	-0.0302714	0.00569639	-0.0400325	-0.00769371	0.00274736	-0.0408845	-0.0114188	0.0129182	-0.00135335	-0.00811168	0.0206984	-0.0385953	0.025233	-0.0385953	-0.0102686	-0.0023154	-0.0289041	0.0173177	-0.00732414	-0.00172931	0.0328988	-0.0289041	-0.0296746	0.0177375	-0.0147996	-0.025139	0.0148764	0.0114997	-0.0102686	-0.0023154	-0.0289041	-0.0296746	0.0177375	-0.0147996	-0.0123814	0.0192308
36	-0.0420618	-0.00342026	0.0185967	0.0185967	0.00275364	-0.00435523	0.00183732	0.032197	0.0120077	-0.0185122	-0.00841233	0.0135509	0.0261539	0.0392935	0.00664205	-0.0310293	-0.0226037	0.0129509	-0.00234951	-0.00742602	0.00591504	0.0164681	-0.0375377	-0.024286	-0.053338	-0.00626543	-0.053338	-0.00340345	0.0201548	0.0179639	-0.00496007	0.00353755	0.0276881	0.0381744	0.0179639	-0.0198975	0.031023	0.0485973	-0.0332693	-0.00700991	0.00992708	-0.00340345	0.0201548	0.0179639	-0.0198975	0.031023	0.0485973	-0.010863	-0.0134224
37	0.0290909	0.0121447	-0.000217249	-0.000217249	-0.00389343	0.012773	0.0141475	0.00369249	-0.00349923	-0.00867871	0.00867033	-0.00523913	-0.000268335	-0.00681351	-0.0142877	-0.00559961	-0.0097838	-0.00230455	0.0122012	-0.00447602	-0.0104825	-0.0263058	-0.0297703	-0.0237008	-0.0559814	-0.029053	-0.0559814	-0.00127675	-0.00199743	-0.00560747	0.0200858	-0.00101736	-0.000161664	0.0203364	-0.00560747	-0.00243961	-0.00476218	0.0260903	-0.0264169	-0.0118655	-0.0204857	-0.00127675	-0.00199743	-0.00560747	-0.00243961	-0.00476218	0.0260903	0.0129422	0.0230865
38	-0.0130477	0.0100769	-0.00451285	-0.00451285	-0.018945	-0.0179038	0.0297122	-0.0134974	0.0206637	0.00810877	-0.0133029	-0.00176674	0.0201198	0.005812	-0.0121406	0.0112777	-0.0152964	-0.0465601	0.00715766	-0.00572323	0.00070685	-0.00564063	-0.0202068	-0.0404286	0.0048284	0.0235605	0.0048284	-0.0101236	-0.0238103	-0.010932	0.0105807	-0.0207581	-0.00681728	-0.00499451	-0.010932	-0.0328225	-0.00685958	-0.0678862	0.49507	0.266011	0.0164022	-0.0101236	-0.0238103	-0.010932	-0.0328225	-0.00685958	-0.0678862	0.00664264	-0.0208628
39	0.00319889	0.00379537	-0.00542642	-0.00542642	-0.00875453	-0.00439452	0.0169524	0.0175319	0.015818	-0.0158166	0.00653377	0.0118921	-0.00864059	-0.0447633	-0.0572923	0.00644761	0.00176919	0.00465124	-0.0168703	0.0136519	-0.00333917	0.0559531	0.00603482	-0.057263	-0.020204	0.0674168	-0.020204	-0.0182265	-0.0135102	0.0324222	0.00730877	-0.0287258	-0.00385388	0.048834	0.0324222	-0.00894658	-0.054862	0.00089683	0.46882	0.250722	-0.0122891	-0.0182265	-0.0135102	0.0324222	-0.00894658	-0.054862	0.00089683	-0.0106296	-0.062596
40	-0.0233253	0.0255881	-0.0107223	-0.0107223	-0.0131164	0.00908219	0.0205697	0.0166601	-0.000786467	0.00952387	-0.00113881	-0.00677381	-0.00744386	-0.0160286	-0.00571662	-0.00344238	-0.0397067	-0.0104464	0.0252705	0.0125796	-0.00570555	0.0289865	0.0114533	-0.0105064	-0.00102904	0.0406338	-0.00102904	-0.00401971	0.0273857	0.0176789	0.00922779	0.0128579	-0.0101107	0.0455632	0.0176789	0.00165309	0.0190043	-0.0165451	0.455924	0.232006	-0.0105738	-0.00401971	0.0273857	0.0176789	0.00165309	0.0190043	-0.0165451	0.00560581	-0.0142594
41	-0.00542627	-0.00883977	-0.00486577	-0.00486577	-0.0131002	-0.0190364	0.0284283	-0.0173966	0.000652749	-0.0101841	0.0186207	-0.0103878	0.0116854	0.0115116	0.00653475	0.0225272	-0.000430225	-0.0140424	-0.00602271	-0.000649505	0.0214889	-0.00663605	-0.00417975	0.0178093	0.0305882	0.0400763	0.0305882	0.0552241	0.0170921	-0.00783969	0.0157717	-0.0160145	0.0128402	0.0623332	-0.00783969	-0.0268846	0.00783726	-0.0155603	0.442067	0.259061	0.0136574	0.0552241	0.0170921	-0.00783969	-0.0268846	0.00783726	-0.0155603	0.0150478	-0.0423023
42	-0.00729473	0.0035675	-0.0131504	-0.0131504	-0.0176011	-0.027857	0.0112676	0.00983372	-0.00592899	0.00529335	-0.00444302	-0.0136003	0.01594	0.0594729	-0.0239087	0.0320273	0.0131054	0.0132767	0.0363937	-0.00466137	0.00444778	0.0036383	0.0185578	0.0100601	0.0201654	0.0519463	0.0201654	0.0826502	0.0524936	0.0561489	0.0243505	-0.00176865	-0.00944378	0.0454591	0.0561489	-0.0179834	-0.00622163	-0.0281702	0.497991	0.258884	0.018023	0.0826502	0.0524936	0.0561489	-0.0179834	-0.00622163	-0.0281702	0.00616845	-0.0293151
43	0.00676589	0.00446343	-0.000380602	-0.000380602	-0.0155494	-0.00410941	0.043241	0.00287644	0.00769352	0.020889	0.00210791	0.00866793	0.00804661	-0.00559445	-0.000531075	0.0126513	-0.0226103	0.00805074	-0.0148612	0.0123769	0.00485745	0.00968066	-0.00960158	-0.00239832	0.0551356	0.0745016	0.0551356	0.146959	0.0944488	0.0862463	0.00890402	-0.000266068	-0.0143255	0.00804257	0.0862463	-0.0479195	0.00493942	-0.0463816	0.496604	0.261661	0.00956222	0.146959	0.0944488	0.0862463	-0.0479195	0.00493942	-0.0463816	-0.00672311	0.0323895
44	-0.0101266	0.0213037	-0.00357911	-0.00357911	-0.00730514	-0.0124642	0.00226048	0.0171517	0.0279081	-0.0384385	0.0087623	-0.0238948	0.0213146	0.0201036	-0.0190651	0.0051053	-0.00552046	0.0208169	0.0333817	0.00221562	0.016491	0.0666466	-0.00528069	0.0110115	0.0849285	0.0414004	0.0849285	0.167782	0.148881	0.121839	0.0417953	0.0289281	-0.010898	0.0721745	0.121839	-0.0189527	0.0133952	-0.0220455	0.47468	0.22329	0.0523254	0.167782	0.148881	0.121839	-0.0189527	0.0133952	-0.0220455	0.0196349	0.043689
45	0.0490277	0.0108228	0.0139542	0.0139542	-0.0253039	-0.0057853	0.0325341	0.0177435	0.00718617	-0.00619654	0.000393403	0.00848832	0.0025263	0.0182738	0.00422828	-0.0132519	-0.00988098	0.0091839	-0.0130882	0.0119681	-0.00061595	0.0249641	-0.017063	0.020461	0.0674566	0.0210054	0.0674566	0.207811	0.148689	0.148637	0.0449644	0.00632035	-0.00330039	0.048886	0.148637	0.0219654	-0.0176535	-0.00696898	0.513991	0.259173	0.0353724	0.207811	0.148689	0.148637	0.0219654	-0.0176535	-0.00696898	0.00977278	0.0615232
46	-0.0240389	0.0139012	-0.00120342	-0.00120342	0.00327899	-0.048017	-0.0233874	0.00686477	0.0115383	-0.0190605	0.00199624	0.000354944	0.0223432	0.0705495	-0.00855559	0.0060046	-0.00607732	0.00125581	-0.0094652	-0.00782963	0.0154991	-0.00428721	-0.00599605	-0.00951449	0.0932371	0.0295304	0.0932371	0.240768	0.188643	0.167966	0.0569652	0.0205039	0.00543511	0.058719	0.167966	0.046426	0.0802682	0.0195039	0.488952	0.213017	0.0540742	0.240768	0.188643	0.167966	0.046426	0.0802682	0.0195039	-0.00606219	0.029237
47	0.00560089	0.00221297	-0.0212133	-0.0212133	0.00909518	-0.0268467	-0.0139209	0.019313	0.0153452	-0.0189686	0.000447597	0.0115811	-0.0106193	0.0102949	0.00127499	0.0110238	0.0285947	-0.0167537	-0.00553993	-0.0143879	-0.00478056	-0.00311425	0.0127166	0.00806524	0.0946002	0.0275792	0.0946002	0.246872	0.201577	0.189879	0.0633055	0.00889259	0.00654209	0.0862693	0.189879	0.0914257	0.0888805	0.0368668	0.456086	0.267945	0.0371987	0.246872	0.201577	0.189879	0.0914257	0.0888805	0.0368668	0.0156989	-0.00682591
48	0.0481233	0.0022979	-0.00503114	-0.00503114	0.0089983	-0.0335155	-0.0300273	0.00614341	0.0114106	0.00466624	-0.00435926	0.00289133	-0.00567013	0.00376719	0.00562921	0.0171822	-0.0107976	0.0433286	-0.0031634	-0.00937305	0.00783725	0.0376339	0.00731671	0.0202807	0.0885417	0.0724807	0.0885417	0.253345	0.220627	0.166311	0.063507	-0.00863469	-0.000443565	0.117169	0.166311	0.161179	0.138592	0.119267	0.490951	0.232961	0.0753405	0.253345	0.220627	0.166311	0.161179	0.138592	0.119267	0.0527004	0.0850586
49	0.0166281	0.00480879	-0.00225615	-0.00225615	0.0110376	-0.0514867	-0.0507449	0.0106428	0.00198152	0.0379162	0.00122438	0.00402738	0.000156154	0.00686249	-0.0121256	0.0315757	-0.0112834	-0.026829	-0.00451989	0.00292064	0.0041071	0.0244024	0.0177038	-0.00216829	0.10366	0.067231	0.10366	0.235745	0.216585	0.196041	0.074097	0.0450539	0.022528	0.0853803	0.196041	0.138513	0.159058	0.0964517	0.523935	0.257215	0.0866174	0.235745	0.216585	0.196041	0.138513	0.159058	0.0964517	0.0411921	0.103778
50	0.00215342	0.0366281	-0.00982286	-0.00982286	0.0245491	-0.0745439	-0.0268646	0.00457677	0.00897397	0.0669224	-0.000450712	0.0125798	0.0129889	0.0590771	-0.0253317	0.0309452	0.024123	-0.00283601	-0.0227887	-0.00375368	-0.000413272	0.0470351	0.010491	-7.96e-05	0.0902625	0.0617722	0.0902625	0.235146	0.209537	0.185984	0.0585369	0.0433239	0.0212491	0.0836169	0.185984	0.164525	0.161477	0.135895	0.492236	0.235393	0.0762107	0.235146	0.209537	0.185984	0.164525	0.161477	0.135895	0.0918935	0.0528033
51	0.0583189	0.0621758	-0.00235295	-0.00235295	0.0104055	-0.0314434	-0.027428	0.016078	0.028626	0.106974	0.00632192	0.0107575	0.0312536	0.069714	0.00550285	0.0217029	-0.0145405	0.0171171	0.0185735	0.00190035	0.0130444	0.0499078	0.0207563	-0.0168938	0.0951649	0.0552448	0.0951649	0.249294	0.201208	0.18008	0.103493	0.0215803	0.0145591	0.14037	0.18008	0.205768	0.181858	0.0548891	0.481154	0.296236	0.0807504	0.249294	0.201208	0.18008	0.205768	0.181858	0.0548891	0.0616044	0.101051
52	0.0789634	0.0481351	0.00229356	0.00229356	0.000555336	-0.0313771	0.0113957	0.0168815	0.0734453	0.12406	0.012459	-0.00235229	-0.00543215	-0.0205921	-0.0148452	-0.00701068	-0.00161869	-0.00305592	0.000489503	0.0153477	0.0131069	0.0147596	0.0115514	0.0321888	0.113343	0.0676259	0.113343	0.240931	0.204543	0.196439	0.06129	0.02785	0.0295308	0.1125	0.196439	0.183063	0.191211	0.124974	0.455449	0.228964	0.0869696	0.240931	0.204543	0.196439	0.183063	0.191211	0.124974	0.0755254	0.150924
53	0.103763	0.0481238	-0.0107425	-0.0107425	-0.00479014	-0.0379898	0.0288925	0.0220591	0.0736144	0.163578	-0.00897069	-0.00331895	-0.00321062	-0.0156939	-0.0137411	0.0190347	0.00252973	-0.0128482	0.0761741	-0.00433051	0.0254013	0.0223562	0.0201035	0.0260149	0.0973352	0.0199136	0.0973352	0.243963	0.19494	0.19414	0.0969515	0.0700149	0.0354576	0.136221	0.19414	0.20701	0.235151	0.137649	0.499525	0.274936	0.0913059	0.243963	0.19494	0.19414	0.20701	0.235151	0.137649	0.0893899	0.128932
54	0.0569746	0.043831	0.0257621	0.0257621	-0.00931963	-0.0454173	0.0335109	0.0162117	0.109636	0.178372	0.0165301	-0.00859616	0.00597855	0.0403489	0.0209472	-0.0234911	-0.00970626	0.00719959	0.024337	0.022119	0.0250369	0.0575044	0.0338712	0.0311602	0.096732	0.049275	0.096732	0.238897	0.1873	0.178086	0.0809669	-0.00139806	0.0173575	0.13416	0.178086	0.216314	0.21941	0.105826	0.494622	0.252054	0.0808573	0.238897	0.1873	0.178086	0.216314	0.21941	0.105826	0.0826013	0.170916
55	0.0595177	0.0739617	0.00152721	0.00152721	-0.00123684	-0.0302558	0.0313976	0.0318879	0.0960966	0.183496	0.00398336	-0.00485509	0.0163207	-0.0162631	-0.0127855	0.00936897	0.0138015	0.011663	0.033857	0.0143032	0.0318104	0.0340451	0.0291529	0.0223234	0.0769894	0.0466966	0.0769894	0.230646	0.195083	0.179177	0.124958	0.0407887	0.0124655	0.10368	0.179177	0.205539	0.206383	0.174503	0.482621	0.234558	0.0752608	0.230646	0.195083	0.179177	0.205539	0.206383	0.174503	0.104829	0.162501
56	0.0861557	0.0367257	0.0348998	0.0348998	-0.00620724	-0.0305465	0.0504105	0.0273202	0.12182	0.187112	0.00456636	0.00012131	0.0119204	-0.0017467	-0.0310647	-0.0133113	-9.01e-05	-0.0139294	0.0613595	0.0294118	0.0231319	0.0367316	0.0262695	0.0266387	0.0977108	0.0193096	0.0977108	0.229686	0.189071	0.186048	0.0820454	0.064077	0.022552	0.134772	0.186048	0.229659	0.240323	0.163546	0.466309	0.252471	0.108385	0.229686	0.189071	0.186048	0.229659	0.240323	0.163546	0.143381	0.15338
57	0.0852708	0.0735937	0.0310801	0.0310801	0.0206791	-0.0493337	0.0707895	0.0397475	0.120715	0.204312	-0.0192758	0.00131722	0.00491587	-0.0148584	-0.00945511	-0.0132964	-0.00424136	0.00388867	-0.00478799	-0.00271953	0.0228387	0.0354218	0.0127588	0.0311436	0.087427	0.0518766	0.087427	0.227485	0.17827	0.157587	0.0703404	0.0233709	0.0240612	0.118781	0.157587	0.20998	0.217345	0.0818061	0.472959	0.27317	0.0893202	0.227485	0.17827	0.157587	0.20998	0.217345	0.0818061	0.176569	0.167177
58	0.0667338	0.0705223	0.0372271	0.0372271	0.0223173	-0.0390775	0.10669	0.0231718	0.144733	0.192571	0.00573235	0.00187502	0.00526848	0.0447977	0.000657259	-0.0202947	0.00281377	0.0261111	0.0378549	0.0153442	0.0286323	0.0209883	0.0464246	0.0594868	0.0945263	0.0594028	0.0945263	0.240297	0.178585	0.158275	0.0950818	0.0268882	0.0353063	0.128095	0.158275	0.210289	0.246234	0.148703	0.498843	0.269374	0.0927632	0.240297	0.178585	0.158275	0.210289	0.246234	0.148703	0.126472	0.120336
59	0.101628	0.0751931	0.0307212	0.0307212	0.0226874	-0.0438986	0.107256	0.0450449	0.158014	0.211808	0.00168585	0.0201832	-0.0156558	0.00499847	-0.0252354	0.0493899	-0.0311473	-0.00865965	0.00287351	0.0117135	0.0333176	0.0475502	0.0481242	0.080506	0.0549464	0.0291123	0.0549464	0.21052	0.19194	0.175405	0.080032	0.0229178	0.0301943	0.110526	0.175405	0.226325	0.249471	0.0986765	0.474259	0.266974	0.0984184	0.21052	0.19194	0.175405	0.226325	0.249471	0.0986765	0.161265	0.151185
60	0.0674675	0.0540628	0.0270891	0.0270891	0.00977578	-0.0406883	0.116546	0.0213531	0.158822	0.207199	0.0102058	0.000760883	0.00217466	-0.015601	0.012325	-0.0283955	-0.00193917	-0.0148345	-0.00756505	0.0165551	0.0262864	0.0201558	0.0297177	0.0610474	0.0559546	0.0609592	0.0559546	0.189639	0.18213	0.183964	0.109619	0.0252087	0.0238756	0.145461	0.183964	0.218746	0.238151	0.112931	0.470739	0.294542	0.0565527	0.189639	0.18213	0.183964	0.218746	0.238151	0.112931	0.133443	0.233097
61	0.0915357	0.0835368	0.0601692	0.0601692	0.040393	-0.0420678	0.101061	0.0580682	0.145699	0.223818	0.0096524	0.00740923	-0.00660654	0.0190702	0.00622388	0.00173623	-0.0269269	0.0100605	-0.006388	-0.00124886	0.0255641	0.0427245	0.0771174	0.0676428	0.114118	0.0132933	0.114118	0.211084	0.183743	0.1553	0.0920907	0.0600628	0.0055073	0.128045	0.1553	0.219008	0.249288	0.144843	0.501021	0.275963	0.081327	0.211084	0.183743	0.1553	0.219008	0.249288	0.144843	0.158911	0.18698
62	0.120753	0.0845785	0.062196	0.062196	0.0357282	-0.0437931	0.120908	0.0478314	0.146362	0.221846	0.0299128	0.0181374	-0.000969666	0.0089928	-0.0218007	0.0171885	9.67e-05	0.0203517	0.00656807	0.0185125	0.0219622	0.0627173	0.0418636	0.033558	0.0615755	0.0626084	0.0615755	0.211542	0.18262	0.140801	0.100916	0.041791	0.0161508	0.159237	0.140801	0.228639	0.235003	0.103447	0.502864	0.277327	0.0848581	0.211542	0.18262	0.140801	0.228639	0.235003	0.103447	0.151553	0.210358
63	0.0924717	0.0642635	0.055313	0.055313	0.036913	-0.00203166	0.159163	0.0564375	0.172924	0.231611	0.0344372	0.0113343	0.027782	0.00676966	0.0195813	-0.0178281	-0.00735828	0.0236911	0.01066	0.000966673	0.0363049	0.0553593	0.0470267	0.0737155	0.0850881	0.0423992	0.0850881	0.195032	0.154469	0.169555	0.0875022	0.0503668	0.0337627	0.11322	0.169555	0.194683	0.278495	0.148997	0.4909	0.274928	0.108077	0.195032	0.154469	0.169555	0.194683	0.278495	0.148997	0.171366	0.192229
64	0.117616	0.0891247	0.048202	0.048202	0.0384853	-0.0232345	0.157391	0.0395762	0.162338	0.222076	0.0350202	0.0141875	0.0277101	0.0100311	0.0289125	0.0122333	0.0048067	0.0277177	0.0220182	0.000440073	0.0288263	0.0338589	0.0161462	0.0660399	0.0525484	0.047649	0.0525484	0.210256	0.146462	0.15238	0.0856432	0.0507963	0.0157933	0.137339	0.15238	0.213297	0.240408	0.147529	0.462124	0.292769	0.0694378	0.210256	0.146462	0.15238	0.213297	0.240408	0.147529	0.167931	0.202077
65	0.090753	0.0749567	0.0823793	0.0823793	0.042687	-0.0193832	0.161792	0.0679345	0.183561	0.229248	0.0452498	0.0431114	0.0037376	0.00839182	0.00633118	0.00194406	-0.0151207	-0.00362709	0.0418453	0.000997853	0.0327678	0.0335911	0.0577215	0.082302	0.0638286	0.02888	0.0638286	0.20764	0.157887	0.154752	0.0931306	0.0711351	0.0328552	0.130821	0.154752	0.209952	0.237706	0.119746	0.487534	0.275232	0.0622666	0.20764	0.157887	0.154752	0.209952	0.237706	0.119746	0.14913	0.138205
66	0.107235	0.0914799	0.0771983	0.0771983	0.0213013	-0.0301098	0.149307	0.0557704	0.184986	0.246455	0.0729495	0.0228539	0.0131172	0.0751179	-0.00934781	-0.00470812	-0.0111227	0.0423481	-0.012457	0.0116563	0.029443	0.0545065	0.0443259	0.0458286	0.0795086	0.0334793	0.0795086	0.206268	0.163563	0.126484	0.0920457	0.0940174	0.0372625	0.110957	0.126484	0.189777	0.233983	0.0935806	0.476935	0.260906	0.0627929	0.206268	0.163563	0.126484	0.189777	0.233983	0.0935806	0.1771	0.160001
67	0.115938	0.066211	0.0659713	0.0659713	0.0352252	-0.0232761	0.171587	0.0586364	0.211261	0.223838	0.0568884	0.037199	0.00710437	-0.0327779	0.00932357	0.0300436	0.00730977	0.0487755	-0.000245351	0.0348735	0.0142001	0.0559647	0.0565445	0.0552322	0.0407389	0.0623761	0.0407389	0.182995	0.158207	0.160536	0.0818116	0.0303785	0.0376956	0.13086	0.160536	0.216078	0.192718	0.177031	0.472358	0.261629	0.076326	0.182995	0.158207	0.160536	0.216078	0.192718	0.177031	0.135106	0.208447
68	0.0868052	0.0828135	0.0671591	0.0671591	0.0328952	0.010409	0.158244	0.0841093	0.178763	0.270145	0.0747954	0.0418104	0.0165403	0.0783647	-0.0359585	-0.0101211	-0.00376111	-0.00220579	-0.000143881	-0.00929684	0.0461208	0.0483739	0.0616822	0.0566842	0.090162	0.0117835	0.090162	0.186584	0.155139	0.136282	0.0916276	0.0434283	0.0292798	0.136919	0.136282	0.208893	0.195574	0.175193	0.478682	0.260032	0.0711048	0.186584	0.155139	0.136282	0.208893	0.195574	0.175193	0.185812	0.207535
69	0.116575	0.0787612	0.0552908	0.0552908	0.0604957	-0.0172741	0.199341	0.0685779	0.205984	0.242777	0.0848329	0.0430983	7.26e-05	0.0583515	-0.0151461	0.00940882	0.0222245	0.0465977	0.0346591	0.00236286	0.0445727	0.0392638	0.0599555	0.079216	0.0535153	-0.00134089	0.0535153	0.20763	0.161545	0.133939	0.100086	0.0271813	0.0416319	0.134189	0.133939	0.218446	0.18395	0.0580504	0.488222	0.296172	0.0924697	0.20763	0.161545	0.133939	0.218446	0.18395	0.0580504	0.180301	0.13924
70	0.078337	0.112003	0.0776239	0.0776239	0.0424746	-0.0198502	0.195608	0.06336	0.202516	0.244058	0.0977721	0.0323263	0.0149822	-0.00795929	0.0113924	-0.0387699	-0.00368076	0.0137919	0.0459255	-0.00403083	0.0498165	0.060805	0.061371	0.0824713	0.054905	0.06003	0.054905	0.18578	0.175147	0.112784	0.110147	0.0212114	0.0332643	0.133281	0.112784	0.207175	0.208516	0.14235	0.473678	0.297319	0.0582931	0.18578	0.175147	0.112784	0.207175	0.208516	0.14235	0.154192	0.202955
71	0.140524	0.0720113	0.0845714	0.0845714	0.0390616	-0.00323049	0.193576	0.0769083	0.214996	0.240333	0.0989562	0.028026	0.0252224	0.0263993	0.0237771	0.0145749	0.0290049	0.0416263	0.0358597	0.0347488	0.0397278	0.0686432	0.0437661	0.0798987	0.0743224	0.0176836	0.0743224	0.205755	0.133575	0.144878	0.120312	0.0428135	0.0348422	0.142313	0.144878	0.208109	0.22761	0.107263	0.46242	0.314904	0.0780811	0.205755	0.133575	0.144878	0.208109	0.22761	0.107263	0.171336	0.188891
72	0.118959	0.104787	0.0728785	0.0728785	0.044001	-0.0188141	0.204598	0.0844421	0.21784	0.26729	0.0945878	0.0485857	0.0381853	-0.0387291	0.0117383	0.016597	0.0242342	0.012282	0.0722232	-0.00707091	0.045764	0.0492762	0.0513104	0.062514	0.0548695	0.0447221	0.0548695	0.171076	0.165046	0.126474	0.0691912	0.0322853	0.037259	0.170444	0.126474	0.220589	0.194999	0.114135	0.502042	0.265305	0.081392	0.171076	0.165046	0.126474	0.220589	0.194999	0.114135	0.122834	0.171945
73	0.0767976	0.0759064	0.10853	0.10853	0.0432098	-0.0160157	0.221901	0.0584637	0.241406	0.252461	0.109568	0.0549508	-0.0264109	0.0117192	-0.0020724	0.0080876	-0.0199914	0.0466863	0.055219	0.0137696	0.0365939	0.0584009	0.0630182	0.0528547	0.0914187	0.0458139	0.0914187	0.182584	0.123623	0.122337	0.0655761	0.0577736	0.0373793	0.137955	0.122337	0.214149	0.177745	0.114914	0.46055	0.277993	0.0594275	0.182584	0.123623	0.122337	0.214149	0.177745	0.114914	0.150455	0.176284
74	0.084653	0.0945923	0.0820364	0.0820364	0.0890947	-0.0332854	0.203679	0.0723267	0.246935	0.245187	0.12008	0.0547449	0.0274536	0.0469548	-0.00218271	0.0206067	-0.00665754	0.0375008	0.0341764	0.0244142	0.0294322	0.0811733	0.0535528	0.0771163	0.0603899	0.0329915	0.0603899	0.190356	0.143205	0.117977	0.0818502	0.03493	0.0132493	0.118833	0.117977	0.213317	0.186727	0.145898	0.499999	0.287127	0.0866216	0.190356	0.143205	0.117977	0.213317	0.186727	0.145898	0.175022	0.178494
75	0.0929059	0.0816316	0.0811027	0.0811027	0.0628766	-0.031944	0.190689	0.0802477	0.258787	0.251066	0.118804	0.0476921	-0.00824718	0.0146704	-0.0105903	0.0281403	-0.0121374	0.0368157	0.0310116	-0.00036715	0.0412814	0.0534674	0.0715839	0.0721495	0.0640031	0.00950703	0.0640031	0.167029	0.148877	0.132565	0.0801606	0.0226584	0.0489167	0.111209	0.132565	0.222888	0.179902	0.142275	0.46742	0.248763	0.0597231	0.167029	0.148877	0.132565	0.222888	0.179902	0.142275	0.148032	0.236871
76	0.105802	0.0734479	0.0910794	0.0910794	0.0473829	-0.00559784	0.225458	0.0853222	0.225702	0.227741	0.139952	0.0519033	0.0139642	0.0167225	0.0178054	0.00618508	0.0225038	0.0527563	0.0205944	0.0130334	0.0491147	0.0901728	0.0405665	0.104613	0.0439145	0.0520625	0.0439145	0.170677	0.114858	0.132807	0.0670063	0.0331983	0.0385998	0.133488	0.132807	0.203033	0.194581	0.121465	0.511644	0.286886	0.061453	0.170677	0.114858	0.132807	0.203033	0.194581	0.121465	0.170813	0.18401
77	0.109045	0.102245	0.0685224	0.0685224	0.0447847	-0.00590877	0.239018	0.0895194	0.255753	0.270726	0.136196	0.0637924	0.00139757	0.0125743	0.00901872	0.00548502	0.0155889	0.051558	0.0259573	-0.00119516	0.0494456	0.0780124	0.0388821	0.0755355	0.054222	0.00230605	0.054222	0.174706	0.110291	0.121436	0.1303	0.0183764	0.0512578	0.13679	0.121436	0.216132	0.200711	0.169161	0.525705	0.300795	0.054915	0.174706	0.110291	0.121436	0.216132	0.200711	0.169161	0.185918	0.168631
78	0.105128	0.0995674	0.103688	0.103688	0.05808	-0.0131601	0.274558	0.0925037	0.238872	0.261339	0.151855	0.0581385	0.0313508	0.0399654	0.0620525	-0.00215866	-0.0191094	0.0457955	0.0362196	0.00201814	0.0458017	0.109278	0.0620188	0.0538484	0.0837901	0.0737351	0.0837901	0.170171	0.127152	0.139209	0.0721672	0.0273598	0.0306893	0.145865	0.139209	0.20314	0.148772	0.143902	0.507247	0.309294	0.0796432	0.170171	0.127152	0.139209	0.20314	0.148772	0.143902	0.148752	0.157493
79	0.118053	0.0893766	0.078844	0.078844	0.0646265	-0.0207325	0.23956	0.0866437	0.270287	0.269387	0.146731	0.0600747	0.00163361	-0.0204553	0.0203465	0.0533496	0.0272699	0.0243539	0.0306206	0.0134024	0.0538614	0.0608516	0.0841187	0.0832056	0.0787517	-0.00117829	0.0787517	0.134128	0.129562	0.0984467	0.088332	0.0450016	0.0324701	0.145186	0.0984467	0.190497	0.13629	0.0839781	0.494422	0.298034	0.0743193	0.134128	0.129562	0.0984467	0.190497	0.13629	0.0839781	0.172034	0.198149
80	0.128695	0.103543	0.112656	0.112656	0.0773468	0.0120905	0.223526	0.0847108	0.272571	0.271949	0.142968	0.0734794	0.00200953	0.0503604	-0.00323466	0.039782	0.00990253	0.0429926	0.0203765	0.019079	0.0559669	0.0984126	0.0530455	0.0790467	0.0418507	0.0220274	0.0418507	0.151307	0.128921	0.122614	0.0778557	0.0242671	0.0333502	0.136533	0.122614	0.214507	0.125806	0.147951	0.487236	0.289245	0.0734114	0.151307	0.128921	0.122614	0.214507	0.125806	0.147951	0.13928	0.136174
81	0.0710258	0.109795	0.0925133	0.0925133	0.0754963	-0.00729843	0.247723	0.0816834	0.270497	0.262147	0.166014	0.0625395	-0.00171179	0.0487798	0.0336568	0.0356386	0.0019355	0.0239639	0.0029173	0.0195484	0.0474706	0.0854431	0.0623976	0.0745179	0.0381073	0.0366617	0.0381073	0.133458	0.105723	0.124506	0.0916876	0.0315862	0.0442962	0.108456	0.124506	0.178677	0.161531	0.154322	0.498986	0.295136	0.0450535	0.133458	0.105723	0.124506	0.178677	0.161531	0.154322	0.15527	0.166117
82	0.0876541	0.0739461	0.108052	0.108052	0.0684742	-0.013443	0.267841	0.101952	0.265158	0.273008	0.159289	0.075864	0.00849052	0.0855912	-0.00693504	0.0451121	-0.0200381	-0.00548515	0.041401	0.00970235	0.05496	0.092475	0.0755294	0.0935238	0.0417176	-0.0175082	0.0417176	0.137796	0.121499	0.13015	0.0943121	0.0298108	0.0421442	0.102562	0.13015	0.17456	0.147698	0.154203	0.53687	0.276789	0.0807734	0.137796	0.121499	0.13015	0.17456	0.147698	0.154203	0.132315	0.177197
83	0.124432	0.0756644	0.119384	0.119384	0.0541926	-0.0131871	0.292764	0.109046	0.294626	0.286146	0.157018	0.0641969	0.020552	0.0575136	0.0240559	0.0496837	0.0277865	0.0745441	-0.00283763	0.0326528	0.047518	0.0991286	0.0710732	0.0813654	0.00407441	0.0351286	0.00407441	0.153798	0.103439	0.0949823	0.104724	0.0284716	0.0411644	0.115364	0.0949823	0.187245	0.110905	0.181393	0.43733	0.298828	0.0451374	0.153798	0.103439	0.0949823	0.187245	0.110905	0.181393	0.174921	0.168282
84	0.117181	0.0992291	0.134937	0.134937	0.0747424	0.00881616	0.296526	0.09889	0.287102	0.271161	0.153142	0.0755018	0.0171581	0.0335915	-0.0133701	0.0323555	0.0190515	0.0385902	0.0419233	0.0288349	0.0670927	0.118373	0.0600249	0.109749	0.01882	-0.0133735	0.01882	0.122795	0.114677	0.087091	0.0760868	0.0297754	0.0469777	0.149042	0.087091	0.206137	0.148859	0.180724	0.48938	0.290233	0.0636883	0.122795	0.114677	0.087091	0.206137	0.148859	0.180724	0.158324	0.164721
85	0.103445	0.085364	0.121336	0.121336	0.0623301	-0.00913371	0.309927	0.115807	0.312058	0.26894	0.150823	0.0855379	0.0132415	-0.0280629	0.00483899	0.0593111	0.0227701	0.019978	0.00963565	0.0205704	0.0547002	0.077733	0.0619562	0.089409	0.0400263	-0.0062422	0.0400263	0.139498	0.120471	0.0892908	0.0967221	0.0552333	0.0502093	0.11194	0.0892908	0.192861	0.140037	0.165222	0.493518	0.281725	0.0401238	0.139498	0.120471	0.0892908	0.192861	0.140037	0.165222	0.143899	0.189258
86	0.105842	0.0846252	0.124151	0.124151	0.0701819	-0.00119652	0.301333	0.123612	0.318764	0.295957	0.129198	0.0564563	-0.0023393	-0.0608921	0.0185093	0.0141249	0.0228542	0.0271557	-0.00384272	0.0309621	0.0571927	0.0664777	0.0814518	0.120715	0.0880656	0.0194722	0.0880656	0.137121	0.125539	0.0942263	0.0689167	0.0448012	0.0627883	0.122772	0.0942263	0.185093	0.130708	0.1547	0.488721	0.283419	0.0331917	0.137121	0.125539	0.0942263	0.185093	0.130708	0.1547	0.142474	0.188891
87	0.0871068	0.068545	0.108171	0.108171	0.0625114	-0.0205192	0.328296	0.1086	0.310253	0.285844	0.1775	0.0575339	0.00950755	0.0214229	-0.0091663	0.0226351	0.000718067	0.0491787	0.0374298	0.02003	0.0643716	0.100497	0.0887322	0.113684	0.0390801	0.0145245	0.0390801	0.127813	0.113476	0.0790274	0.0878324	0.0396685	0.0638712	0.118593	0.0790274	0.165297	0.108308	0.0490238	0.520142	0.247929	0.0594002	0.127813	0.113476	0.0790274	0.165297	0.108308	0.0490238	0.189338	0.185735
88	0.0916113	0.0771704	0.12812	0.12812	0.101321	0.0122095	0.29811	0.109932	0.324656	0.272988	0.162056	0.0908224	0.0015763	0.048643	0.0162771	0.0246946	-0.0144452	0.0125946	-0.0206365	0.0514372	0.0642918	0.0978131	0.091942	0.0905021	0.062368	0.00897276	0.062368	0.13985	0.133369	0.104206	0.0918784	0.0427949	0.0471634	0.111917	0.104206	0.168793	0.0968939	0.162737	0.520672	0.244357	0.0637952	0.13985	0.133369	0.104206	0.168793	0.0968939	0.162737	0.170024	0.156289
89	0.105017	0.0805036	0.116433	0.116433	0.091642	0.00134481	0.345387	0.108137	0.340059	0.266717	0.16652	0.0880845	0.00858377	0.00202043	0.013406	0.0169525	-0.00247641	0.00708353	0.0249287	0.0445013	0.0741746	0.0858098	0.0875247	0.0907321	0.0489086	0.00992515	0.0489086	0.118975	0.0965313	0.0908609	0.0721222	0.0345779	0.0395795	0.107007	0.0908609	0.168618	0.0986363	0.150251	0.492029	0.266525	0.0244184	0.118975	0.0965313	0.0908609	0.168618	0.0986363	0.150251	0.150526	0.175609
90	0.101131	0.105767	0.132858	0.132858	0.0666199	-0.00805723	0.325433	0.121004	0.343897	0.262608	0.162257	0.086652	0.00737927	0.0540494	0.0201299	0.0477366	0.00272221	0.0485851	0.0689986	0.0255523	0.0627674	0.0928039	0.0838482	0.0806127	0.0840296	0.0177068	0.0840296	0.138286	0.102681	0.101271	0.0888981	0.0432952	0.0628983	0.0874247	0.101271	0.155955	0.175084	0.137271	0.497868	0.295602	0.0546299	0.138286	0.102681	0.101271	0.155955	0.175084	0.137271	0.113107	0.205645
91	0.106464	0.0643795	0.113622	0.113622	0.0736284	0.00740854	0.326543	0.124515	0.334306	0.27922	0.156709	0.0774395	0.00356372	0.0912199	-0.000416755	0.0222225	0.000320042	0.0379213	0.0433204	0.0505087	0.0668598	0.115885	0.118434	0.121466	0.060792	-0.0180425	0.060792	0.126669	0.0903284	0.102491	0.0763162	0.0459163	0.0615438	0.119045	0.102491	0.174311	0.119357	0.102867	0.464873	0.292697	0.0343009	0.126669	0.0903284	0.102491	0.174311	0.119357	0.102867	0.090412	0.197933
92	0.0845407	0.0821695	0.143224	0.143224	0.0884315	0.0237746	0.333877	0.121664	0.339248	0.266478	0.151564	0.0703254	-0.00508537	-0.01361	-0.000919164	-0.00420104	-0.000504037	0.0517963	0.00378673	0.0266488	0.0617896	0.093648	0.0746601	0.094109	0.0176728	-0.00886707	0.0176728	0.150472	0.0968838	0.0858828	0.0763162	0.048155	0.0384829	0.108257	0.0858828	0.172708	0.0404387	0.0858819	0.487487	0.318684	0.0496457	0.150472	0.0968838	0.0858828	0.172708	0.0404387	0.0858819	0.11218	0.208331
93	0.0946484	0.0807499	0.143175	0.143175	0.0823955	0.0328859	0.353158	0.125386	0.339103	0.264289	0.176477	0.0960032	0.0247231	0.0771725	0.0552123	0.0123482	0.0233784	0.0917045	0.0724197	0.0446832	0.0661246	0.0768132	0.0822974	0.118266	0.0520635	-0.0107718	0.0520635	0.125906	0.0843513	0.136041	0.0919706	0.0387488	0.0425911	0.124644	0.136041	0.162998	0.027409	0.125554	0.477051	0.291774	0.0437241	0.125906	0.0843513	0.136041	0.162998	0.027409	0.125554	0.13386	0.151236
94	0.0730124	0.0912577	0.137171	0.137171	0.0713021	0.0233469	0.350864	0.14553	0.363698	0.26602	0.173793	0.0720075	0.0179876	0.0154912	0.0318488	0.0300803	0.00711075	0.0375161	0.0745954	0.0375983	0.0760849	0.108445	0.0740767	0.112412	0.0924269	0.00151627	0.0924269	0.123489	0.0852459	0.0985747	0.0859734	0.00941142	0.0609043	0.116815	0.0985747	0.186843	0.0585449	0.108552	0.508942	0.30301	0.0126907	0.123489	0.0852459	0.0985747	0.186843	0.0585449	0.108552	0.106588	0.166827
95	0.0918626	0.0942031	0.130734	0.130734	0.0806344	0.0405896	0.358314	0.13751	0.362068	0.258588	0.137846	0.0802125	0.019673	-0.0243031	0.021241	0.025833	0.0199316	0.037622	0.0131593	0.0407111	0.0579409	0.0991112	0.0817782	0.103559	0.0241039	0.010924	0.0241039	0.135289	0.066924	0.0825515	0.0850043	0.0381289	0.047074	0.132272	0.0825515	0.188497	0.126712	0.154581	0.507713	0.315819	0.0476893	0.135289	0.066924	0.0825515	0.188497	0.126712	0.154581	0.102869	0.175859
96	0.0889976	0.070494	0.131924	0.131924	0.0810318	0.0155882	0.364076	0.132572	0.368233	0.266786	0.170164	0.0831271	0.00843515	0.108746	-0.00319054	0.0148625	-0.000888981	0.0379152	0.0134936	0.0336713	0.0555551	0.110558	0.109723	0.0952591	0.0344497	0.0271146	0.0344497	0.0891252	0.105151	0.0763515	0.102486	0.0318238	0.0302218	0.0868189	0.0763515	0.125141	0.0845864	0.0647554	0.498988	0.290642	0.0721784	0.0891252	0.105151	0.0763515	0.125141	0.0845864	0.0647554	0.165985	0.209679
97	0.101266	0.101249	0.134572	0.134572	0.0911427	0.040163	0.371859	0.160579	0.36924	0.269856	0.157602	0.0613772	0.0071918	0.0273961	0.0167324	0.0258557	0.0252536	0.0696256	0.0564313	0.0422494	0.0686473	0.114753	0.113497	0.111812	0.0799462	-0.0295641	0.0799462	0.127156	0.0879198	0.0841335	0.0922837	0.0598674	0.0510859	0.123534	0.0841335	0.151467	0.0989522	0.100031	0.481837	0.308636	0.0448942	0.127156	0.0879198	0.0841335	0.151467	0.0989522	0.100031	0.137779	0.146166
98	0.115096	0.0949476	0.142028	0.142028	0.0949929	0.0135183	0.384755	0.129747	0.390932	0.265376	0.166838	0.078577	0.0030217	0.0109936	0.034771	0.0204692	0.0117348	0.040883	0.0184251	0.0590642	0.0683971	0.112974	0.0982297	0.0772359	0.0940354	-0.00206099	0.0940354	0.134174	0.0829971	0.0922193	0.0855146	0.0498143	0.0434505	0.104476	0.0922193	0.152123	0.0885074	0.168572	0.527662	0.321662	0.0490774	0.134174	0.0829971	0.0922193	0.152123	0.0885074	0.168572	0.134062	0.169167
99	0.0615453	0.11535	0.128558	0.128558	0.0669999	0.0196236	0.415775	0.157113	0.37507	0.284007	0.157859	0.0773037	0.00980382	0.0418612	0.0257456	0.0413657	0.0153132	-0.0100809	0.0446907	0.0263422	0.0753529	0.126267	0.135687	0.144092	0.0278797	-0.0129089	0.0278797	0.133527	0.0767283	0.0896355	0.0965184	0.0618383	0.0470602	0.107197	0.0896355	0.152821	0.113848	0.0872185	0.543188	0.272456	0.0615935	0.133527	0.0767283	0.0896355	0.152821	0.113848	0.0872185	0.094687	0.132534
100	0.0990506	0.0793147	0.144577	0.144577	0.0973079	0.00437892	0.407017	0.14985	0.391968	0.250839	0.171181	0.0732414	0.0301152	0.0970562	0.0285144	0.0614355	1.92e-05	0.0342551	0.0104677	0.0243744	0.0720906	0.12512	0.118469	0.11377	0.080919	-0.0350461	0.080919	0.0997674	0.0745602	0.0995338	0.0947602	0.0564597	0.0576453	0.0907808	0.0995338	0.177948	0.0777676	0.0624999	0.46789	0.29199	0.00479189	0.0997674	0.0745602	0.0995338	0.177948	0.0777676	0.0624999	0.12434	0.152121
101	0.0796272	0.0984266	0.151478	0.151478	0.0862046	0.0414404	0.42406	0.145717	0.389044	0.272199	0.168923	0.0815091	-0.0169924	-0.00471985	0.0118787	0.0372333	0.0153945	0.0383143	0.0226174	0.0418717	0.0835872	0.129486	0.140336	0.126387	-0.0147782	-0.0324212	-0.0147782	0.0965186	0.0845078	0.108845	0.0689918	0.020327	0.0588176	0.0812893	0.108845	0.135832	0.0246315	0.135715	0.520594	0.309984	0.069398	0.0965186	0.0845078	0.108845	0.135832	0.0246315	0.135715	0.114421	0.173928
102	0.0859397	0.0836047	0.163096	0.163096	0.0857637	0.0356944	0.433318	0.16942	0.398963	0.261692	0.173498	0.0804695	0.00021735	-0.0599516	0.00512579	0.0212154	0.00900838	0.0470152	0.024039	0.0534864	0.0756149	0.107828	0.129147	0.118008	0.0841656	0.0217022	0.0841656	0.13043	0.0732653	0.0504745	0.0597826	0.0539733	0.0588932	0.0875663	0.0504745	0.144982	0.0983835	0.0742876	0.531444	0.299856	0.04593	0.13043	0.0732653	0.0504745	0.144982	0.0983835	0.0742876	0.135883	0.204334
103	0.096424	0.0666017	0.125668	0.125668	0.0922705	0.0240743	0.445877	0.150507	0.38998	0.260937	0.164597	0.0843697	-0.00343889	0.0343415	0.0367194	0.0224897	0.0201839	0.0554004	0.0665644	0.0391469	0.0864819	0.138372	0.139529	0.134224	0.0223712	-0.00972654	0.0223712	0.0998986	0.0897749	0.0757405	0.0640066	0.0472993	0.0476	0.103039	0.0757405	0.137459	0.0299066	0.122309	0.533786	0.30439	0.074638	0.0998986	0.0897749	0.0757405	0.137459	0.0299066	0.122309	0.175363	0.198537
104	0.0609772	0.0957572	0.135504	0.135504	0.0850347	0.0541157	0.44425	0.153406	0.392851	0.259716	0.16464	0.0811105	0.00931424	0.049564	-0.0268148	0.0508244	0.00734807	0.0558453	0.0424573	0.0609229	0.101252	0.110506	0.121972	0.11584	-0.00198114	-0.0072875	-0.00198114	0.106731	0.0826511	0.0593146	0.0935359	0.0465076	0.0499205	0.0601992	0.0593146	0.158618	0.00784328	0.0510551	0.51587	0.326148	0.0584315	0.106731	0.0826511	0.0593146	0.158618	0.00784328	0.0510551	0.0943381	0.186057
105	0.0600332	0.105338	0.13843	0.13843	0.100208	0.0387195	0.468229	0.183418	0.393969	0.288825	0.179078	0.0744081	0.0103138	0.0772385	-0.0219742	-0.00747166	0.00435074	0.0345178	0.0215952	0.0466319	0.0914863	0.102633	0.139333	0.139725	0.0838374	0.0220274	0.0838374	0.094354	0.0722867	0.0751876	0.0605052	0.0568623	0.0500133	0.0851159	0.0751876	0.154088	0.045768	0.107052	0.516749	0.332199	0.038698	0.094354	0.0722867	0.0751876	0.154088	0.045768	0.107052	0.088412	0.162508
106	0.0992932	0.0881283	0.130561	0.130561	0.100588	0.0438976	0.440807	0.185789	0.408593	0.290584	0.162304	0.0765181	-0.0240067	0.0809567	0.0331324	0.0265581	0.0091177	0.0542245	0.0329021	0.0601018	0.0799121	0.139804	0.138393	0.132356	0.0443225	0.0013769	0.0443225	0.116807	0.105848	0.0675028	0.0848156	0.0240498	0.0564627	0.0783954	0.0675028	0.136812	0.0655684	0.103931	0.541182	0.312448	0.0525477	0.116807	0.105848	0.0675028	0.136812	0.0655684	0.103931	0.135123	0.102395
107	0.0470275	0.0722024	0.137155	0.137155	0.091806	0.0544468	0.446293	0.176356	0.427869	0.285498	0.168468	0.0968355	-0.00617233	-0.0681626	-0.00491738	0.0559358	-0.0226589	0.00914318	0.0543987	0.04984	0.0786453	0.17543	0.13138	0.162223	0.0173387	0.00746288	0.0173387	0.104666	0.0744828	0.0729315	0.0806345	0.0649529	0.0466271	0.0973431	0.0729315	0.134711	-0.000811124	0.0836088	0.525017	0.273274	0.0308725	0.104666	0.0744828	0.0729315	0.134711	-0.000811124	0.0836088	0.184518	0.152533
108	0.0821992	0.0819105	0.147223	0.147223	0.120927	0.0425697	0.475138	0.166118	0.419837	0.304503	0.165313	0.0726792	-0.00939729	-0.0102337	0.0480001	0.0268729	-0.00353033	0.0278053	0.0755364	0.0487556	0.0969813	0.115329	0.162757	0.163208	0.096117	-0.0110274	0.096117	0.117397	0.0813907	0.0689005	0.096409	0.0754053	0.0508109	0.0848077	0.0689005	0.154648	0.0441701	0.0934179	0.513387	0.310642	0.041187	0.117397	0.0813907	0.0689005	0.154648	0.0441701	0.0934179	0.150155	0.228964
109	0.0725314	0.100391	0.148735	0.148735	0.0945756	0.0391191	0.463892	0.191765	0.408582	0.274909	0.163832	0.0689878	0.0119224	-0.0223731	0.00168514	0.0102355	-0.0382388	0.0310908	0.0193853	0.062837	0.098179	0.143809	0.14926	0.155737	0.0694141	-0.01637	0.0694141	0.117879	0.0837203	0.0656375	0.0714918	0.0877864	0.0569543	0.0834441	0.0656375	0.131246	0.0816585	0.133996	0.531433	0.307111	0.044263	0.117879	0.0837203	0.0656375	0.131246	0.0816585	0.133996	0.118077	0.171763
110	0.0842772	0.12135	0.161765	0.161765	0.111226	0.0613884	0.496305	0.180794	0.409766	0.296415	0.161748	0.0835549	-0.0119306	0.00401394	0.0245262	0.0291646	-0.0174902	0.0379549	0.0341529	0.0479623	0.0989207	0.128968	0.128836	0.15005	0.0855109	5.28e-05	0.0855109	0.108122	0.0714267	0.0752575	0.0877274	0.0545595	0.0304693	0.116593	0.0752575	0.157778	0.0141445	0.117758	0.521678	0.317809	0.0817673	0.108122	0.0714267	0.0752575	0.157778	0.0141445	0.117758	0.132288	0.201885
111	0.0952194	0.0882755	0.149393	0.149393	0.0986915	0.0390192	0.486125	0.175057	0.413797	0.261761	0.163843	0.0695164	0.00639236	-0.00263107	0.00792766	0.0607519	-0.00512523	0.0503515	0.0480478	0.0589793	0.0956455	0.123598	0.134909	0.1568	0.0144706	0.000958775	0.0144706	0.106626	0.0650706	0.0645094	0.0652288	0.0676515	0.0482669	0.0309335	0.0645094	0.126237	0.0149389	0.120177	0.498037	0.269711	0.0473727	0.106626	0.0650706	0.0645094	0.126237	0.0149389	0.120177	0.159693	0.188599
112	0.0869772	0.0944253	0.156498	0.156498	0.0923462	0.051021	0.505182	0.200159	0.396979	0.283429	0.15375	0.0827109	0.00708592	0.0428897	0.0259713	0.0419345	0.0176603	0.107161	0.0489792	0.0410853	0.114876	0.136681	0.165431	0.149194	0.0595797	0.00651049	0.0595797	0.09477	0.0839032	0.0684073	0.0815929	0.0717499	0.0374447	0.0301194	0.0684073	0.115328	0.057907	0.123272	0.54305	0.330931	0.0279139	0.09477	0.0839032	0.0684073	0.115328	0.057907	0.123272	0.128131	0.139093
113	0.120851	0.100043	0.146583	0.146583	0.0845727	0.0531189	0.490831	0.188779	0.407561	0.297851	0.18195	0.0591095	0.0197983	0.00860436	0.0209542	0.0211357	0.00690333	0.0287257	0.0327942	0.0482239	0.0953102	0.146737	0.157681	0.151552	0.0928024	-0.0184839	0.0928024	0.0931335	0.0555069	0.0815156	0.0979142	0.0557353	0.0492604	0.064538	0.0815156	0.109275	0.00583916	0.100831	0.52827	0.286597	0.0677729	0.0931335	0.0555069	0.0815156	0.109275	0.00583916	0.100831	0.130708	0.139796
114	0.0812214	0.102252	0.173478	0.173478	0.114306	0.0441097	0.502454	0.197343	0.405518	0.258655	0.151513	0.0805585	-0.000145943	0.0515233	0.0147939	0.0120763	-0.003535	0.088026	0.0285336	0.0321608	0.0958708	0.137359	0.140443	0.13697	0.0897333	0.0245594	0.0897333	0.111383	0.0717199	0.0662962	0.0809497	0.0618619	0.0348594	0.0454342	0.0662962	0.152763	0.0417748	0.0203129	0.516206	0.301027	0.0597588	0.111383	0.0717199	0.0662962	0.152763	0.0417748	0.0203129	0.113507	0.20548
115	0.0531865	0.0997712	0.164048	0.164048	0.107153	0.0484392	0.522577	0.20924	0.403008	0.269104	0.146448	0.0819764	0.00444087	0.054985	0.0360395	0.0929236	-0.00958946	0.0380588	0.00615365	0.0349168	0.0911683	0.123668	0.106694	0.147071	-0.0290862	-8.65e-05	-0.0290862	0.120323	0.1015	0.0588163	0.0698258	0.0709481	0.0449735	0.0874497	0.0588163	0.150291	0.0114904	0.151011	0.526878	0.343379	0.0680476	0.120323	0.1015	0.0588163	0.150291	0.0114904	0.151011	0.100925	0.143391
116	0.0560695	0.0978689	0.157464	0.157464	0.103754	0.0734182	0.506695	0.210936	0.399602	0.275272	0.148729	0.0879837	0.0338074	0.0383652	-0.0128546	0.0317843	0.0116441	0.0614582	0.0432093	0.0447161	0.0873098	0.140721	0.108715	0.126972	-0.00668838	0.00502384	-0.00668838	0.1012	0.0924026	0.0611236	0.0835506	0.0780904	0.0372521	0.0555482	0.0611236	0.115937	0.051675	0.0648917	0.53843	0.317697	0.0881669	0.1012	0.0924026	0.0611236	0.115937	0.051675	0.0648917	0.0860583	0.151843
117	0.0701517	0.0951486	0.172514	0.172514	0.103762	0.0716188	0.51952	0.208175	0.398573	0.286752	0.169693	0.10383	-0.00935066	-0.00938113	0.0241401	0.0358027	0.0240679	0.0766618	0.0864257	0.0459633	0.0995665	0.152742	0.115495	0.131278	0.0232671	-0.0141865	0.0232671	0.110088	0.0593357	0.0679516	0.054806	0.0623824	0.0296374	0.0952945	0.0679516	0.129078	0.0251731	0.066413	0.527655	0.342167	0.0246826	0.110088	0.0593357	0.0679516	0.129078	0.0251731	0.066413	0.130433	0.173132
118	0.0728489	0.0850073	0.17156	0.17156	0.12833	0.0522288	0.541619	0.215792	0.408914	0.273171	0.16441	0.071422	-0.0261262	-0.00384525	-0.00466768	0.0116567	-0.0217339	0.0483133	0.0755268	0.0519586	0.0823507	0.128173	0.127867	0.122899	0.017108	0.0128752	0.017108	0.099341	0.0855655	0.0420337	0.0531229	0.0696712	0.0403255	0.0657164	0.0420337	0.120819	0.0196663	0.134695	0.542883	0.301172	0.0489097	0.099341	0.0855655	0.0420337	0.120819	0.0196663	0.134695	0.123694	0.145827
119	0.0623193	0.117238	0.15681	0.15681	0.111776	0.0876133	0.526789	0.204933	0.415375	0.294461	0.149762	0.0860533	0.0144071	0.00854573	0.0140669	0.0485007	0.0143247	0.0700165	0.042169	0.0481061	0.0826817	0.103282	0.119648	0.0992708	0.0196864	0.00149304	0.0196864	0.0682259	0.0723559	0.0317378	0.0824656	0.102221	0.057274	0.0936476	0.0317378	0.12256	-0.0165852	0.137619	0.514961	0.324406	0.0560641	0.0682259	0.0723559	0.0317378	0.12256	-0.0165852	0.137619	0.13914	0.178919
120	0.0385794	0.110643	0.139503	0.139503	0.116118	0.0541393	0.532483	0.19991	0.401983	0.280676	0.166418	0.0874011	0.00968142	0.00700419	0.00632015	0.0515299	0.0194047	0.0198059	0.0200026	0.0443419	0.0783607	0.112346	0.111681	0.116028	0.083728	-0.00935488	0.083728	0.0949219	0.0655813	0.0743172	0.0615044	0.0575192	0.0448669	0.0350078	0.0743172	0.12075	0.00307373	0.0633792	0.551265	0.311324	0.0655775	0.0949219	0.0655813	0.0743172	0.12075	0.00307373	0.0633792	0.125335	0.129148
121	0.0545848	0.107638	0.162798	0.162798	0.123466	0.0684388	0.533044	0.207517	0.385662	0.259031	0.175221	0.0920636	0.00293331	0.113153	-0.00486323	0.0574266	0.037853	0.04875	0.0547405	0.0411009	0.0902789	0.106536	0.108443	0.106779	0.0343995	0.00992515	0.0343995	0.0828211	0.0634116	0.0429501	0.085163	0.0367425	0.031927	0.0311833	0.0429501	0.11383	0.0360423	0.0497229	0.527589	0.309454	0.0391404	0.0828211	0.0634116	0.0429501	0.11383	0.0360423	0.0497229	0.0947656	0.149641
122	0.0977704	0.0832721	0.165619	0.165619	0.103446	0.0684668	0.548527	0.223535	0.396568	0.292798	0.153671	0.0931427	0.0139885	0.121486	0.0193437	0.0368637	0.00281657	0.0899584	0.0549904	0.0303177	0.0880117	0.122113	0.169722	0.092611	0.0455408	-0.0328858	0.0455408	0.104333	0.0342014	0.0812221	0.084033	0.0698178	0.061475	0.043702	0.0812221	0.138248	0.000257134	0.0915405	0.525605	0.313275	0.0555441	0.104333	0.0342014	0.0812221	0.138248	0.000257134	0.0915405	0.109249	0.169863
123	0.0884425	0.114578	0.164931	0.164931	0.120802	0.0804125	0.538224	0.217469	0.378483	0.258342	0.14553	0.0767664	0.0106373	0.0644395	-0.00812939	0.0421353	0.0174603	0.0341309	0.0563042	0.059201	0.0851418	0.114892	0.141366	0.0947825	0.0812236	-0.030168	0.0812236	0.0894291	0.0702223	0.0628916	0.0760868	0.0877055	0.0445059	0.0400024	0.0628916	0.129594	0.00907704	0.0501758	0.515912	0.335498	0.0340702	0.0894291	0.0702223	0.0628916	0.129594	0.00907704	0.0501758	0.153393	0.121471
124	0.0664371	0.0886491	0.186722	0.186722	0.118313	0.0722137	0.540961	0.212689	0.364139	0.257792	0.15942	0.0732808	0.0495786	0.0759168	0.041207	-0.00414478	0.0040639	0.0556091	0.0778948	0.0519118	0.0799843	0.111155	0.114737	0.104845	0.0433498	-0.0115384	0.0433498	0.100116	0.0426696	0.0618762	0.0911966	0.0698565	0.0580097	0.0469331	0.0618762	0.125314	-0.00584247	0.0615458	0.49295	0.30817	0.0454436	0.100116	0.0426696	0.0618762	0.125314	-0.00584247	0.0615458	0.127087	0.222316
125	0.0587487	0.10255	0.145329	0.145329	0.120448	0.0965023	0.542129	0.226204	0.382642	0.284464	0.16191	0.0674882	0.00515969	0.0561552	0.00749344	0.0205942	0.0516484	0.0631809	0.0809186	0.0474721	0.0803088	0.124192	0.105977	0.105305	0.0226935	-0.00227005	0.0226935	0.0996811	0.0112402	0.0630657	0.0903154	0.0646682	0.0307959	0.0586649	0.0630657	0.114908	-0.0199585	0.0843914	0.53248	0.336148	0.0593059	0.0996811	0.0112402	0.0630657	0.114908	-0.0199585	0.0843914	0.107807	0.120161
126	0.0962533	0.116023	0.183001	0.183001	0.109712	0.0754881	0.545969	0.195835	0.366248	0.258869	0.147921	0.062687	0.0372596	0.0689689	0.0368307	0.0313155	0.0422182	0.0645054	0.0923676	0.0616158	0.0816844	0.111801	0.102324	0.0907211	0.0343729	0.00836881	0.0343729	0.074682	0.0537951	0.0525548	0.0784046	0.0792948	0.0250616	0.0294969	0.0525548	0.13227	0.0399512	0.0855433	0.521709	0.316188	0.0460349	0.074682	0.0537951	0.0525548	0.13227	0.0399512	0.0855433	0.11109	0.111537
127	0.0473723	0.108337	0.181938	0.181938	0.113615	0.0742847	0.534367	0.218633	0.379701	0.263454	0.1712	0.0789421	-0.0118286	0.0644835	0.0182677	0.0355917	0.022104	0.0287633	0.0548911	0.04843	0.0926916	0.106001	0.10387	0.130627	0.0931307	0.0050703	0.0931307	0.0985487	0.0738716	0.0443597	0.0618432	0.0738943	0.0371318	0.0256079	0.0443597	0.0847231	0.0236625	0.0583669	0.512548	0.309583	0.0178343	0.0985487	0.0738716	0.0443597	0.0847231	0.0236625	0.0583669	0.142293	0.154049
128	0.0813546	0.0884043	0.179734	0.179734	0.125488	0.0897494	0.552248	0.223116	0.35491	0.296461	0.14725	0.0785566	-0.0126242	0.0583442	0.0403085	0.0582079	0.0343857	0.0609512	0.00941563	0.0367842	0.0797913	0.120364	0.121319	0.107725	0.0414958	-0.020528	0.0414958	0.0952568	0.0637987	0.057393	0.0596454	0.0941858	0.0569577	0.0164078	0.057393	0.107639	-0.01453	0.0887794	0.514167	0.308692	0.0304343	0.0952568	0.0637987	0.057393	0.107639	-0.01453	0.0887794	0.109844	0.129732
129	0.0921629	0.107979	0.167529	0.167529	0.148197	0.0795392	0.546431	0.189542	0.363684	0.271422	0.159695	0.0651884	0.0168395	-0.00380127	0.0288283	0.0411094	0.0256198	0.0731157	0.0588356	0.0575052	0.0728226	0.130793	0.152159	0.103768	0.027584	-0.0123746	0.027584	0.0948546	0.0506731	0.0446157	0.0654625	0.0660445	0.0518457	0.0381536	0.0446157	0.108103	-0.0340896	0.062135	0.511237	0.311011	0.050585	0.0948546	0.0506731	0.0446157	0.108103	-0.0340896	0.062135	0.11621	0.136805
130	0.0822741	0.0971981	0.189654	0.189654	0.135731	0.0701517	0.552744	0.220663	0.345019	0.290122	0.160174	0.0740475	0.00876445	0.0200817	0.0320473	0.0205755	0.0335925	0.0783834	0.0703604	0.0427223	0.0892342	0.13531	0.152338	0.107355	0.00331451	-0.03493	0.00331451	0.0911933	0.0304336	0.0689961	0.0537125	0.041476	0.0399611	0.0480741	0.0689961	0.114564	-0.023073	0.122933	0.535948	0.317408	0.0380312	0.0911933	0.0304336	0.0689961	0.114564	-0.023073	0.122933	0.0841246	0.150365
131	0.0418246	0.0975066	0.169584	0.169584	0.131654	0.0786108	0.543297	0.197778	0.356598	0.27999	0.145404	0.0782981	0.041895	0.0225906	0.0223922	0.00204564	0.00923355	0.0713014	0.0608607	0.0584094	0.0915316	0.14607	0.133967	0.119626	0.00617966	-0.00129443	0.00617966	0.0847493	0.045986	0.0678083	0.0791443	0.0364343	0.0563905	0.0396235	0.0678083	0.0949092	-0.0262598	0.0273961	0.493282	0.325177	0.0336362	0.0847493	0.045986	0.0678083	0.0949092	-0.0262598	0.0273961	0.0914144	0.146918
132	0.0788007	0.109968	0.176154	0.176154	0.112176	0.0720308	0.524361	0.219272	0.363025	0.287648	0.145028	0.0759092	0.0141361	0.0577945	0.025888	0.0395038	0.064915	0.0739169	0.0910036	0.0474097	0.0845209	0.1276	0.137378	0.127748	0.0544082	0.039031	0.0544082	0.10037	0.0501031	0.0734605	0.0808704	0.0796738	0.0318101	0.0340668	0.0734605	0.0855412	-0.0311226	0.0866953	0.53673	0.304462	0.0242758	0.10037	0.0501031	0.0734605	0.0855412	-0.0311226	0.0866953	0.094063	0.150255
133	0.0705693	0.0819246	0.182033	0.182033	0.125678	0.0805965	0.537888	0.228462	0.348946	0.252046	0.15768	0.0611129	0.0139263	0.0284221	0.035846	0.0315851	-0.00927459	0.0340657	0.0420184	0.0473664	0.0804781	0.11755	0.119699	0.135989	0.0718475	-0.0267998	0.0718475	0.0650549	0.0398523	0.0904155	0.0686851	0.066506	0.0390123	0.0145549	0.0904155	0.106214	-0.038459	0.0534953	0.539299	0.307159	0.0729396	0.0650549	0.0398523	0.0904155	0.106214	-0.038459	0.0534953	0.129114	0.213414
134	0.0725681	0.0610491	0.199621	0.199621	0.124551	0.08378	0.539	0.203109	0.340408	0.262408	0.143514	0.0902646	-0.00280653	0.00750745	0.0199785	0.0421205	0.022203	0.0856161	0.0618797	0.0344387	0.0865347	0.122894	0.132596	0.135242	0.0569422	0.0086011	0.0569422	0.0846077	0.0635417	0.0240821	0.0699952	0.0659299	0.0421373	0.0102515	0.0240821	0.0895494	-0.0148399	0.0599586	0.522428	0.30695	0.0507109	0.0846077	0.0635417	0.0240821	0.0895494	-0.0148399	0.0599586	0.115374	0.160972
135	0.0682242	0.107859	0.178367	0.178367	0.124557	0.067671	0.539399	0.203546	0.346071	0.261272	0.135751	0.072815	0.0110365	0.00678432	0.0320573	0.0439659	0.00658192	0.0513035	0.0490977	0.0542503	0.0864161	0.12108	0.138381	0.115607	0.07476	-0.0390415	0.07476	0.0979082	0.0438459	0.0607191	0.10434	0.0497267	0.0360661	0.0500311	0.0607191	0.112761	-0.0189836	0.0937081	0.543353	0.303283	0.0703185	0.0979082	0.0438459	0.0607191	0.112761	-0.0189836	0.0937081	0.0899304	0.140877
136	0.0631992	0.0900065	0.197439	0.197439	0.15356	0.0947827	0.527273	0.194472	0.318119	0.271734	0.159859	0.0891577	0.0450287	0.0686586	0.0286889	0.0317203	0.0245734	0.0959276	0.0515042	0.0650629	0.0915564	0.132938	0.128628	0.0945046	0.043743	0.000935546	0.043743	0.087002	0.0625911	0.039595	0.102807	0.0978732	0.0326042	0.0306066	0.039595	0.0744302	-0.0509772	0.0565599	0.512711	0.296348	0.0510589	0.087002	0.0625911	0.039595	0.0744302	-0.0509772	0.0565599	0.100149	0.137841
137	0.117935	0.0973679	0.184917	0.184917	0.127924	0.0801195	0.537099	0.202887	0.326975	0.267645	0.157956	0.0624563	-0.0140239	0.0594484	-0.018337	0.0315062	0.018219	0.0396796	0.0378271	0.0390378	0.0864215	0.116461	0.152343	0.149334	0.0617056	-0.0434318	0.0617056	0.0836756	0.046187	0.0536043	0.0734087	0.0929797	0.0406728	0.0617815	0.0536043	0.121395	0.0139158	0.124648	0.542406	0.32305	0.0575843	0.0836756	0.046187	0.0536043	0.121395	0.0139158	0.124648	0.0801616	0.152012
138	0.0873085	0.0896286	0.180388	0.180388	0.140208	0.081279	0.513579	0.186944	0.32652	0.280755	0.146511	0.0798591	0.0165209	0.0449223	0.0015287	0.053609	-0.0108349	0.0495269	0.0690702	0.0321418	0.10733	0.136317	0.129875	0.118849	0.0376283	0.00906568	0.0376283	0.105243	0.0521509	0.0587105	0.0819918	0.0844662	0.0359767	0.0464689	0.0587105	0.081733	-0.0076871	0.0779545	0.556223	0.312095	0.040323	0.105243	0.0521509	0.0587105	0.081733	-0.0076871	0.0779545	0.0903063	0.182133
139	0.0849403	0.083214	0.187337	0.187337	0.13465	0.077247	0.529352	0.1913	0.325156	0.264206	0.150646	0.0553889	0.0342668	-0.0126987	0.0522009	0.0380224	0.0393134	0.0646449	0.0841966	0.0509885	0.10159	0.134809	0.0989383	0.148002	0.0824625	-0.0125605	0.0824625	0.0892133	0.0443418	0.0459469	0.074826	0.0594951	0.0397411	0.00492383	0.0459469	0.0827601	-0.032567	0.100426	0.54726	0.340795	0.0263895	0.0892133	0.0443418	0.0459469	0.0827601	-0.032567	0.100426	0.144354	0.166042
140	0.0881746	0.105254	0.163949	0.163949	0.129977	0.095198	0.525133	0.18438	0.316618	0.27837	0.151659	0.075423	0.0310701	-0.0106051	0.0631115	0.050322	0.0197195	0.0340677	0.118226	0.0471655	0.0899695	0.099213	0.129792	0.13086	0.0569836	-0.0504701	0.0569836	0.0961078	0.0351421	0.022198	0.0545316	0.0723917	0.0562358	0.0211775	0.022198	0.0990442	-0.0744548	0.0116249	0.526039	0.320153	0.0349153	0.0961078	0.0351421	0.022198	0.0990442	-0.0744548	0.0116249	0.0725132	0.176384
141	0.121957	0.0964451	0.173767	0.173767	0.13294	0.0727233	0.521837	0.19592	0.32059	0.272378	0.146489	0.0660586	0.00156853	-0.00708713	0.0182466	0.0489305	0.0420426	0.0706029	0.0654247	0.044749	0.108334	0.110986	0.10363	0.120192	0.0175811	-0.0289833	0.0175811	0.0674491	0.0416992	0.0549508	0.0701453	0.0858307	0.0598283	0.0170095	0.0549508	0.108477	-0.0603267	0.0480433	0.579209	0.308828	0.040994	0.0674491	0.0416992	0.0549508	0.108477	-0.0603267	0.0480433	0.113655	0.146039
142	0.128431	0.103964	0.192859	0.192859	0.136558	0.10135	0.508136	0.194622	0.313249	0.256175	0.14003	0.0711373	0.00360938	0.101424	0.0712483	0.0638475	0.0116124	0.0489028	0.0453295	0.0335882	0.0969015	0.160815	0.138821	0.141029	0.0122855	-0.0117475	0.0122855	0.0733286	0.0411011	0.0418391	0.0777613	0.0445957	0.0527533	0.0200678	0.0418391	0.086357	-0.0468245	0.0910789	0.517735	0.315755	0.0356932	0.0733286	0.0411011	0.0418391	0.086357	-0.0468245	0.0910789	0.113994	0.135646
143	0.0810464	0.0917432	0.187127	0.187127	0.141613	0.106445	0.529323	0.192419	0.323838	0.249457	0.137756	0.0820129	0.00564052	0.0234335	0.00800989	0.0291904	0.0207043	0.0642458	0.0570295	0.0610268	0.082728	0.165403	0.124006	0.118141	0.0730421	-0.0217359	0.0730421	0.0926312	0.0493683	0.0164041	0.0669527	0.0869526	0.039803	0.0160039	0.0164041	0.064244	-0.0946554	0.0833801	0.537023	0.341381	0.0877182	0.0926312	0.0493683	0.0164041	0.064244	-0.0946554	0.0833801	0.100942	0.145206
144	0.106071	0.106375	0.198256	0.198256	0.145468	0.0785906	0.493125	0.159816	0.319917	0.257014	0.143276	0.047476	0.0599072	0.0278749	0.0282667	0.0495766	0.0132456	0.0802822	0.0682723	0.0532439	0.0884343	0.13276	0.135983	0.10921	0.0675483	-0.00963363	0.0675483	0.0795447	0.0338785	0.0597054	0.053243	0.0880492	0.039332	0.0133182	0.0597054	0.1109	-0.043373	0.079146	0.549631	0.328949	0.067039	0.0795447	0.0338785	0.0597054	0.1109	-0.043373	0.079146	0.124534	0.164227
145	0.0774197	0.0934515	0.19248	0.19248	0.133892	0.0812532	0.502311	0.186011	0.300096	0.247298	0.147256	0.0805731	0.0245657	0.0380305	0.0184171	0.0240407	0.0219685	0.067795	0.0128538	0.0293546	0.0894552	0.141216	0.169588	0.142358	0.0200471	-0.00438388	0.0200471	0.0892771	0.0523503	0.0451806	0.0771331	0.0611931	0.0616228	0.0159727	0.0451806	0.100985	-0.058151	0.0913119	0.545806	0.345442	0.0355926	0.0892771	0.0523503	0.0451806	0.100985	-0.058151	0.0913119	0.113441	0.154159
146	0.111845	0.121016	0.161775	0.161775	0.155477	0.079336	0.501876	0.171465	0.298978	0.241195	0.148969	0.0714497	0.0212446	0.0454841	0.0115458	0.0357832	0.0408887	0.0958951	0.0587032	0.0259126	0.102313	0.139906	0.137402	0.1501	0.0749256	-0.018089	0.0749256	0.0765791	0.045584	0.0356186	0.0814836	0.0853186	0.0442481	0.0215065	0.0356186	0.0852055	-0.0452778	0.0547924	0.52626	0.34919	0.0658585	0.0765791	0.045584	0.0356186	0.0852055	-0.0452778	0.0547924	0.116539	0.143484
147	0.136705	0.114047	0.203985	0.203985	0.12682	0.0848822	0.505668	0.177581	0.317408	0.255195	0.135013	0.0716089	0.0354354	0.0611537	0.0184742	0.0326172	0.0448446	0.0785585	0.0975874	0.0444926	0.108751	0.154811	0.151148	0.111979	0.0695737	-0.0340473	0.0695737	0.0867879	0.0569764	0.0246708	0.0474945	0.107103	0.0697808	0.0192996	0.0246708	0.106454	-0.0284023	0.0707087	0.530598	0.319133	0.0785445	0.0867879	0.0569764	0.0246708	0.106454	-0.0284023	0.0707087	0.113549	0.161445
148	0.140457	0.0978378	0.206131	0.206131	0.1307	0.0567199	0.510845	0.171018	0.307023	0.233509	0.144942	0.0670414	0.0369906	-0.000356621	0.0269049	0.0452215	0.0217433	0.0663798	0.0830527	0.0418475	0.111936	0.131745	0.133186	0.112427	0.0413569	-0.0110274	0.0413569	0.0659663	0.0469975	0.0717215	0.0749439	0.0975144	0.0553248	0.00894405	0.0717215	0.0744013	-0.0774158	0.13688	0.534592	0.327721	0.0514594	0.0659663	0.0469975	0.0717215	0.0744013	-0.0774158	0.13688	0.119089	0.178902
149	0.0695556	0.110221	0.191405	0.191405	0.130395	0.0771415	0.487213	0.16292	0.314353	0.212233	0.154594	0.0777184	0.0529269	0.0536512	0.0253896	0.0349573	0.00295953	0.09072	0.0309678	0.0377923	0.101469	0.174632	0.145202	0.155236	0.0609073	0.00583686	0.0609073	0.0966774	0.0453105	0.0697333	0.0726754	0.0898331	0.0392426	0.0184772	0.0697333	0.0429824	-0.0338971	0.049248	0.525373	0.34106	0.046318	0.0966774	0.0453105	0.0697333	0.0429824	-0.0338971	0.049248	0.137263	0.112045
150	0.124126	0.101584	0.1944	0.1944	0.142299	0.0743117	0.483988	0.158024	0.29379	0.2368	0.165884	0.0767956	0.0200605	-0.00943487	0.0213262	0.0740516	0.00989319	0.0228023	0.0884391	0.0516797	0.10004	0.142255	0.135114	0.148847	0.0559517	-0.00491815	0.0559517	0.0872212	0.0246756	0.0372484	0.0880018	0.0606608	0.0415047	0.023172	0.0372484	0.0699373	-0.0645726	0.0427804	0.501944	0.30821	0.055846	0.0872212	0.0246756	0.0372484	0.0699373	-0.0645726	0.0427804	0.0818913	0.157812
151	0.135901	0.084628	0.168489	0.168489	0.134427	0.0651252	0.46623	0.149464	0.297532	0.222744	0.133949	0.0843624	0.0373121	0.134293	0.00575055	0.0273222	0.0198709	0.032114	0.10868	0.0461434	0.0997217	0.154022	0.154129	0.143519	0.00210222	-0.0241517	0.00210222	0.0986453	0.0254433	0.0253125	0.0667254	0.0840182	0.0462661	0.0265864	0.0253125	0.0603981	-0.0213909	0.0383265	0.546536	0.336116	0.0399813	0.0986453	0.0254433	0.0253125	0.0603981	-0.0213909	0.0383265	0.10533	0.155593
152	0.147024	0.0947041	0.179091	0.179091	0.147984	0.0456902	0.476395	0.176094	0.292099	0.24379	0.144491	0.0849844	0.0436979	0.0890871	0.0349144	0.0276933	0.066124	0.0534008	0.077788	0.029604	0.112473	0.135261	0.12681	0.123242	0.0724862	-0.0143723	0.0724862	0.114145	0.0533948	0.0443188	0.0714704	0.0890936	0.0390639	0.00200287	0.0443188	0.0901652	-0.0299009	0.0161008	0.518657	0.299294	0.0831785	0.114145	0.0533948	0.0443188	0.0901652	-0.0299009	0.0161008	0.106787	0.127231
153	0.129828	0.10768	0.199653	0.199653	0.140228	0.0969772	0.48297	0.152331	0.280696	0.251332	0.151029	0.0795656	0.0468092	0.0986295	0.030148	0.0715084	0.0209127	0.0728072	0.00863271	0.043727	0.113092	0.160201	0.135538	0.153486	0.0426963	0.0175907	0.0426963	0.06134	0.0414685	0.0396052	0.0663008	0.0928045	0.0634311	-0.0230845	0.0396052	0.0942379	-0.0815595	0.0438532	0.546712	0.290682	0.0504886	0.06134	0.0414685	0.0396052	0.0942379	-0.0815595	0.0438532	0.0878174	0.17094
154	0.155912	0.0876102	0.182471	0.182471	0.152366	0.0718613	0.473421	0.152957	0.301376	0.23886	0.141786	0.0602704	0.0191465	0.0457089	0.0162129	0.0511901	0.0250209	0.0722584	0.0564837	0.0473352	0.0964778	0.177933	0.149527	0.125649	0.031218	-0.0565561	0.031218	0.0857332	0.0519648	0.0532664	0.0896399	0.0872457	0.0334224	-0.0141613	0.0532664	0.0890381	-0.0436889	-0.0274359	0.542774	0.336991	0.0662884	0.0857332	0.0519648	0.0532664	0.0890381	-0.0436889	-0.0274359	0.0930114	0.134002
155	0.10174	0.0938691	0.202269	0.202269	0.132889	0.0761582	0.466912	0.152923	0.300607	0.227165	0.147887	0.0664529	0.045695	-0.000500759	0.0258148	0.0699621	0.0294366	0.0348772	0.101735	0.0445862	0.0965479	0.16781	0.129831	0.164573	0.0360553	-0.0216662	0.0360553	0.084171	0.0366282	0.0466398	0.0733079	0.107389	0.0222632	0.0253414	0.0466398	0.0574414	-0.00315528	0.100422	0.550098	0.280393	0.0195663	0.084171	0.0366282	0.0466398	0.0574414	-0.00315528	0.100422	0.0839011	0.155864
156	0.13965	0.100841	0.196148	0.196148	0.137527	0.0741063	0.477445	0.142313	0.293069	0.225809	0.134591	0.0843449	0.0232777	0.0931816	0.0605262	0.0319922	0.0285499	0.0195473	0.0725329	0.0492199	0.105788	0.152843	0.131261	0.16039	0.0272351	-0.0223863	0.0272351	0.0963011	0.0217233	0.0594562	0.057557	0.104052	0.0438974	0.0186521	0.0594562	0.0546158	-0.0818544	0.00204439	0.532602	0.304342	0.0477627	0.0963011	0.0217233	0.0594562	0.0546158	-0.0818544	0.00204439	0.127426	0.196338
157	0.137375	0.0880391	0.200536	0.200536	0.14113	0.0587943	0.463739	0.129806	0.281845	0.248431	0.152305	0.0591299	0.0375413	0.050485	0.0383299	0.05417	0.0227486	0.0835514	0.0774206	0.0497153	0.0896773	0.157445	0.152134	0.165885	0.0173771	-0.0322122	0.0173771	0.0793704	0.0514689	0.0256112	0.0811834	0.107022	0.0373312	0.00826534	0.0256112	0.0588908	-0.0234552	0.0709417	0.52569	0.309703	0.0526756	0.0793704	0.0514689	0.0256112	0.0588908	-0.0234552	0.0709417	0.134118	0.14335
158	0.145898	0.0870441	0.198961	0.198961	0.158741	0.0592073	0.462388	0.119681	0.285445	0.254563	0.138552	0.0701063	0.036942	0.00275578	0.0545494	0.0589822	0.0213088	0.0570192	0.093347	0.0558509	0.107943	0.147398	0.166297	0.158215	0.0567352	0.0175442	0.0567352	0.079455	0.0324518	0.0435303	0.0587513	0.094922	0.0259898	-0.00852964	0.0435303	0.0742301	-0.109569	0.0270092	0.554666	0.318379	0.0622876	0.079455	0.0324518	0.0435303	0.0742301	-0.109569	0.0270092	0.0934561	0.158179
159	0.142904	0.103747	0.190568	0.190568	0.142635	0.0749167	0.458557	0.139506	0.277562	0.249754	0.130578	0.0612969	0.0220198	0.0814136	0.0411268	0.0380404	0.0369523	0.0582919	0.0530668	0.0565784	0.115531	0.1612	0.145961	0.135656	0.00798332	-0.0200402	0.00798332	0.0882138	0.00422682	0.0402964	0.0749568	0.0907916	0.0412572	0.022639	0.0402964	0.0633148	-0.0378662	0.0473223	0.503779	0.365683	0.0233197	0.0882138	0.00422682	0.0402964	0.0633148	-0.0378662	0.0473223	0.136681	0.156238
160	0.154777	0.109267	0.169886	0.169886	0.160459	0.0745306	0.463831	0.15017	0.29399	0.250168	0.140247	0.0668311	0.0245104	0.105287	0.026597	0.052355	0.0126336	0.0433398	0.0719252	0.0436057	0.108136	0.150902	0.157488	0.14671	0.0538494	-0.0122817	0.0538494	0.0911449	0.0281881	0.030934	0.0676795	0.0965644	0.0519901	-0.0315184	0.030934	0.083138	-0.026329	0.0222651	0.553386	0.353492	0.0561103	0.0911449	0.0281881	0.030934	0.083138	-0.026329	0.0222651	0.0578698	0.165489
161	0.172924	0.104603	0.181819	0.181819	0.132826	0.0601357	0.465076	0.147954	0.28841	0.228851	0.136687	0.0657228	-0.00366619	0.0447317	0.0464156	0.0187261	-0.0216283	0.0412893	0.0677756	0.0448737	0.112758	0.149173	0.158705	0.138436	-0.030677	-0.0157196	-0.030677	0.0685815	0.0350285	0.0512834	0.084479	0.0804369	0.0337387	-0.0266029	0.0512834	0.0772957	-0.0916974	0.00341618	0.547331	0.315891	0.0278887	0.0685815	0.0350285	0.0512834	0.0772957	-0.0916974	0.00341618	0.117836	0.107829
162	0.160906	0.08794	0.18574	0.18574	0.152949	0.0685319	0.456251	0.116417	0.286919	0.222674	0.146245	0.0495904	0.0546307	0.0279921	0.0511038	0.0387483	0.0100885	0.046161	0.0976034	0.04865	0.10944	0.142496	0.155384	0.171655	0.0797422	-0.00798437	0.0797422	0.0704355	0.0163063	0.036803	0.075079	0.0826537	0.0345569	-0.0380911	0.036803	0.0384207	-0.0967739	0.0459857	0.540329	0.332384	0.0688675	0.0704355	0.0163063	0.036803	0.0384207	-0.0967739	0.0459857	0.0802599	0.223551
163	0.158595	0.0931217	0.19949	0.19949	0.158994	0.0678764	0.458514	0.134782	0.278152	0.232868	0.143758	0.0641487	0.0586939	0.0791636	-0.0173081	0.0222225	0.0265187	0.0465967	0.0508943	0.0352217	0.118477	0.144703	0.151954	0.185909	0.0450824	-0.00371024	0.0450824	0.0723637	0.0226162	0.0495597	0.0456505	0.101704	0.0223492	-0.00187577	0.0495597	0.0772602	-0.0906502	0.0219266	0.550225	0.31293	0.0670118	0.0723637	0.0226162	0.0495597	0.0772602	-0.0906502	0.0219266	0.0713166	0.12379
164	0.156017	0.0842289	0.203628	0.203628	0.14827	0.0466129	0.470901	0.127468	0.291081	0.23956	0.128842	0.0772716	0.0468714	-0.00340306	0.0149333	0.0536301	0.014804	0.0412455	0.093206	0.0404859	0.118045	0.165435	0.153346	0.208833	0.0641805	-0.0339311	0.0641805	0.0497312	0.0469514	0.0353899	0.0814343	0.0865247	0.0535783	-0.00558578	0.0353899	0.0695616	-0.0713583	0.046311	0.54905	0.333652	0.0629208	0.0497312	0.0469514	0.0353899	0.0695616	-0.0713583	0.046311	0.0805031	0.201669
165	0.167283	0.0899909	0.17897	0.17897	0.164133	0.0707208	0.467083	0.134363	0.282442	0.227201	0.138382	0.0668837	0.0333217	0.0547065	0.0416312	0.00690078	0.0230009	0.0438285	0.0657174	0.0672542	0.118528	0.185564	0.172255	0.172449	0.0220607	-0.00101569	0.0220607	0.0731612	0.0333118	0.00704006	0.0704176	0.104984	0.064435	-0.00157181	0.00704006	0.0733386	-0.0296662	0.0321314	0.570989	0.333355	0.049004	0.0731612	0.0333118	0.00704006	0.0733386	-0.0296662	0.0321314	0.0857683	0.16941
166	0.174134	0.0852296	0.204889	0.204889	0.155292	0.0780563	0.458833	0.136001	0.282967	0.228045	0.134287	0.0832045	0.0344164	0.0589891	0.0234111	0.0524417	0.00325477	0.0319287	0.0589627	0.0524349	0.115657	0.191414	0.164547	0.163291	0.00474265	-0.0291227	0.00474265	0.0842918	0.059652	0.0618489	0.0616931	0.0887617	0.00114471	-0.0520567	0.0618489	0.0889358	-0.0654754	0.118655	0.537776	0.345578	0.0928198	0.0842918	0.059652	0.0618489	0.0889358	-0.0654754	0.118655	0.105006	0.13405
167	0.173092	0.0632585	0.173533	0.173533	0.162874	0.0522198	0.457926	0.128729	0.263812	0.223864	0.135138	0.0698946	0.0387876	0.0796766	0.0174403	0.0201403	0.0305204	0.0364522	0.0748016	0.0475847	0.122459	0.171259	0.146384	0.177096	0.015674	-0.0478917	0.015674	0.0713141	0.0457092	0.0738018	0.0892604	0.117727	0.0467577	-0.0448574	0.0738018	0.0482845	-0.078132	0.0673407	0.57369	0.359335	0.0571482	0.0713141	0.0457092	0.0738018	0.0482845	-0.078132	0.0673407	0.101136	0.0976479
168	0.153514	0.0825856	0.186468	0.186468	0.15604	0.0872878	0.456858	0.139028	0.289448	0.220937	0.130358	0.0722514	0.0442962	0.106386	0.0276239	0.0270839	0.0190767	0.0395126	0.0704085	0.0506403	0.123711	0.195722	0.164224	0.174516	0.00888515	0.0087637	0.00888515	0.094076	0.0487291	0.035267	0.0738633	0.136662	0.0301221	0.00373713	0.035267	0.0423222	-0.0653972	-0.012887	0.52026	0.384704	0.0703017	0.094076	0.0487291	0.035267	0.0423222	-0.0653972	-0.012887	0.0838052	0.141748
169	0.176751	0.0801582	0.221916	0.221916	0.155627	0.0702965	0.463381	0.116982	0.281248	0.240958	0.135452	0.0660791	0.0132969	0.0796717	0.0553818	0.0311648	0.00718643	0.0415061	0.0932253	0.0673408	0.116142	0.201535	0.178394	0.184705	-0.00346546	-0.0423168	-0.00346546	0.0792271	0.0544591	0.0157334	0.0917434	0.102714	0.0676665	0.00906272	0.0157334	0.0872085	-0.0852397	0.0361457	0.536462	0.347898	0.0484714	0.0792271	0.0544591	0.0157334	0.0872085	-0.0852397	0.0361457	0.111414	0.142173
170	0.152779	0.0807484	0.212314	0.212314	0.159943	0.0462257	0.442983	0.117943	0.270193	0.244133	0.135495	0.0754288	0.0328914	0.0649306	0.0349645	0.0634217	0.00530656	0.0781218	0.0704299	0.0496495	0.1174	0.191761	0.154011	0.228818	0.0671787	-0.0367883	0.0671787	0.073301	0.0371768	0.0273997	0.0580394	0.109073	0.0360008	0.0164369	0.0273997	0.0480377	-0.0989315	0.0519301	0.526496	0.342673	0.0574585	0.073301	0.0371768	0.0273997	0.0480377	-0.0989315	0.0519301	0.113394	0.250074
171	0.153503	0.0563826	0.205522	0.205522	0.15666	0.0624547	0.439501	0.100251	0.299992	0.238199	0.118113	0.0836031	0.0768595	0.104397	0.0033809	0.0591611	0.032375	0.077181	0.0587705	0.0637135	0.119117	0.197922	0.176664	0.1962	0.0882697	-0.0188091	0.0882697	0.0856417	0.0221664	0.045824	0.117604	0.105703	0.0419448	-0.0592935	0.045824	0.0564654	-0.0969935	0.0506154	0.516758	0.352224	0.0658837	0.0856417	0.0221664	0.045824	0.0564654	-0.0969935	0.0506154	0.101434	0.181375
172	0.115833	0.0714763	0.212526	0.212526	0.157245	0.0561878	0.468878	0.108914	0.26229	0.231383	0.1264	0.0871047	0.0327525	0.0835366	0.0467295	0.0690175	0.0235279	0.0739699	0.0935628	0.0491263	0.116423	0.165467	0.163579	0.185852	0.0309578	0.00558134	0.0309578	0.0797208	0.0310234	0.0185937	0.100764	0.0971539	0.0547128	0.00311047	0.0185937	0.069795	-0.0566735	-0.0416155	0.549595	0.346493	0.0618472	0.0797208	0.0310234	0.0185937	0.069795	-0.0566735	-0.0416155	0.0928271	0.103685
173	0.208909	0.0956539	0.200502	0.200502	0.155635	0.0653845	0.438321	0.122568	0.275222	0.255866	0.112406	0.0704553	0.0397425	0.0362495	0.0273983	0.0830907	0.0324442	0.0599809	0.0865625	0.058962	0.12937	0.175456	0.181057	0.193296	0.0427909	-0.0297034	0.0427909	0.0895102	0.0306807	0.0565465	0.0886279	0.113495	0.0536918	-0.00466349	0.0565465	0.0443874	-0.0467463	0.0426397	0.557124	0.282271	0.0773744	0.0895102	0.0306807	0.0565465	0.0443874	-0.0467463	0.0426397	0.119733	0.187478
174	0.143305	0.101816	0.21202	0.21202	0.157405	0.0749537	0.452038	0.10846	0.258317	0.235986	0.112511	0.061294	0.0168482	0.0713581	0.0142945	0.00097288	0.0103015	0.0368493	0.0683631	0.0545656	0.131592	0.192672	0.17443	0.195125	0.0593284	-0.0021539	0.0593284	0.0684158	0.00774259	0.0118509	0.0727933	0.124109	0.0459567	-0.0322679	0.0118509	0.0333765	-0.0718218	0.0241689	0.578908	0.358973	0.0634094	0.0684158	0.00774259	0.0118509	0.0333765	-0.0718218	0.0241689	0.124797	0.0907255
175	0.171384	0.082362	0.205903	0.205903	0.200078	0.0747057	0.457041	0.112525	0.273331	0.225839	0.110518	0.0787596	0.0459796	0.0880391	0.0445634	0.0438495	0.0105127	0.0594545	0.0648095	0.0433528	0.127537	0.168994	0.183826	0.198391	0.0759545	0.0203317	0.0759545	0.071126	0.0129388	0.0486177	0.0860185	0.0950432	0.05089	-0.0395547	0.0486177	0.0409839	-0.0364127	0.0696183	0.528094	0.301734	0.0547242	0.071126	0.0129388	0.0486177	0.0409839	-0.0364127	0.0696183	0.0906011	0.103325
176	0.161389	0.065986	0.2051	0.2051	0.15686	0.0753208	0.453886	0.109636	0.285414	0.211868	0.129165	0.0626724	0.0328234	0.0760463	0.0263594	0.0110223	0.0221058	0.0833783	0.092374	0.0545361	0.126302	0.204416	0.183264	0.200121	0.08311	-0.0303539	0.08311	0.0465326	0.0389874	0.0344649	0.0633098	0.101562	0.0360936	-0.0103097	0.0344649	0.0730897	-0.10151	-0.00825284	0.544426	0.351437	0.0580813	0.0465326	0.0389874	0.0344649	0.0730897	-0.10151	-0.00825284	0.144705	0.109366
177	0.188707	0.0978095	0.197907	0.197907	0.16783	0.0275013	0.452437	0.107993	0.274204	0.249976	0.12434	0.0597943	0.0299588	0.0632424	0.00496835	0.0394054	0.0416062	0.0561365	0.136428	0.0620592	0.128061	0.186766	0.172806	0.21091	0.0494733	0.0223062	0.0494733	0.0561821	0.0214135	0.0201603	0.0779929	0.0982404	0.0525161	-0.0960709	0.0201603	0.0355418	-0.0733594	0.00845487	0.549415	0.34545	0.0426191	0.0561821	0.0214135	0.0201603	0.0355418	-0.0733594	0.00845487	0.0760045	0.147367
178	0.161115	0.0593011	0.206294	0.206294	0.159375	0.058297	0.46933	0.105769	0.28209	0.216568	0.118103	0.0773315	0.0286737	0.0755162	0.0102391	0.0481882	0.0454267	0.0900246	0.0853	0.05596	0.123978	0.203426	0.194488	0.193936	0.000280823	-0.00403545	0.000280823	0.0640122	0.0086899	0.0500785	0.0718671	0.129884	0.0267427	-0.0323074	0.0500785	0.0684501	-0.109069	-0.0215794	0.551855	0.32984	0.0835748	0.0640122	0.0086899	0.0500785	0.0684501	-0.109069	-0.0215794	0.0975125	0.106409
179	0.208036	0.0788476	0.200714	0.200714	0.162036	0.0786468	0.440159	0.0937918	0.281051	0.236345	0.112909	0.0800037	0.0639957	0.0712873	0.0316181	0.0170298	0.00713785	0.0839688	0.132181	0.0488527	0.121381	0.208436	0.163055	0.203334	0.0307892	0.0229334	0.0307892	0.0907427	0.031661	0.0129892	0.0703576	0.114895	0.047459	-0.00387027	0.0129892	0.0625567	-0.0504776	0.0835472	0.586154	0.338299	0.0503837	0.0907427	0.031661	0.0129892	0.0625567	-0.0504776	0.0835472	0.0813458	0.119931
180	0.174415	0.102875	0.198667	0.198667	0.16622	0.0499041	0.440393	0.0895904	0.273065	0.207252	0.124423	0.0642947	0.0453599	0.00781771	-0.00516407	0.0653461	0.00219151	0.0555511	0.10558	0.0583956	0.130045	0.197119	0.181117	0.201452	0.05586	-0.0241285	0.05586	0.0733614	0.0546996	0.0308094	0.093924	0.109341	0.0483288	-0.0463147	0.0308094	0.0578393	-0.0075216	0.0213594	0.561517	0.341903	0.0683349	0.0733614	0.0546996	0.0308094	0.0578393	-0.0075216	0.0213594	0.101901	0.105479
181	0.172818	0.0694438	0.21038	0.21038	0.186915	0.0659143	0.462668	0.100213	0.284382	0.217737	0.127902	0.0688973	0.0268164	0.0943396	0.0192113	0.0452629	0.0271886	0.0564633	0.107834	0.0474201	0.133918	0.191816	0.165384	0.200305	0.0524656	-0.0366024	0.0524656	0.0548564	0.0633836	0.0133903	0.0427838	0.079	0.0324289	-0.0412369	0.0133903	0.0336321	-0.0558099	-0.00185994	0.554117	0.322135	0.0718954	0.0548564	0.0633836	0.0133903	0.0336321	-0.0558099	-0.00185994	0.119603	0.119722
182	0.166273	0.071121	0.21588	0.21588	0.178891	0.0690472	0.440928	0.0973317	0.285738	0.223485	0.127029	0.0808652	0.0484003	0.0557375	0.034785	0.0745329	0.0271456	0.0392184	0.0932274	0.0521249	0.118292	0.198379	0.156047	0.198791	0.0195356	-0.0100982	0.0195356	0.070855	0.0304237	0.0250719	0.0845369	0.114521	0.0389985	-0.0436873	0.0250719	0.036202	-0.0590207	0.0260507	0.529	0.379977	0.0421473	0.070855	0.0304237	0.0250719	0.036202	-0.0590207	0.0260507	0.100711	0.106069
183	0.171993	0.092339	0.194726	0.194726	0.163498	0.0607901	0.455363	0.105423	0.29679	0.217087	0.112736	0.0665683	0.032193	0.0724453	0.0446276	0.0264081	0.0286798	0.040822	0.0550481	0.0485512	0.128819	0.184822	0.183518	0.178005	0.0327969	0.0347801	0.0327969	0.0756625	0.00296978	0.00038778	0.0745108	0.0928837	0.0409065	-0.0245002	0.00038778	0.0381161	-0.0645606	0.042732	0.535674	0.330723	0.0426191	0.0756625	0.00296978	0.00038778	0.0381161	-0.0645606	0.042732	0.103215	0.154529
184	0.194894	0.0832112	0.20647	0.20647	0.168097	0.0315344	0.435477	0.109125	0.280768	0.231104	0.134532	0.068652	0.0338929	0.0722156	0.0491312	0.0329352	0.0128858	0.0510031	0.0937892	0.0484906	0.128353	0.178986	0.157971	0.222193	0.0452924	-0.0315618	0.0452924	0.0654571	0.0702586	0.0267443	0.0880897	0.113054	0.0471427	-0.0602449	0.0267443	0.0541001	-0.0666339	0.0118931	0.556699	0.340643	0.0830863	0.0654571	0.0702586	0.0267443	0.0541001	-0.0666339	0.0118931	0.113185	0.168518
185	0.218117	0.0838722	0.222783	0.222783	0.16861	0.0579064	0.459326	0.0943948	0.268913	0.235347	0.112375	0.0705035	0.0101691	0.108218	0.040851	0.0410852	0.0414287	0.0568451	0.100333	0.0521179	0.125631	0.208587	0.217794	0.202881	0.0483645	-0.0204815	0.0483645	0.0544921	0.0678466	0.0178513	0.0826028	0.0598573	0.039497	-0.0630681	0.0178513	0.0685523	-0.0875628	-0.0140478	0.561697	0.317962	0.0771459	0.0544921	0.0678466	0.0178513	0.0685523	-0.0875628	-0.0140478	0.0952742	0.151463
186	0.222746	0.0919824	0.205846	0.205846	0.175577	0.055557	0.465485	0.0979068	0.285856	0.221674	0.124754	0.0766773	0.0408168	0.0174139	0.0130209	0.0605526	0.00421713	0.0381738	0.0699343	0.0484317	0.121422	0.171573	0.172436	0.185018	0.075239	-0.00115506	0.075239	0.0744766	0.0230726	0.0395267	0.071955	0.0882985	0.0503949	-0.0525772	0.0395267	0.054767	-0.0858957	0.0324568	0.576027	0.339912	0.0625832	0.0744766	0.0230726	0.0395267	0.054767	-0.0858957	0.0324568	0.0760438	0.0958264
187	0.221043	0.0788136	0.20825	0.20825	0.179798	0.0607205	0.471308	0.100891	0.274004	0.221188	0.128697	0.0724427	0.04315	0.144277	0.00293064	0.046331	0.0526257	0.07808	0.146362	0.0447126	0.138383	0.178989	0.175991	0.19635	0.0303132	-0.0425723	0.0303132	0.0529144	0.0246525	0.0618745	0.0609512	0.100488	0.0476172	-0.0480552	0.0618745	0.0698039	-0.0511276	-0.000839892	0.564491	0.360097	0.0555881	0.0529144	0.0246525	0.0618745	0.0698039	-0.0511276	-0.000839892	0.0982348	0.136705
188	0.188097	0.074307	0.221512	0.221512	0.166697	0.0353554	0.461348	0.0910289	0.28139	0.223974	0.115101	0.0737072	0.0596847	0.0591113	0.01946	0.0608777	0.0301607	0.0797395	0.104174	0.0593431	0.131759	0.190917	0.185816	0.231107	-0.00265234	-0.0470555	-0.00265234	0.0637533	-0.00240765	0.0338386	0.0696564	0.0968709	0.0405009	-0.0909806	0.0338386	0.0501119	-0.0403247	0.0298803	0.562483	0.315024	0.0393396	0.0637533	-0.00240765	0.0338386	0.0501119	-0.0403247	0.0298803	0.0649016	0.108875
189	0.194479	0.070034	0.209704	0.209704	0.184208	0.0625187	0.454038	0.0982689	0.289138	0.202669	0.125455	0.065955	0.0422331	0.116273	0.043686	0.0737789	0.021691	0.05931	0.0441428	0.0530429	0.126267	0.199881	0.155462	0.200305	0.0308099	-0.0404352	0.0308099	0.102072	0.0454143	0.0298162	0.0563284	0.0847476	0.0636271	-0.0612505	0.0298162	0.0755684	-0.0530896	-0.0585562	0.551289	0.351838	0.0573872	0.102072	0.0454143	0.0298162	0.0755684	-0.0530896	-0.0585562	0.0298386	0.127667
190	0.174994	0.0740806	0.209888	0.209888	0.166885	0.0823499	0.433241	0.0944101	0.28092	0.236743	0.122307	0.0672473	0.0194408	0.0180808	0.0179999	0.0368833	0.0576496	0.038691	0.0954095	0.0434394	0.131579	0.193274	0.17661	0.187379	0.0545413	-0.0281703	0.0545413	0.0710051	0.0372328	0.0352909	0.0842045	0.0836341	0.0443444	-0.0311457	0.0352909	0.0613184	-0.0951941	0.0237644	0.547253	0.322833	0.0757494	0.0710051	0.0372328	0.0352909	0.0613184	-0.0951941	0.0237644	0.0982054	0.182027
191	0.195596	0.0820449	0.20022	0.20022	0.185565	0.0669829	0.436261	0.0975295	0.277949	0.216309	0.118315	0.0699224	0.0783078	0.00447322	0.00121081	0.0497829	0.0427078	0.0579335	0.0916199	0.0385199	0.123719	0.2129	0.179393	0.194208	0.0133115	-0.0494945	0.0133115	0.0715316	0.0492843	0.0699279	0.0875387	0.140356	0.0303352	-0.0835439	0.0699279	0.0617919	-0.0896331	-0.0181104	0.538575	0.325418	0.0320824	0.0715316	0.0492843	0.0699279	0.0617919	-0.0896331	-0.0181104	0.105358	0.142019
192	0.196288	0.0790613	0.216003	0.216003	0.166418	0.0396512	0.456292	0.10302	0.287699	0.227047	0.120433	0.0927864	0.0396036	0.0283366	0.0120753	0.0769503	0.0369589	0.0849228	0.0635491	0.038603	0.126225	0.194383	0.18066	0.194159	0.0457122	-0.0438499	0.0457122	0.0649962	0.0350449	0.0169093	0.0889967	0.104706	0.0548675	-0.0113444	0.0169093	0.011697	-0.127374	0.0377505	0.547375	0.330763	0.0767055	0.0649962	0.0350449	0.0169093	0.011697	-0.127374	0.0377505	0.0940875	0.156769
193	0.175404	0.0857716	0.23236	0.23236	0.174661	0.0523691	0.448172	0.0950103	0.288461	0.242213	0.129786	0.061221	0.0571902	0.136206	0.0367816	0.0494516	-0.00127953	0.030653	0.116432	0.0201564	0.132819	0.191164	0.18676	0.184849	0.0337194	-0.0224096	0.0337194	0.0944523	0.0229737	0.0436037	0.0789599	0.130775	0.0487104	-0.0560498	0.0436037	0.0571857	-0.0199104	0.0298056	0.523704	0.342673	0.0800982	0.0944523	0.0229737	0.0436037	0.0571857	-0.0199104	0.0298056	0.0758988	0.151154
194	0.166307	0.0696278	0.205229	0.205229	0.191259	0.0774681	0.452125	0.109759	0.284765	0.221794	0.108442	0.0767751	0.0560586	0.0631325	0.0127933	0.0086611	0.0331589	0.0536126	0.129892	0.0283967	0.135736	0.215747	0.17941	0.19103	0.0218537	-0.0207835	0.0218537	0.0720512	0.0317219	0.0506519	0.0966835	0.0970259	0.0449425	-0.00298336	0.0506519	0.0209161	-0.102889	0.030298	0.539806	0.321918	0.0495219	0.0720512	0.0317219	0.0506519	0.0209161	-0.102889	0.030298	0.0995125	0.113945
195	0.191917	0.0749963	0.215698	0.215698	0.156898	0.0625064	0.46668	0.114396	0.287485	0.242697	0.121307	0.0749499	0.04227	0.0506829	0.0363915	0.0383365	0.0371682	0.0425242	0.101544	0.0558786	0.136375	0.204361	0.183432	0.205268	0.0464337	-0.0440357	0.0464337	0.0893048	0.0261122	0.0459776	0.0932679	0.0903772	0.0457057	-0.0390883	0.0459776	0.0339034	-0.087641	0.0720189	0.545663	0.330835	0.0720149	0.0893048	0.0261122	0.0459776	0.0339034	-0.087641	0.0720189	0.0680538	0.124881
196	0.173423	0.073547	0.223953	0.223953	0.151893	0.0519369	0.440618	0.108638	0.303806	0.21964	0.0949852	0.0903463	0.0262482	0.0178023	0.0356374	0.0340306	0.0314631	0.0401306	0.143514	0.042232	0.134525	0.218925	0.180853	0.216755	0.0478175	-0.0284026	0.0478175	0.0641918	0.0383597	0.0176192	0.079481	0.0877712	0.0447363	-0.027825	0.0176192	0.0317892	-0.0719572	0.0126098	0.584986	0.346341	0.0501804	0.0641918	0.0383597	0.0176192	0.0317892	-0.0719572	0.0126098	0.0776506	0.0789115
197	0.178821	0.0714904	0.208075	0.208075	0.186001	0.0548049	0.435932	0.101611	0.298681	0.239453	0.129215	0.0739292	0.0275051	0.051384	0.0113663	0.0336244	0.0394059	0.017508	0.0819707	0.0365364	0.12611	0.201651	0.171854	0.216254	0.00938485	-0.0248021	0.00938485	0.0703733	0.0182141	0.0448376	0.0522524	0.133694	0.0534443	0.00930006	0.0448376	0.0122483	-0.0915439	-0.0311248	0.606188	0.313515	0.0688067	0.0703733	0.0182141	0.0448376	0.0122483	-0.0915439	-0.0311248	0.134885	0.163345
198	0.176703	0.0684304	0.231931	0.231931	0.18582	0.0598	0.468106	0.12828	0.291609	0.210734	0.111758	0.0779769	0.0748041	0.0790439	0.0398482	0.0490242	-0.000299419	0.0880616	0.0941524	0.0362541	0.144498	0.211058	0.181411	0.201595	0.061342	-0.031887	0.061342	0.0580706	0.0346149	0.0291899	0.095798	0.0930101	0.0375994	-0.0505244	0.0291899	0.0347059	-0.125027	0.0158502	0.574905	0.3163	0.0683433	0.0580706	0.0346149	0.0291899	0.0347059	-0.125027	0.0158502	0.0507373	0.133289
199	0.156522	0.0371291	0.197286	0.197286	0.181745	0.0535623	0.465183	0.101628	0.296154	0.214715	0.126493	0.0510885	0.0602355	0.0866074	0.036214	0.0516549	0.00797501	0.019193	0.115463	0.0628699	0.146106	0.230198	0.188955	0.222577	0.0644998	-0.0319567	0.0644998	0.0709223	0.0541082	0.0607891	0.0912738	0.139331	0.0513231	-0.0292678	0.0607891	0.0247776	-0.0852427	-0.0810896	0.575682	0.366357	0.0539211	0.0709223	0.0541082	0.0607891	0.0247776	-0.0852427	-0.0810896	0.0819871	0.142832
200	0.187136	0.0543713	0.216489	0.216489	0.175985	0.0810332	0.467843	0.0962037	0.302933	0.207227	0.108439	0.0831329	0.0419174	0.0508857	-0.00157601	0.0130146	0.0499134	0.046333	0.107725	0.0418613	0.128474	0.223131	0.198909	0.184435	0.0242961	-0.0259868	0.0242961	0.0701904	0.0497093	0.0295295	0.0810783	0.112838	0.0468849	-0.0804147	0.0295295	0.0285057	-0.089594	-0.0345103	0.551265	0.345113	0.0430699	0.0701904	0.0497093	0.0295295	0.0285057	-0.089594	-0.0345103	0.0878616	0.0962312
201	0.127044	0.0660851	0.207902	0.207902	0.193838	0.0588235	0.462661	0.0934102	0.287578	0.210788	0.0997083	0.0859935	0.0679987	0.117666	0.0209041	0.016883	0.0502731	0.0368554	0.0767178	0.0465332	0.136114	0.220599	0.182437	0.227684	0.021354	-0.0180657	0.021354	0.0553225	0.0591989	0.0334308	0.0702332	0.128762	0.0343472	-0.0549901	0.0334308	0.0427712	-0.0376646	0.0159645	0.570994	0.3337	0.070025	0.0553225	0.0591989	0.0334308	0.0427712	-0.0376646	0.0159645	0.0669924	0.188232
202	0.172687	0.0696801	0.227784	0.227784	0.172638	0.0754039	0.44278	0.122241	0.275577	0.222468	0.112761	0.0823546	0.0562956	-0.00490063	0.0311759	0.061852	0.0419454	0.0754614	0.0656875	0.0438084	0.144524	0.222595	0.185052	0.181877	0.0326077	-0.0420845	0.0326077	0.0456919	0.0275653	0.0289578	0.0807674	0.0912447	0.0579375	-0.0383534	0.0289578	0.0682522	-0.0970868	0.00391301	0.5731	0.338066	0.0794923	0.0456919	0.0275653	0.0289578	0.0682522	-0.0970868	0.00391301	0.124072	0.147141
203	0.155022	0.0742617	0.23576	0.23576	0.182572	0.0722912	0.477222	0.0965184	0.295236	0.209233	0.12501	0.068833	0.0212505	0.0181468	0.0320985	0.0391897	0.0373971	0.0642682	0.076674	0.0523154	0.153066	0.203613	0.190382	0.217717	0.0315787	-0.04975	0.0315787	0.0793825	0.0338999	0.0210443	0.0784153	0.145858	0.0403393	-0.0692389	0.0210443	0.048429	-0.0723153	0.00626528	0.569642	0.345763	0.0682888	0.0793825	0.0338999	0.0210443	0.048429	-0.0723153	0.00626528	0.048074	0.177039
204	0.192	0.0832367	0.232187	0.232187	0.179858	0.0748527	0.466571	0.104264	0.299513	0.214556	0.0946699	0.0894264	0.0354237	0.06549	0.0213303	0.0790802	0.0161289	0.0841042	0.0945679	0.0325817	0.140822	0.219993	0.183212	0.19721	0.0513331	0.0102504	0.0513331	0.0744161	0.0235503	0.0141992	0.081044	0.084793	0.049422	-0.0573677	0.0141992	0.0295217	-0.0830159	-0.0607326	0.564306	0.342569	0.0507675	0.0744161	0.0235503	0.0141992	0.0295217	-0.0830159	-0.0607326	0.0528896	0.0640651
205	0.187238	0.0555518	0.197441	0.197441	0.190626	0.0932235	0.457049	0.104562	0.300231	0.201657	0.101958	0.0677729	0.0570358	0.0169839	0.0442415	0.0809217	0.0504487	0.0597376	0.0911788	0.0436092	0.142334	0.213826	0.187299	0.210292	0.033882	-0.0330716	0.033882	0.0763271	0.0330597	0.0386717	0.0787198	0.120868	0.046689	-0.0522378	0.0386717	0.0265138	-0.110869	-0.0377375	0.559079	0.360362	0.0318119	0.0763271	0.0330597	0.0386717	0.0265138	-0.110869	-0.0377375	0.0734836	0.104334
206	0.179493	0.0954869	0.214595	0.214595	0.171783	0.0891062	0.478871	0.101573	0.301601	0.213095	0.108517	0.068357	0.0466868	0.0661447	0.0167614	0.0533489	0.0402907	0.0214115	0.0805437	0.0355872	0.156833	0.215284	0.193144	0.2149	0.031422	-0.0266837	0.031422	0.0730956	0.0177759	0.0213942	0.0758123	0.0875809	0.0395727	-0.0587231	0.0213942	0.0258136	-0.064362	0.00326669	0.546732	0.324711	0.0778378	0.0730956	0.0177759	0.0213942	0.0258136	-0.064362	0.00326669	0.0522385	0.151277
207	0.18673	0.065911	0.229254	0.229254	0.182783	0.0812869	0.467963	0.113162	0.301131	0.226474	0.103904	0.0803308	0.0516952	0.120837	0.0088703	0.0544935	0.0289031	0.075549	0.110381	0.0357136	0.134657	0.222168	0.195483	0.205691	0.0333676	-0.0117939	0.0333676	0.0646285	0.0161036	0.0440901	0.0728062	0.129122	0.0628501	-0.0501788	0.0440901	0.0192621	-0.0879359	0.0138761	0.551472	0.320931	0.0650554	0.0646285	0.0161036	0.0440901	0.0192621	-0.0879359	0.0138761	0.110109	0.166271
208	0.156017	0.0376769	0.205486	0.205486	0.178178	0.0883306	0.450953	0.113717	0.291723	0.215093	0.107217	0.0700494	0.0463594	0.0389442	0.0270714	0.0347065	0.0345894	0.0838314	0.106565	0.0433684	0.155449	0.197006	0.205466	0.191157	0.0632166	-0.0402262	0.0632166	0.0667776	-0.00865003	0.0359804	0.0965591	0.104411	0.0397136	-0.0688746	0.0359804	0.0160253	-0.0405744	-0.0267896	0.534232	0.324037	0.0708931	0.0667776	-0.00865003	0.0359804	0.0160253	-0.0405744	-0.0267896	0.0713412	0.13851
209	0.18353	0.0510197	0.23349	0.23349	0.197051	0.0859093	0.470916	0.107158	0.287209	0.236454	0.108018	0.085643	0.0346942	0.0653947	0.0501491	0.0441519	0.0448185	0.0513493	0.10201	0.0414854	0.153655	0.198717	0.180535	0.199604	0.0544674	-0.022154	0.0544674	0.0710742	0.00593363	0.00409449	0.0756601	0.122299	0.0330271	-0.0465125	0.00409449	0.0322961	-0.0800519	-0.035504	0.532771	0.370169	0.0820211	0.0710742	0.00593363	0.00409449	0.0322961	-0.0800519	-0.035504	0.0488135	0.195011
210	0.171877	0.0505385	0.21886	0.21886	0.178907	0.0729243	0.488814	0.110422	0.300634	0.211931	0.101303	0.071184	0.0541945	0.118464	0.0157847	0.0148515	0.0377848	0.0228888	0.101106	0.0145959	0.144844	0.204323	0.187928	0.21356	0.0576637	-0.0257545	0.0576637	0.0729868	0.0216574	0.0489078	0.0521216	0.119177	0.0294311	-0.070867	0.0489078	0.0511856	-0.0820108	-0.0306368	0.546322	0.310514	0.0613419	0.0729868	0.0216574	0.0489078	0.0511856	-0.0820108	-0.0306368	0.0787366	0.225551
211	0.160407	0.0556721	0.199564	0.199564	0.176883	0.0720701	0.471571	0.0933782	0.301842	0.224798	0.0928733	0.0469839	0.0388585	0.0253732	0.0458631	0.0524988	0.044995	0.0394485	0.12888	0.0308928	0.142041	0.213445	0.212486	0.212528	0.0041572	-0.0117939	0.0041572	0.0644611	0.0301502	0.0298111	0.0708636	0.107061	0.0503743	-0.0426234	0.0298111	0.00311587	-0.0577779	0.0285657	0.549864	0.345049	0.0485238	0.0644611	0.0301502	0.0298111	0.00311587	-0.0577779	0.0285657	0.104955	0.116175
212	0.155139	0.0618021	0.195241	0.195241	0.195305	0.0654181	0.489481	0.102087	0.298557	0.23016	0.0951347	0.0654074	0.0529162	0.050656	0.0479098	0.0610527	0.0505795	0.0460449	0.0664854	0.0420502	0.143113	0.197399	0.158959	0.185313	0.0577583	-0.0670556	0.0577583	0.0978323	0.0580094	0.0112263	0.0724889	0.139897	0.0448119	-0.0372624	0.0112263	0.0456635	-0.109145	-0.0812435	0.531215	0.317954	0.0666155	0.0978323	0.0580094	0.0112263	0.0456635	-0.109145	-0.0812435	0.0637714	0.155761
213	0.158143	0.0735597	0.21876	0.21876	0.191512	0.0822926	0.473385	0.104017	0.309977	0.221876	0.0956881	0.0776177	0.0427819	0.101954	0.0139917	0.0638881	0.0460891	0.0469755	0.13023	0.0253081	0.136904	0.224214	0.183433	0.236168	0.0593372	-0.0122817	0.0593372	0.057261	0.0295621	0.0219454	0.0622484	0.0941269	0.0388129	-0.101738	0.0219454	0.0300285	-0.0674374	-0.0310237	0.538141	0.336212	0.0665358	0.057261	0.0295621	0.0219454	0.0300285	-0.0674374	-0.0310237	0.116917	0.142009
214	0.180836	0.0347909	0.218013	0.218013	0.196742	0.0585024	0.457464	0.107553	0.313539	0.209032	0.093742	0.0719871	0.0416833	0.0322088	0.0131944	0.0351737	0.0234036	0.0275783	0.0587267	0.0479432	0.155233	0.185209	0.195672	0.196117	0.0544437	-0.0183909	0.0544437	0.0547666	0.0256163	0.0359821	0.0796482	0.109513	0.0517185	-0.0294947	0.0359821	0.00577913	-0.0844332	-0.0223225	0.520131	0.333275	0.0900541	0.0547666	0.0256163	0.0359821	0.00577913	-0.0844332	-0.0223225	0.0527274	0.163812
215	0.165913	0.0559467	0.218005	0.218005	0.203737	0.0646728	0.46505	0.108293	0.299934	0.224383	0.114515	0.0805001	0.0320317	0.0774852	0.0193637	0.0216686	0.0184395	0.0824162	0.09995	0.029216	0.146093	0.210327	0.186564	0.235833	0.000966804	-0.0331646	0.000966804	0.0635134	0.0194431	0.00525156	0.0692233	0.0985403	0.0615231	-0.0583025	0.00525156	0.062052	-0.10195	0.0294142	0.565918	0.347432	0.0615474	0.0635134	0.0194431	0.00525156	0.062052	-0.10195	0.0294142	0.0563268	0.0858201
216	0.182262	0.0584165	0.214282	0.214282	0.193241	0.0781136	0.478429	0.0890403	0.300065	0.229969	0.100784	0.0714994	0.0344601	0.0286151	0.0347579	0.0149984	0.0277389	0.0692132	0.0995207	0.0336834	0.142927	0.212507	0.186102	0.210688	0.0150856	-0.0498197	0.0150856	0.0775251	0.0122633	0.0256931	0.0900087	0.111033	0.0481191	-0.056054	0.0256931	-0.00366898	-0.0719602	-0.0519479	0.557854	0.345121	0.091069	0.0775251	0.0122633	0.0256931	-0.00366898	-0.0719602	-0.0519479	0.0748079	0.100546
217	0.172144	0.0621177	0.226546	0.226546	0.208388	0.0534186	0.476211	0.0954392	0.310136	0.227111	0.106854	0.0857627	0.0580722	0.0686537	-0.0175568	0.0642428	0.0372896	0.049702	0.107184	0.0378564	0.145612	0.21765	0.195397	0.212633	0.0113925	0.0119228	0.0113925	0.0593463	0.019827	-0.00169597	0.0818588	0.0723984	0.0555448	-0.0795591	-0.00169597	-0.0132171	-0.0514737	-0.00980489	0.53101	0.321108	0.0754097	0.0593463	0.019827	-0.00169597	-0.0132171	-0.0514737	-0.00980489	0.0934586	0.201717
218	0.191308	0.0471231	0.230481	0.230481	0.180552	0.0870262	0.491723	0.0982146	0.302101	0.221108	0.0897924	0.0831022	0.063001	0.00772977	0.0716665	0.0168439	0.00353414	0.0296043	0.113075	0.033311	0.149528	0.176236	0.181823	0.207112	0.0190536	-0.0268463	0.0190536	0.0535237	0.0355359	0.0667092	0.0508994	0.102869	0.061035	-0.0844454	0.0667092	0.00178647	-0.120155	-0.01538	0.555497	0.303283	0.047207	0.0535237	0.0355359	0.0667092	0.00178647	-0.120155	-0.01538	0.11266	0.120178
219	0.172933	0.0708903	0.226834	0.226834	0.192477	0.0712147	0.477773	0.0848654	0.302363	0.210353	0.110004	0.0622168	0.0601889	0.0850879	0.0272749	0.036691	0.0194355	0.0231861	0.102213	0.0338844	0.145569	0.196339	0.189033	0.18627	0.0891537	-0.0432691	0.0891537	0.0616318	0.0310794	0.0525616	0.0687538	0.134257	0.0648269	-0.069418	0.0525616	0.0345614	-0.100189	-0.0179081	0.572383	0.354455	0.0913269	0.0616318	0.0310794	0.0525616	0.0345614	-0.100189	-0.0179081	0.0509511	0.105829
220	0.161592	0.0661417	0.23309	0.23309	0.189298	0.071217	0.493989	0.113857	0.316393	0.230005	0.110964	0.0997501	0.0562286	0.104583	0.0113011	0.0269456	0.0506636	0.0771647	0.10257	0.0539887	0.15064	0.198962	0.212241	0.190653	0.044908	0.00342104	0.044908	0.0731681	0.0342179	0.0177694	0.0764084	0.119659	0.0438321	-0.0288493	0.0177694	0.0208628	-0.119484	0.00886377	0.548887	0.340482	0.0718136	0.0731681	0.0342179	0.0177694	0.0208628	-0.119484	0.00886377	0.0579828	0.107061
221	0.196597	0.0497204	0.220534	0.220534	0.200335	0.0914466	0.467722	0.102118	0.305663	0.233305	0.085851	0.0745644	0.0637334	0.103894	-0.0132377	0.00107758	0.0199195	0.0438865	0.133496	0.0243276	0.135517	0.211302	0.194605	0.197648	0.0844701	-0.00596345	0.0844701	0.0600091	0.0418359	0.0357876	0.0791829	0.109931	0.0535887	-0.0502662	0.0357876	0.0205915	-0.0819807	0.0508661	0.561216	0.318853	0.0439317	0.0600091	0.0418359	0.0357876	0.0205915	-0.0819807	0.0508661	0.122195	0.0934389
222	0.164919	0.0488853	0.226584	0.226584	0.196833	0.0789296	0.490695	0.111365	0.292203	0.216437	0.0990284	0.0816041	0.0604074	0.0466006	0.0168236	0.0490586	0.0596995	0.0452426	0.0834959	0.0494139	0.152455	0.198313	0.191866	0.214099	0.061203	-0.0421309	0.061203	0.0740847	0.0606355	0.0181261	0.0866874	0.115229	0.0507662	-0.0559187	0.0181261	0.0263049	-0.113054	0.00171023	0.534608	0.32866	0.077213	0.0740847	0.0606355	0.0181261	0.0263049	-0.113054	0.00171023	0.0620982	0.163013
223	0.189555	0.0505441	0.22263	0.22263	0.198612	0.084917	0.475636	0.0994275	0.314316	0.206664	0.0973419	0.0869733	0.0640996	0.0592359	0.0159381	0.0331009	0.0557716	0.0466425	0.133311	0.0344855	0.144947	0.210685	0.209822	0.227472	0.0315314	-0.0166255	0.0315314	0.0744058	0.00430096	0.0391137	0.0738483	0.117476	0.0346669	-0.0680626	0.0391137	0.0496717	-0.07518	-0.00890356	0.524768	0.336028	0.0736693	0.0744058	0.00430096	0.0391137	0.0496717	-0.07518	-0.00890356	0.0712282	0.137412
224	0.191271	0.0259462	0.22968	0.22968	0.203015	0.0566694	0.485712	0.102558	0.308859	0.209414	0.0902884	0.0782003	0.0564918	0.0967118	0.0274584	0.0413696	0.0335495	0.0746367	0.0552329	0.0520053	0.146211	0.204509	0.220705	0.221319	0.0710787	-0.0403191	0.0710787	0.0510017	0.0308685	0.0371358	0.0771781	0.109363	0.0541731	-0.111737	0.0371358	0.0323717	-0.102425	-0.0128914	0.518833	0.3237	0.0729648	0.0510017	0.0308685	0.0371358	0.0323717	-0.102425	-0.0128914	0.0960973	0.0750901
225	0.176987	0.0449958	0.222662	0.222662	0.201469	0.0579827	0.494995	0.0958068	0.302301	0.209058	0.105464	0.0909655	0.0233982	0.14779	0.00773211	0.047253	0.0465002	0.0491756	0.0842596	0.048818	0.140911	0.197934	0.194563	0.226481	0.0386898	-0.0467535	0.0386898	0.0523171	0.0470058	0.0733837	0.0738204	0.0940275	0.0479885	-0.0494917	0.0733837	0.0342013	-0.10272	0.0256242	0.580551	0.346975	0.0708826	0.0523171	0.0470058	0.0733837	0.0342013	-0.10272	0.0256242	0.100355	0.186136
226	0.154032	0.0384638	0.222779	0.222779	0.219504	0.0869331	0.486253	0.104194	0.302757	0.229815	0.0913509	0.0810025	0.0264376	0.0241542	0.0299655	0.00357234	0.0179153	0.081224	0.0615561	0.0494988	0.149625	0.210845	0.174299	0.202535	0.0299347	-0.0355571	0.0299347	0.0579273	0.0426185	0.0127196	0.0768844	0.110859	0.039662	-0.100106	0.0127196	0.0236172	-0.0882308	-0.0249034	0.564255	0.353853	0.0820064	0.0579273	0.0426185	0.0127196	0.0236172	-0.0882308	-0.0249034	0.0628574	0.105898
227	0.182594	0.0372338	0.223259	0.223259	0.198098	0.0688563	0.496039	0.10717	0.301135	0.213173	0.0972877	0.0841974	0.0285824	0.0321673	0.0142364	-0.00608403	0.0110462	0.055266	0.0984867	0.0439747	0.1539	0.224406	0.182622	0.216087	0.0254699	-0.0115616	0.0254699	0.0987075	0.0149422	0.0702436	0.0735224	0.106929	0.04837	-0.122761	0.0702436	0.0296617	-0.0923504	-0.0296519	0.541756	0.361718	0.0709644	0.0987075	0.0149422	0.0702436	0.0296617	-0.0923504	-0.0296519	0.0901417	0.122675
228	0.186827	0.0337973	0.220802	0.220802	0.18986	0.0971051	0.490463	0.0992172	0.317032	0.196649	0.103581	0.088816	0.0694927	0.111333	0.040842	0.00432554	-0.0165278	0.00892123	0.0752844	0.0459598	0.140427	0.197556	0.175957	0.185659	0.0492929	-0.0501217	0.0492929	0.0475925	0.0585811	0.0479743	0.0759731	0.125142	0.0265915	-0.069826	0.0479743	0.0520459	-0.095173	-0.0377991	0.530149	0.366518	0.0906056	0.0475925	0.0585811	0.0479743	0.0520459	-0.095173	-0.0377991	0.0569976	0.145045
229	0.1639	0.0506772	0.210007	0.210007	0.217904	0.109374	0.481947	0.122782	0.323448	0.219865	0.106171	0.0735159	0.0340463	0.0344344	0.00374793	0.066622	0.0277548	0.0226068	0.112612	0.0525215	0.14869	0.220447	0.179708	0.184895	0.0889645	-0.0481008	0.0889645	0.0894912	0.0478114	0.0389038	0.0484508	0.0916254	0.039638	-0.0868583	0.0389038	0.0140134	-0.0843189	0.00907042	0.552881	0.33683	0.0530006	0.0894912	0.0478114	0.0389038	0.0140134	-0.0843189	0.00907042	0.103996	0.133927
230	0.184209	0.0343238	0.224013	0.224013	0.202418	0.088903	0.484766	0.114707	0.3205	0.218873	0.0824237	0.0868608	0.019673	0.0780984	0.0141972	0.034208	0.0310885	0.0609227	0.0963623	0.0492788	0.149021	0.226117	0.181242	0.220478	-0.0218923	-0.0494945	-0.0218923	0.0704579	0.0284648	0.048843	0.107934	0.100159	0.0479266	-0.0823135	0.048843	0.00798887	-0.0956304	-0.0201725	0.555354	0.370803	0.0558251	0.0704579	0.0284648	0.048843	0.00798887	-0.0956304	-0.0201725	0.078373	0.121523
231	0.16563	0.0831659	0.211082	0.211082	0.205487	0.103027	0.47493	0.125957	0.310633	0.225092	0.103564	0.0803541	0.0792151	0.104805	0.0199795	0.0380935	0.0182078	0.0472605	0.118013	0.0486084	0.148967	0.205275	0.206754	0.209217	0.043264	-0.0520962	0.043264	0.0805925	0.0359214	0.0258023	0.0913424	0.107141	0.0526811	-0.0688329	0.0258023	0.0149805	-0.0703834	-0.0852534	0.546033	0.318564	0.0643509	0.0805925	0.0359214	0.0258023	0.0149805	-0.0703834	-0.0852534	0.0708252	0.112532
232	0.1609	0.0524577	0.23066	0.23066	0.20108	0.0795459	0.49999	0.114938	0.312787	0.212471	0.0837112	0.0850253	0.0799815	0.0832117	0.0276801	0.0580446	0.0315369	0.0512332	0.0920942	0.0322544	0.13929	0.2241	0.172074	0.219342	0.0670368	-0.0291924	0.0670368	0.050546	0.0278717	0.0132845	0.0859284	0.123043	0.0575078	-0.085682	0.0132845	0.0323783	-0.100111	0.0530381	0.541569	0.323636	0.0479661	0.050546	0.0278717	0.0132845	0.0323783	-0.100111	0.0530381	0.0798127	0.146821
233	0.161701	0.0248719	0.229706	0.229706	0.196686	0.0719376	0.497983	0.101433	0.320939	0.203739	0.0909338	0.0745994	0.0644609	0.1028	0.00598019	0.0393999	0.037227	0.0965538	0.109325	0.0523431	0.149564	0.218404	0.185796	0.196768	0.0182494	-0.0225954	0.0182494	0.0841537	0.0088843	0.0326099	0.0938446	0.129859	0.0597286	-0.0571116	0.0326099	-0.00138587	-0.126619	-0.0436908	0.56736	0.333154	0.0776407	0.0841537	0.0088843	0.0326099	-0.00138587	-0.126619	-0.0436908	0.123846	0.174751
234	0.158235	0.0245478	0.220278	0.220278	0.218888	0.0936097	0.498264	0.102842	0.321563	0.217063	0.104154	0.0801584	0.0444322	0.0742922	0.0394992	0.0675502	0.0270381	0.0312323	0.0791498	0.0281732	0.137975	0.206951	0.178013	0.205092	0.102326	-0.0462192	0.102326	0.0521721	0.011807	0.0238346	0.0843246	0.11612	0.0368809	-0.109025	0.0238346	0.0338611	-0.154081	-0.0529943	0.562828	0.337777	0.0706582	0.0521721	0.011807	0.0238346	0.0338611	-0.154081	-0.0529943	0.100493	0.203909
235	0.205821	0.0441055	0.236978	0.236978	0.223757	0.0727986	0.49476	0.100915	0.307195	0.22513	0.112051	0.0965464	0.0650302	0.0584175	0.0120803	0.0558546	0.0185965	0.0615753	0.0900904	0.0225954	0.142093	0.215735	0.201666	0.188943	0.0727493	-0.0356965	0.0727493	0.0513746	-0.0111756	0.0380914	0.0670856	0.121709	0.0704409	-0.0824946	0.0380914	0.0157519	-0.130922	-0.0251452	0.549985	0.341108	0.0805344	0.0513746	-0.0111756	0.0380914	0.0157519	-0.130922	-0.0251452	0.0484646	0.176868
236	0.226887	0.0661148	0.209479	0.209479	0.204556	0.0743577	0.494825	0.0883092	0.324031	0.207549	0.0929669	0.0853918	0.0600101	0.0957004	0.0480061	0.054138	0.0181003	0.0895695	0.107494	0.0417557	0.146227	0.196846	0.182657	0.183669	0.078453	-0.0494016	0.078453	0.0645491	0.00265017	0.0348711	0.0566672	0.155962	0.0528255	-0.0796861	0.0348711	0.0275342	-0.118726	-0.000281503	0.565103	0.341028	0.0821615	0.0645491	0.00265017	0.0348711	0.0275342	-0.118726	-0.000281503	0.115035	0.130174
237	0.190314	0.0237481	0.223293	0.223293	0.219223	0.0795302	0.501804	0.0946552	0.293707	0.21865	0.079149	0.0937384	0.04685	0.0928005	0.0344059	0.0403242	0.0423808	0.0252244	0.130518	0.0445203	0.149242	0.230856	0.183734	0.204168	0.0723561	-0.00935488	0.0723561	0.0570228	0.0207677	0.00303129	0.089685	0.123698	0.0376784	-0.0550422	0.00303129	0.0169924	-0.0644192	0.0182728	0.572534	0.360876	0.0759192	0.0570228	0.0207677	0.00303129	0.0169924	-0.0644192	0.0182728	0.0868617	0.08605
238	0.1754	0.0522723	0.216686	0.216686	0.206062	0.0760605	0.488311	0.0956523	0.313028	0.20824	0.0852418	0.0890336	0.0614138	0.025918	0.0132777	0.0386428	0.0351285	0.027116	0.10454	0.0283308	0.145621	0.199881	0.187896	0.193781	0.0257745	-0.0464283	0.0257745	0.0696518	0.0220857	0.0676956	0.0888144	0.127825	0.0435984	-0.0728136	0.0676956	0.0207205	-0.06271	-0.0114581	0.562953	0.349415	0.0457728	0.0696518	0.0220857	0.0676956	0.0207205	-0.06271	-0.0114581	0.0662087	0.133519
239	0.228247	0.0333642	0.223327	0.223327	0.211095	0.095207	0.508712	0.0926471	0.313011	0.226487	0.0812314	0.0755588	0.0898371	0.091728	0.0443197	0.0482523	0.0130634	0.0366008	0.0781351	0.0253167	0.136506	0.208473	0.1886	0.220389	0.0472025	-0.0311669	0.0472025	0.0502974	0.0455379	-0.00114815	0.0713568	0.128993	0.0396861	-0.0998246	-0.00114815	0.0326851	-0.108666	-0.0848401	0.551634	0.326854	0.070025	0.0502974	0.0455379	-0.00114815	0.0326851	-0.108666	-0.0848401	0.0749578	0.151741
240	0.161019	0.0261924	0.199772	0.199772	0.205161	0.105086	0.489063	0.127514	0.314561	0.23242	0.09287	0.0696376	0.0543548	0.0130165	0.048316	0.0503118	0.0281332	0.0582593	0.122059	0.0455579	0.160355	0.180567	0.190572	0.223354	0.033953	-0.0518406	0.033953	0.052854	0.0565662	-0.00504941	0.0754607	0.100016	0.0487688	-0.073688	-0.00504941	0.0313179	-0.112346	-0.034629	0.548856	0.33496	0.0572111	0.052854	0.0565662	-0.00504941	0.0313179	-0.112346	-0.034629	0.0492312	0.121924
241	0.193027	0.0222378	0.217499	0.217499	0.196761	0.0924995	0.495456	0.102615	0.309956	0.231095	0.103568	0.0790063	0.066799	0.0629761	0.0152251	0.0652218	0.0159598	0.0511121	0.127919	0.0488163	0.145686	0.223451	0.166268	0.20557	0.074414	-0.0366257	0.074414	0.0605891	0.0297482	0.0833946	0.0920757	0.124765	0.0486313	-0.0639737	0.0833946	0.00661723	-0.076814	-0.0436732	0.554243	0.326766	0.0765818	0.0605891	0.0297482	0.0833946	0.00661723	-0.076814	-0.0436732	0.0522287	0.146231
242	0.170747	0.0424028	0.246778	0.246778	0.218006	0.0818358	0.497147	0.105505	0.310778	0.211701	0.105799	0.0756362	0.0370935	0.103647	0.0169811	0.0611379	0.0531359	0.0816709	0.102052	0.0179322	0.14096	0.226074	0.174486	0.167374	0.0454195	-0.0404352	0.0454195	0.0690407	0.033806	0.0356937	0.0835355	0.106139	0.0706024	-0.0834231	0.0356937	0.0285368	-0.108019	-0.0111283	0.568269	0.374897	0.0641831	0.0690407	0.033806	0.0356937	0.0285368	-0.108019	-0.0111283	0.089041	0.161174
243	0.205891	0.04286	0.21348	0.21348	0.219844	0.0845489	0.502991	0.0920734	0.311327	0.2155	0.102746	0.0797467	0.0630437	0.0532725	0.00580771	0.031932	-0.00256891	0.0537164	0.129311	0.0279272	0.141766	0.215622	0.171812	0.194707	0.0415934	-0.0492158	0.0415934	0.0553535	-0.00629411	0.0220717	0.0778428	0.144859	0.0531108	-0.0832483	0.0220717	0.0241996	-0.0703834	-0.0215135	0.542883	0.352537	0.0770326	0.0553535	-0.00629411	0.0220717	0.0241996	-0.0703834	-0.0215135	0.100672	0.178034
244	0.188485	0.00536928	0.221569	0.221569	0.220696	0.0982433	0.487204	0.120915	0.309163	0.185727	0.0975356	0.0911173	0.0370498	0.109863	-0.0176982	0.0480554	0.0146704	0.0937896	0.11943	0.03663	0.152389	0.23505	0.167641	0.193281	-0.000966952	-0.0384375	-0.000966952	0.0498952	-0.00173218	0.0329683	0.0855039	0.135697	0.0616194	-0.103272	0.0329683	0.0127707	-0.0610429	-0.048215	0.517599	0.296894	0.0873827	0.0498952	-0.00173218	0.0329683	0.0127707	-0.0610429	-0.048215	0.0632849	0.16328
245	0.2054	0.0507975	0.235357	0.235357	0.206503	0.091038	0.519484	0.114593	0.315972	0.186344	0.100769	0.102272	0.0529619	0.0674737	0.00894852	0.0227858	0.033215	0.0419052	0.107276	0.050157	0.146989	0.189945	0.164952	0.224324	0.0675927	-0.0545352	0.0675927	0.0603647	0.0366051	0.0163751	0.105144	0.105875	0.0553316	-0.086519	0.0163751	0.0191554	-0.0915891	-0.0181675	0.576777	0.325859	0.0712642	0.0603647	0.0366051	0.0163751	0.0191554	-0.0915891	-0.0181675	0.108763	0.0786027
246	0.192742	0.0449633	0.221065	0.221065	0.217748	0.112627	0.519146	0.113236	0.320383	0.205868	0.10242	0.0823312	0.0649758	0.0445998	0.0304388	0.0784137	0.0477429	0.0442428	0.159607	0.039185	0.158173	0.217735	0.155159	0.211205	0.0490653	-0.0416199	0.0490653	0.0805252	0.0134067	0.0395967	0.0924638	0.121109	0.0319304	-0.110784	0.0395967	0.0485846	-0.0655296	-0.0437787	0.54809	0.366887	0.0851076	0.0805252	0.0134067	0.0395967	0.0485846	-0.0655296	-0.0437787	0.090412	0.140818
247	0.178389	0.0453907	0.222196	0.222196	0.219541	0.0662465	0.519136	0.121979	0.307119	0.221827	0.0692496	0.0807528	0.0314926	0.0849951	0.0169339	0.0245548	0.0398123	0.0937397	0.107464	0.0399108	0.145595	0.215112	0.194005	0.200382	0.0492959	-0.0538848	0.0492959	0.0510587	0.0294879	0.030719	0.0990849	0.127836	0.0454066	-0.093329	0.030719	0.0300485	-0.117263	-0.0610712	0.558963	0.346622	0.0601886	0.0510587	0.0294879	0.030719	0.0300485	-0.117263	-0.0610712	0.0883702	0.241701
248	0.20519	0.0289071	0.223876	0.223876	0.216528	0.0927858	0.502415	0.12238	0.304869	0.230348	0.0832349	0.0815267	0.0486451	0.0717906	0.0393959	0.0396812	0.0432404	0.0566863	0.133869	0.0398156	0.141172	0.220488	0.176676	0.179763	0.0733584	-0.0050343	0.0733584	0.0672627	0.0141184	0.00874495	0.0796225	0.118249	0.0552526	-0.0907682	0.00874495	0.0237705	-0.105762	-0.03444	0.555161	0.35854	0.0808007	0.0672627	0.0141184	0.00874495	0.0237705	-0.105762	-0.03444	0.0576192	0.15314
249	0.125335	0.014122	0.212838	0.212838	0.21268	0.106986	0.513069	0.115714	0.325726	0.212001	0.104747	0.0976693	0.0625104	0.115916	-0.0199295	0.0250837	0.0101156	0.0423583	0.13106	0.0348042	0.150699	0.20726	0.177981	0.201731	0.078864	-0.0282168	0.078864	0.082431	0.0581758	0.064762	0.0730249	0.10998	0.0366677	-0.138855	0.064762	0.0275809	-0.0975954	-0.000255122	0.572557	0.356927	0.0578485	0.082431	0.0581758	0.064762	0.0275809	-0.0975954	-0.000255122	0.0918935	0.157157
250	0.202424	0.0190985	0.229196	0.229196	0.207981	0.0969547	0.509413	0.102261	0.310032	0.184868	0.115512	0.0851495	0.0276761	0.0647229	0.0296165	0.037563	0.0310399	0.0622126	0.0989588	0.0403907	0.148922	0.212603	0.172673	0.200049	0.067093	-0.0295873	0.067093	0.0825259	0.00924016	0.0405148	0.104951	0.13689	0.0581266	-0.096404	0.0405148	0.0295661	-0.115307	-0.0707309	0.576782	0.326116	0.0583266	0.0825259	0.00924016	0.0405148	0.0295661	-0.115307	-0.0707309	0.0980702	0.132232
251	0.179271	0.0260948	0.227286	0.227286	0.220164	0.0844209	0.510666	0.104818	0.320148	0.204095	0.0885624	0.0886583	0.0246376	0.0853395	0.0281624	0.0227929	0.053988	0.0594281	0.135533	0.05028	0.145089	0.193123	0.185054	0.184457	0.0285923	0.024118	0.0285923	0.0644369	0.0157791	0.0248057	0.0796889	0.134803	0.0685982	-0.0911346	0.0248057	0.0251044	-0.126887	-0.0358557	0.565274	0.350859	0.0618871	0.0644369	0.0157791	0.0248057	0.0251044	-0.126887	-0.0358557	0.0468652	0.148111
252	0.184599	0.0333359	0.232824	0.232824	0.2116	0.0780552	0.509142	0.112702	0.331244	0.218785	0.088229	0.0769036	0.0516554	0.0371388	0.0456856	0.0603792	0.0361703	0.0247957	0.108923	0.0395783	0.150181	0.19929	0.153331	0.190388	0.0418388	-0.0193201	0.0418388	0.0631336	0.00824507	-0.00103381	0.0909886	0.130987	0.0355745	-0.0784681	-0.00103381	0.0049388	-0.123258	0.0293791	0.567933	0.339439	0.0469868	0.0631336	0.00824507	-0.00103381	0.0049388	-0.123258	0.0293791	0.0564448	0.132641
253	0.18246	0.0332	0.21715	0.21715	0.232433	0.0848407	0.504217	0.0946273	0.314799	0.208083	0.0773508	0.0854751	0.0652701	0.0426551	0.0677776	0.0429815	0.0117917	0.0655571	0.0551475	0.0465228	0.140235	0.188722	0.170477	0.204446	0.121965	-0.0497268	0.121965	0.045578	0.0213427	0.0200255	0.0739919	0.0771487	0.0485385	-0.0957545	0.0200255	0.0108055	-0.131548	-0.0229864	0.579485	0.349808	0.101344	0.045578	0.0213427	0.0200255	0.0108055	-0.131548	-0.0229864	0.0677098	0.0926533
254	0.165263	0.0190872	0.214986	0.214986	0.213086	0.0949814	0.498194	0.103992	0.322057	0.207981	0.0767349	0.0846311	0.0677248	0.116471	0.0216	0.0670759	0.0393302	0.0473501	0.113996	0.0157738	0.133074	0.17134	0.150836	0.193137	0.0963772	-0.0299125	0.0963772	0.0324881	0.0590721	0.0286779	0.0710759	0.152638	0.0344434	-0.111152	0.0286779	0.0469706	-0.137885	-0.0523832	0.554308	0.375828	0.0715032	0.0324881	0.0590721	0.0286779	0.0469706	-0.137885	-0.0523832	0.0579042	0.10608
255	0.192089	0.0349537	0.205695	0.205695	0.221657	0.0875493	0.500271	0.112864	0.302847	0.199656	0.0981827	0.095187	0.0459641	0.0796326	0.0156814	0.0421189	0.0383931	0.0505643	0.124616	0.0497898	0.132728	0.211492	0.151521	0.206773	0.100257	-0.0183677	0.100257	0.0504977	-0.00153942	-0.00221989	0.0855189	0.126355	0.0394558	-0.130431	-0.00221989	0.00440304	-0.0797871	-0.0262928	0.573238	0.367882	0.0696937	0.0504977	-0.00153942	-0.00221989	0.00440304	-0.0797871	-0.0262928	0.041428	0.143052
256	0.186803	0.0235711	0.211292	0.211292	0.233057	0.0870958	0.513357	0.0994999	0.323203	0.197315	0.086232	0.0847143	0.0429558	0.120961	-0.0025347	0.032468	0.0579271	0.0237919	0.148956	0.0204301	0.137547	0.220846	0.155599	0.149745	0.0334444	-0.00575439	0.0334444	0.0715575	0.0130821	0.0291028	0.0978177	0.0843955	0.0457711	-0.107969	0.0291028	0.0315224	-0.0924738	-0.0594048	0.58623	0.345932	0.0859086	0.0715575	0.0130821	0.0291028	0.0315224	-0.0924738	-0.0594048	0.0741937	0.114772
257	0.179237	0.0317634	0.222309	0.222309	0.222184	0.0811488	0.506671	0.104619	0.320845	0.210652	0.0858855	0.0924637	0.074673	0.0667799	0.0548272	0.0519839	0.0477261	0.0187461	0.158747	0.0244212	0.150092	0.224944	0.187905	0.191143	0.0801325	-0.0223399	0.0801325	0.0563858	0.00475238	0.00594443	0.0828709	0.117383	0.0403393	-0.125093	0.00594443	0.00272461	-0.0807018	-0.0421255	0.548075	0.329374	0.0714592	0.0563858	0.00475238	0.00594443	0.00272461	-0.0807018	-0.0421255	0.040858	0.1398
258	0.180434	0.0358807	0.225304	0.225304	0.228666	0.0733329	0.527062	0.10614	0.323893	0.203381	0.079553	0.0655709	0.08658	0.0606528	0.0274605	0.0616348	0.0149638	0.0459064	0.120025	0.0430479	0.132405	0.201171	0.145662	0.175806	0.0561616	0.00263126	0.0561616	0.0698538	-0.013464	0.032999	0.0833662	0.118311	0.0584635	-0.115087	0.032999	-0.00515622	-0.159259	-0.0260861	0.549922	0.350233	0.0446656	0.0698538	-0.013464	0.032999	-0.00515622	-0.159259	-0.0260861	0.0720193	0.170474
259	0.171576	0.0192556	0.207143	0.207143	0.222893	0.10714	0.514288	0.136339	0.336649	0.202447	0.0839395	0.0976386	0.061914	0.0506291	-0.00549901	0.0130326	0.0328123	0.0226088	0.107077	0.0118087	0.141738	0.198889	0.201764	0.194917	0.0076078	-0.0018287	0.0076078	0.070142	0.0181416	0.0120779	0.077667	0.125508	0.0501302	-0.106837	0.0120779	0.0550315	-0.110129	-0.0216542	0.560853	0.340667	0.0694232	0.070142	0.0181416	0.0120779	0.0550315	-0.110129	-0.0216542	0.0749971	0.177025
260	0.201655	0.036294	0.196392	0.196392	0.219016	0.0999518	0.506867	0.11952	0.32176	0.18779	0.0899879	0.0887226	0.043794	0.0156378	0.0110594	0.090021	0.0470646	0.0493823	0.0922351	0.0456792	0.133902	0.230349	0.177416	0.204326	0.0450411	-0.0101447	0.0450411	0.0607031	0.010059	0.0221468	0.0851244	0.1193	0.0664392	-0.114694	0.0221468	0.0120038	-0.095504	-0.00447602	0.59266	0.373677	0.0696748	0.0607031	0.010059	0.0221468	0.0120038	-0.095504	-0.00447602	0.0420078	0.109476
261	0.184957	0.0295455	0.213829	0.213829	0.210606	0.11445	0.514181	0.102972	0.329798	0.194812	0.0796532	0.0814391	0.0603627	0.0475509	0.00891142	0.0491258	0.0147508	0.0336127	0.158729	0.0316169	0.144459	0.24898	0.194401	0.189277	0.0934707	-0.0487976	0.0934707	0.0726675	0.0189967	0.00531641	0.0699931	0.110093	0.0425739	-0.0954484	0.00531641	-0.0094979	-0.0868586	-0.0194514	0.538724	0.323837	0.0841347	0.0726675	0.0189967	0.00531641	-0.0094979	-0.0868586	-0.0194514	0.0732478	0.118954
262	0.166934	0.0318922	0.221462	0.221462	0.227066	0.0961903	0.500263	0.111191	0.325753	0.208171	0.0780192	0.0857408	0.0689458	0.10504	0.0151589	0.0505627	0.0346492	0.0235109	0.136196	0.0334669	0.155076	0.204858	0.192762	0.201928	0.0972731	-0.0144885	0.0972731	0.0660906	0.0307911	0.00307395	0.060383	0.121652	0.0470637	-0.0979551	0.00307395	0.00739531	-0.0857482	-0.0202824	0.608506	0.354182	0.0795635	0.0660906	0.0307911	0.00307395	0.00739531	-0.0857482	-0.0202824	0.0816775	0.119204
263	0.200258	0.0260268	0.193178	0.193178	0.232628	0.076935	0.500179	0.118456	0.321263	0.190558	0.080251	0.0880451	0.0344485	-0.0247013	-0.0168027	0.0488383	0.0382716	0.0680332	0.0962854	0.0290636	0.156956	0.234529	0.174732	0.208417	0.0380837	-0.0245002	0.0380837	0.0683847	0.0318949	0.028014	0.104025	0.110522	0.0510687	-0.127725	0.028014	0.0237083	-0.111988	-0.0560237	0.576535	0.359463	0.086848	0.0683847	0.0318949	0.028014	0.0237083	-0.111988	-0.0560237	0.0766531	0.140345
264	0.154009	0.0177058	0.191381	0.191381	0.228313	0.103342	0.52272	0.119488	0.319758	0.205985	0.0774986	0.101121	0.0589882	0.019896	0.0322679	0.035055	0.0592398	0.0399881	0.109337	0.0240626	0.155383	0.190693	0.183609	0.202824	0.0840059	-0.0642914	0.0840059	0.0514281	0.0251731	0.0127435	0.0846419	0.134934	0.0688216	-0.111819	0.0127435	0.043407	-0.0972252	-0.0650766	0.560791	0.355948	0.0647451	0.0514281	0.0251731	0.0127435	0.043407	-0.0972252	-0.0650766	0.084616	0.16234
265	0.217635	0.0213221	0.233385	0.233385	0.227495	0.113766	0.501129	0.118988	0.318243	0.198422	0.0884261	0.0927177	0.0459835	0.1325	0.00853636	0.0225952	0.0297542	0.0676412	0.110716	0.0209654	0.138573	0.226507	0.199876	0.21333	0.0430304	-0.0349067	0.0430304	0.0575424	0.0270397	0.00974671	0.068966	0.125757	0.0715478	-0.101136	0.00974671	0.0218098	-0.127031	-0.0563315	0.599801	0.336148	0.0909872	0.0575424	0.0270397	0.00974671	0.0218098	-0.127031	-0.0563315	0.0542114	0.117098
266	0.176245	0.0232357	0.213095	0.213095	0.226874	0.105725	0.510646	0.121351	0.328608	0.212115	0.0798995	0.105467	0.0448451	0.0683801	0.0464608	0.0539934	0.027567	0.0168626	0.107859	0.0378339	0.141618	0.203816	0.189226	0.186588	0.0663804	-0.0358127	0.0663804	0.0707065	0.0225141	0.0342789	0.0793073	0.111457	0.0547644	-0.0908015	0.0342789	0.0235527	-0.133155	-0.0709595	0.581199	0.35838	0.0354751	0.0707065	0.0225141	0.0342789	0.0235527	-0.133155	-0.0709595	0.0792304	0.133454
267	0.184249	0.0214268	0.210027	0.210027	0.219673	0.0830054	0.51011	0.115439	0.340311	0.203141	0.0953219	0.0933485	0.075283	0.0691887	-0.0128376	0.0136616	0.0195289	0.0776667	0.179635	0.0203799	0.139906	0.212612	0.178696	0.192944	0.0877552	-0.019413	0.0877552	0.0438431	-0.00384263	0.0222287	0.0818738	0.137077	0.0636821	-0.0956129	0.0222287	0.0162298	-0.0849598	0.0121701	0.593748	0.327111	0.0893013	0.0438431	-0.00384263	0.0222287	0.0162298	-0.0849598	0.0121701	0.098596	0.124867
268	0.162493	0.0171241	0.204245	0.204245	0.232141	0.109676	0.51908	0.110895	0.311772	0.195087	0.0830264	0.10754	0.034566	0.0200157	0.0375648	0.0357425	0.0257366	0.0621566	0.117202	0.0326614	0.141282	0.214882	0.200793	0.180813	0.0373622	-0.0476362	0.0373622	0.0487628	0.0173689	0.0150406	0.075853	0.147768	0.0557717	-0.120436	0.0150406	0.00931161	-0.0669409	-0.0736899	0.589601	0.357248	0.0601069	0.0487628	0.0173689	0.0150406	0.00931161	-0.0669409	-0.0736899	0.0741912	0.12673
269	0.19774	0.0123769	0.194964	0.194964	0.249524	0.0952945	0.527962	0.126829	0.311399	0.195206	0.0828605	0.087937	0.071346	0.0608532	0.00944692	-0.00411509	0.0390957	0.0531259	0.150355	0.0244818	0.152222	0.215677	0.175578	0.179604	0.0806677	-0.0665446	0.0806677	0.0604217	0.0167742	0.0338881	0.0781087	0.122807	0.0548469	-0.0915365	0.0338881	0.0272986	-0.0412244	0.0229818	0.558177	0.380547	0.0844639	0.0604217	0.0167742	0.0338881	0.0272986	-0.0412244	0.0229818	0.100471	0.143875
270	0.190284	0.0405515	0.220127	0.220127	0.217736	0.096472	0.529072	0.125566	0.322336	0.193516	0.0847606	0.108279	0.0383855	0.0901376	0.0307617	0.0409774	0.0285275	0.0988232	0.108511	0.0192539	0.142776	0.224214	0.182784	0.195933	0.00232102	-0.0496107	0.00232102	0.0491202	0.0238733	0.0392451	0.0992865	0.136073	0.0422679	-0.0890236	0.0392451	0.0111923	-0.0900784	-0.0242043	0.558302	0.360113	0.0710461	0.0491202	0.0238733	0.0392451	0.0111923	-0.0900784	-0.0242043	0.0659851	0.166501
271	0.178749	0.0191905	0.190588	0.190588	0.227256	0.091817	0.525906	0.120993	0.329253	0.234718	0.0816945	0.0896352	0.0787819	0.0805561	0.0245723	0.0190183	0.0483091	0.082913	0.12622	0.00855561	0.145246	0.221102	0.189038	0.169189	0.069278	-0.0277987	0.069278	0.0427694	0.0273182	0.0120523	0.0767257	0.129195	0.0738409	-0.059966	0.0120523	0.000499305	-0.0990488	-0.0542738	0.562721	0.333243	0.0707966	0.0427694	0.0273182	0.0120523	0.000499305	-0.0990488	-0.0542738	0.052241	0.165496
272	0.175999	-0.0125509	0.201734	0.201734	0.226746	0.1078	0.530111	0.0943878	0.305501	0.166721	0.0883177	0.0927469	0.033039	0.0331542	0.0398622	0.0460286	0.047642	0.00692979	0.129557	0.0456255	0.137367	0.214856	0.201799	0.184354	0.0704667	-0.00821666	0.0704667	0.0747148	0.0211961	0.0302684	0.0708679	0.126121	0.0461595	-0.111246	0.0302684	0.0312401	-0.0560356	-0.0861283	0.611496	0.347039	0.0848036	0.0747148	0.0211961	0.0302684	0.0312401	-0.0560356	-0.0861283	0.104011	0.120477
273	0.168402	0.0206385	0.216579	0.216579	0.234683	0.107255	0.523779	0.112417	0.34077	0.197121	0.0746953	0.106534	0.0490997	0.0237975	0.0510807	0.0403789	0.0253246	0.0406743	0.149305	0.0316637	0.138961	0.213488	0.203431	0.181143	0.0696565	-0.0340473	0.0696565	0.0630231	0.0409759	0.0109601	0.0945158	0.126235	0.043729	-0.112089	0.0109601	0.0273719	-0.0629778	-0.0587805	0.586219	0.366389	0.0435774	0.0630231	0.0409759	0.0109601	0.0273719	-0.0629778	-0.0587805	0.0421036	0.12107
274	0.179512	0.0271124	0.225981	0.225981	0.225991	0.0937028	0.518752	0.104843	0.338258	0.200444	0.0825436	0.0888993	0.0688846	0.0322039	0.00536146	0.0486594	0.0457098	0.0395605	0.142961	0.00434454	0.147974	0.209277	0.193545	0.19272	0.0116793	-0.0081702	0.0116793	0.0340831	0.0421078	0.0323897	0.101887	0.142821	0.0610109	-0.0583879	0.0323897	0.0298196	-0.112927	-0.0859393	0.608869	0.380755	0.078859	0.0340831	0.0421078	0.0323897	0.0298196	-0.112927	-0.0859393	0.0721078	0.172751
275	0.178949	0.0233574	0.213534	0.213534	0.245475	0.102462	0.515816	0.118509	0.337264	0.204506	0.0834862	0.0841521	0.064356	0.0609631	0.0128916	0.0198801	0.00801145	0.0540911	0.158846	0.0235447	0.147694	0.198531	0.172857	0.196875	0.0937338	-0.058577	0.0937338	0.065224	0.0105615	0.0356186	0.0661851	0.151238	0.0611244	-0.0986754	0.0356186	0.0490448	-0.0903673	-0.00466947	0.604922	0.356036	0.0602851	0.065224	0.0105615	0.0356186	0.0490448	-0.0903673	-0.00466947	0.0647591	0.108573
276	0.193567	0.00744848	0.222174	0.222174	0.227404	0.103247	0.538649	0.108437	0.328804	0.197955	0.0874161	0.0956221	0.0685737	0.0140596	0.0192003	0.0325946	0.092588	0.0599677	0.131189	0.0187464	0.156327	0.206247	0.206529	0.206886	0.0797718	-0.0429904	0.0797718	0.0837015	0.0337187	0.0496826	0.125207	0.143153	0.0456232	-0.0705963	0.0496826	0.0415997	-0.0973306	-0.0463904	0.589207	0.358676	0.0839523	0.0837015	0.0337187	0.0496826	0.0415997	-0.0973306	-0.0463904	0.0683757	0.126617
277	0.165638	0.0420858	0.211925	0.211925	0.230334	0.138781	0.53303	0.132761	0.328684	0.193154	0.0640108	0.100331	0.0917847	0.0713142	0.0229237	0.068287	0.0340933	0.000884199	0.0836092	0.0218627	0.145209	0.24336	0.165392	0.199356	0.0437844	-0.0509347	0.0437844	0.0675165	0.0209605	0.0315074	0.0793008	0.147283	0.0660542	-0.123736	0.0315074	0.0190532	-0.0577328	-0.0126232	0.587657	0.345819	0.09135	0.0675165	0.0209605	0.0315074	0.0190532	-0.0577328	-0.0126232	0.0649114	0.158021
278	0.177231	0.0322446	0.198344	0.198344	0.231285	0.0838765	0.51576	0.107841	0.333736	0.208789	0.0788551	0.0863074	0.0416153	0.0582807	0.0135795	0.0410829	0.0300355	-0.0103467	0.109847	0.0119941	0.152794	0.201532	0.17343	0.188967	0.0775335	-0.0413644	0.0775335	0.0467328	0.0266328	0.0460527	0.0644912	0.142027	0.0391326	-0.124469	0.0460527	0.00669282	-0.0964007	-0.053456	0.59721	0.370033	0.0705722	0.0467328	0.0266328	0.0460527	0.00669282	-0.0964007	-0.053456	0.0650858	0.111928
279	0.183048	0.0016454	0.217338	0.217338	0.238389	0.101196	0.513217	0.117489	0.341899	0.204335	0.0579755	0.0916532	0.0559566	0.0608434	-0.00924552	0.024536	0.0253993	0.054985	0.0821234	0.0211819	0.14363	0.228894	0.189297	0.199298	0.042785	-0.0246628	0.042785	0.06018	0.0427206	0.0137009	0.0784796	0.128742	0.0558714	-0.0869083	0.0137009	-0.0132105	-0.0704345	-0.0766753	0.577401	0.369046	0.0712936	0.06018	0.0427206	0.0137009	-0.0132105	-0.0704345	-0.0766753	0.051499	0.160303
280	0.185661	0.0363974	0.228518	0.228518	0.243521	0.0920876	0.526376	0.103012	0.328497	0.18716	0.0697702	0.0868126	0.0615119	0.0671781	0.0107375	0.0132779	0.0287891	0.0826677	0.142025	0.0289631	0.143477	0.210135	0.175859	0.206762	0.0248224	-0.0330252	0.0248224	0.0551412	0.0309229	0.0275652	0.0945951	0.151606	0.0499033	-0.10358	0.0275652	0.0138311	-0.0913393	-0.0267105	0.59575	0.337601	0.0700669	0.0551412	0.0309229	0.0275652	0.0138311	-0.0913393	-0.0267105	0.0742969	0.124603
281	0.157568	0.0360336	0.213568	0.213568	0.224791	0.0975822	0.513176	0.128308	0.324597	0.190932	0.0682166	0.100606	0.0525937	-0.0305279	-0.0109333	0.0785379	0.0590492	0.051445	0.14193	0.029514	0.14597	0.195274	0.174634	0.207539	0.0143523	-0.0270089	0.0143523	0.054701	0.0240413	0.037274	0.0854052	0.127099	0.0345603	-0.112691	0.037274	-0.00541632	-0.0925189	-0.0221158	0.596072	0.384752	0.0448606	0.054701	0.0240413	0.037274	-0.00541632	-0.0925189	-0.0221158	0.100562	0.136784
282	0.191908	-0.0187319	0.207978	0.207978	0.247519	0.111466	0.527331	0.114006	0.33327	0.196938	0.0660439	0.100045	0.0668389	0.0871254	0.0179999	0.0289036	0.037228	0.0575588	0.154838	0.00939228	0.138525	0.209629	0.189062	0.189669	0.0791834	-0.0238033	0.0791834	0.0595845	0.0342327	0.0261402	0.0887351	0.116773	0.0491023	-0.0882054	0.0261402	0.0320693	-0.101962	-0.0370033	0.604285	0.366518	0.0717758	0.0595845	0.0342327	0.0261402	0.0320693	-0.101962	-0.0370033	0.0312415	0.0911543
283	0.195367	0.0243383	0.217822	0.217822	0.237326	0.100817	0.528293	0.114478	0.333936	0.18345	0.0936681	0.101567	0.046305	0.0643027	0.0189516	0.0246813	0.0282369	0.00753557	0.113837	0.00577883	0.145021	0.193132	0.146377	0.202298	0.0648931	-0.0358823	0.0648931	0.0395707	0.0185996	-0.00135294	0.0749353	0.144482	0.0522651	-0.0807999	-0.00135294	0.0219587	-0.107333	-0.0619945	0.578465	0.358107	0.0878587	0.0395707	0.0185996	-0.00135294	0.0219587	-0.107333	-0.0619945	0.020431	0.143515
284	0.15471	0.00245642	0.211233	0.211233	0.222737	0.128067	0.524717	0.115327	0.328048	0.171215	0.0832382	0.097129	0.0362261	0.0952704	0.00893548	-0.00503315	0.0345184	0.0115653	0.131344	0.0274266	0.128308	0.204381	0.15307	0.210034	0.0895086	-0.0611322	0.0895086	0.0377565	0.0254647	0.0443768	0.070825	0.140877	0.0373243	-0.136906	0.0443768	0.0265939	-0.0489971	-0.0500529	0.586827	0.321629	0.0612035	0.0377565	0.0254647	0.0443768	0.0265939	-0.0489971	-0.0500529	0.101837	0.132349
285	0.189872	-0.0144787	0.206607	0.206607	0.238969	0.119209	0.527348	0.116278	0.346016	0.199054	0.0758859	0.0982607	0.0338783	0.0389393	0.033348	0.0394999	0.0206866	0.019587	0.117345	0.0388802	0.141117	0.190527	0.165629	0.180289	0.0154818	-0.0445932	0.0154818	0.0529783	0.0156242	0.0503686	0.0752034	0.123552	0.0870868	-0.116389	0.0503686	0.0230636	-0.107156	-0.012588	0.577931	0.35785	0.0898486	0.0529783	0.0156242	0.0503686	0.0230636	-0.107156	-0.012588	0.069243	0.147751
286	0.164862	0.000688603	0.215006	0.215006	0.259231	0.0986261	0.520829	0.109426	0.331565	0.189301	0.0712958	0.107936	0.0770693	0.0682433	0.0423482	0.0469522	0.0593183	0.0537826	0.141743	0.0176654	0.151302	0.215596	0.172617	0.209718	-0.0113069	-0.073281	-0.0113069	0.0645819	0.0244812	0.0122725	0.0632025	0.148167	0.0478028	-0.115229	0.0122725	-0.00502951	-0.106072	-0.00577306	0.599968	0.365803	0.0648017	0.0645819	0.0244812	0.0122725	-0.00502951	-0.106072	-0.00577306	0.0787882	0.131344
287	0.206021	-0.012115	0.19565	0.19565	0.243526	0.114458	0.533625	0.118674	0.327596	0.201695	0.0662557	0.0905303	0.0666145	0.0895635	0.0126088	0.00379424	0.0183601	0.0548425	0.110153	0.0197857	0.150054	0.198336	0.185099	0.213244	-0.0134329	-0.0617129	-0.0134329	0.0557989	0.044785	0.00467814	0.100502	0.123757	0.0669137	-0.119516	0.00467814	0.023546	-0.160099	-0.0115636	0.56104	0.368307	0.0842815	0.0557989	0.044785	0.00467814	0.023546	-0.160099	-0.0115636	0.0580467	0.129763
288	0.163798	0.0039086	0.198617	0.198617	0.238142	0.11197	0.522749	0.131134	0.330209	0.188406	0.0414775	0.106254	0.0311915	0.0737401	0.0052692	0.0263706	0.02125	0.0885259	0.149779	0.0251989	0.129588	0.233405	0.18586	0.187484	0.0301446	-0.0135593	0.0301446	0.0460906	0.0227266	0.0253023	0.0917541	0.137804	0.0540837	-0.106797	0.0253023	-0.00407358	-0.0876831	-0.0762268	0.590999	0.347521	0.0477124	0.0460906	0.0227266	0.0253023	-0.00407358	-0.0876831	-0.0762268	0.0643684	0.122669
289	0.186634	0.0272695	0.205633	0.205633	0.246322	0.115812	0.534713	0.11735	0.322281	0.20298	0.0883095	0.0891577	0.0399105	0.119427	0.0103013	0.0515385	0.0426022	0.0415835	0.116845	0.0200421	0.154416	0.213433	0.175367	0.229981	0.0455201	-0.0680777	0.0455201	0.057349	-0.00585587	-0.0020663	0.0999233	0.145012	0.065707	-0.114763	-0.0020663	0.0279344	-0.109473	-0.0571229	0.591631	0.327681	0.102998	0.057349	-0.00585587	-0.0020663	0.0279344	-0.109473	-0.0571229	0.0838544	0.11057
290	0.191658	-0.00346131	0.221942	0.221942	0.250543	0.107892	0.546232	0.126686	0.340453	0.195595	0.0715274	0.0808667	0.0535738	0.0356412	0.0145472	0.00591631	0.0205492	0.0799676	0.142432	0.00473256	0.154735	0.211026	0.178135	0.212751	0.0621433	-0.0101447	0.0621433	0.0556021	0.0271304	0.00376683	0.0920628	0.149727	0.0352032	-0.096429	0.00376683	0.0164522	-0.0904456	-0.0359437	0.573941	0.356806	0.0808783	0.0556021	0.0271304	0.00376683	0.0164522	-0.0904456	-0.0359437	0.0737687	0.163668
291	0.185012	0.0221119	0.204812	0.204812	0.244379	0.105292	0.532172	0.121906	0.340801	0.204821	0.0772752	0.102249	0.0358094	0.0560624	0.0148611	0.0591197	0.0098418	0.0333836	0.152615	0.0136276	0.166583	0.197131	0.165105	0.185029	0.06709	-0.0136058	0.06709	0.0992996	0.0253576	0.020546	0.111911	0.154692	0.0544859	-0.119239	0.020546	0.0368512	-0.145429	-0.0302938	0.562107	0.321686	0.0855018	0.0992996	0.0253576	0.020546	0.0368512	-0.145429	-0.0302938	0.0546463	0.16612
292	0.163393	0.0299418	0.188259	0.188259	0.25166	0.103869	0.544951	0.125943	0.340145	0.194583	0.0873094	0.0935267	0.0282618	0.0490876	-0.0100147	0.0484601	0.0253096	0.0562577	0.141627	0.0175477	0.160166	0.246002	0.167099	0.207208	0.0501445	-0.0304235	0.0501445	0.0296536	0.0269376	0.00807084	0.104617	0.174656	0.0563664	-0.122755	0.00807084	-0.0260665	-0.0700463	-0.0589212	0.582813	0.377288	0.0898172	0.0296536	0.0269376	0.00807084	-0.0260665	-0.0700463	-0.0589212	0.0540272	0.139337
293	0.172495	0.0347272	0.203931	0.203931	0.243623	0.113306	0.529754	0.114471	0.328152	0.168281	0.102108	0.0993325	0.0439767	0.0302861	0.0605383	0.0248353	0.0469057	0.0524438	0.135765	0.0174576	0.158366	0.197393	0.193386	0.239708	0.0628352	-0.0490996	0.0628352	0.0790459	0.0445873	-0.0209207	0.106212	0.13519	0.0590445	-0.13476	-0.0209207	0.0195978	-0.103096	-0.118858	0.632117	0.374118	0.0871562	0.0790459	0.0445873	-0.0209207	0.0195978	-0.103096	-0.118858	0.06456	0.0921868
294	0.216898	0.0264076	0.216083	0.216083	0.24472	0.114026	0.529246	0.128096	0.3318	0.204909	0.0871813	0.109542	0.0278344	0.0697018	0.0131834	0.0334962	0.04639	0.0469429	0.147645	0.0112995	0.143926	0.230262	0.178685	0.212787	0.0666879	-0.078461	0.0666879	0.0711018	0.0304287	0.0279202	0.0770066	0.146136	0.0535577	-0.126613	0.0279202	0.0201603	-0.0893683	-0.0694338	0.574529	0.356285	0.0838013	0.0711018	0.0304287	0.0279202	0.0201603	-0.0893683	-0.0694338	0.0475752	0.135254
295	0.188665	0.00653414	0.226905	0.226905	0.244782	0.084312	0.5359	0.123111	0.338254	0.197185	0.0672477	0.0948175	0.057605	0.0648915	0.0160484	0.0391858	0.0372887	0.0727267	0.178839	0.0234823	0.158283	0.249844	0.189911	0.24736	0.0348903	-0.0283097	0.0348903	0.0581414	0.0273561	0.0116717	0.102659	0.134978	0.0660611	-0.122614	0.0116717	0.0531664	-0.112142	-0.0842333	0.604076	0.386084	0.078079	0.0581414	0.0273561	0.0116717	0.0531664	-0.112142	-0.0842333	0.0574104	0.192019
296	0.152857	0.0119919	0.228442	0.228442	0.227577	0.108094	0.530878	0.122082	0.332835	0.181903	0.0732747	0.106177	0.0379998	0.0474923	-0.0280453	0.0438487	0.0665351	0.0780108	0.1603	0.0323825	0.156652	0.225107	0.170689	0.213952	0.0714247	0.0155233	0.0714247	0.0509448	0.00719067	0.0128937	0.0751176	0.132529	0.0655523	-0.0953797	0.0128937	0.0135132	-0.144635	-0.008033	0.587786	0.378259	0.0891965	0.0509448	0.00719067	0.0128937	0.0135132	-0.144635	-0.008033	0.0395877	0.161249
297	0.17402	0.0197354	0.208708	0.208708	0.245968	0.103394	0.519192	0.11565	0.338137	0.195017	0.0725702	0.108961	0.0534398	0.0783158	0.00354235	0.0629357	0.0312791	0.0189049	0.124052	0.0332088	0.156215	0.188565	0.168526	0.201961	0.0186338	-0.0750696	0.0186338	0.0356194	0.023234	0.0244473	0.0899123	0.137772	0.0582332	-0.0819137	0.0244473	0.00842015	-0.157373	-0.0610492	0.55998	0.357914	0.08282	0.0356194	0.023234	0.0244473	0.00842015	-0.157373	-0.0610492	0.103846	0.191059
298	0.150901	0.0034755	0.21815	0.21815	0.255146	0.117986	0.5185	0.111001	0.324052	0.20927	0.0811279	0.113645	0.0351828	0.0407349	0.0308068	0.0232726	0.0703668	0.0678978	0.129753	0.0106066	0.146775	0.231027	0.169943	0.221841	0.0302452	-0.0704703	0.0302452	0.0416353	0.0221187	0.00600246	0.0979979	0.119679	0.0545856	-0.117263	0.00600246	0.00477652	-0.139035	-0.00469585	0.59953	0.351662	0.0579911	0.0416353	0.0221187	0.00600246	0.00477652	-0.139035	-0.00469585	0.0707614	0.2266
299
300
[truncated: 168 more columns]

## Sheet: Panel G
Genotype	Condition	Peak
WT	Baseline	0.0335364
WT	Baseline	0.0414092
WT	Baseline	0.027081
WT	Baseline	0.027081
WT	Baseline	0.0274355
WT	Baseline	0.0462504
WT	Baseline	0.040823
WT	Baseline	0.032197
WT	Baseline	0.0264482
WT	Baseline	0.0290316
WT	Baseline	0.0247496
WT	Baseline	0.0203219
WT	Baseline	0.0360425
WT	Baseline	0.0621944
WT	Baseline	0.04939
WT	Baseline	0.0396718
WT	Baseline	0.0282593
WT	Baseline	0.0611365
WT	Baseline	0.0678653
WT	Baseline	0.0186251
WT	Baseline	0.0259425
WT	Baseline	0.0559531
WT	Baseline	0.0341638
WT	Baseline	0.0534766
WT	Baseline	0.0483438
WT	Baseline	0.0674168
WT	Baseline	0.0483438
WT	Baseline	0.0286075
WT	Baseline	0.0242423
WT	Baseline	0.0324222
WT	Baseline	0.0600785
WT	Baseline	0.024956
WT	Baseline	0.0276881
WT	Baseline	0.048834
WT	Baseline	0.0324222
WT	Baseline	0.0316492
WT	Baseline	0.042816
WT	Baseline	0.0528182
WT	Baseline	0.49507
WT	Baseline	0.266011
WT	Baseline	0.04805
WT	Baseline	0.0286075
WT	Baseline	0.0242423
WT	Baseline	0.0324222
WT	Baseline	0.0316492
WT	Baseline	0.042816
WT	Baseline	0.0528182
WT	Baseline	0.0444156
WT	Baseline	0.0621887
WT	Baseline	0.0522698
WT	Baseline	0.0430086
WT	Baseline	0.0315012
WT	Baseline	0.0739988
WT	Baseline	0.0328983
WT	Baseline	0.0271135
WT	Baseline	0.0839378
WT	Baseline	0.0521419
WT	Baseline	0.0707259
WT	Baseline	0.0586377
WT	Baseline	0.0655123
WT	Baseline	0.0491066
WT	Baseline	0.0481288
WT	Baseline	0.0547338
WT	Baseline	0.113936
WT	Baseline	0.0622339
WT	Baseline	0.117567
WT	Baseline	0.0722084
WT	Baseline	0.0762211
WT	Baseline	0.0839378
WT	Baseline	0.0327909
WT	Baseline	0.0856097
WT	Baseline	0.0521419
WT	Baseline	0.0707259
WT	Baseline	0.0586377
WT	Baseline	0.0547338
WT	Baseline	0.0655123
WT	Baseline	0.0491066
WT	Baseline	0.0481288
WT	Baseline	0.0762211
WT	Baseline	0.113936
WT	Baseline	0.0716752
WT	Baseline	0.0622339
WT	Baseline	0.117567
WT	Baseline	0.0406154
WT	Baseline	0.0722084
WT	Baseline	0.0794099
WT	Baseline	0.0506013
WT	Baseline	0.0790843
WT	Baseline	0.0821511
WT	Baseline	0.0698434
WT	Baseline	0.075842
WT	Baseline	0.0515795
WT	Baseline	0.0682064
WT	Baseline	0.0717557
WT	Baseline	0.0697941
WT	Baseline	0.0514561
WT	CCh	0.228247
WT	CCh	0.12135
WT	CCh	0.246778
WT	CCh	0.246778
WT	CCh	0.259231
WT	CCh	0.138781
WT	CCh	0.552744
WT	CCh	0.228462
WT	CCh	0.427869
WT	CCh	0.304503
WT	CCh	0.18195
WT	CCh	0.113645
WT	CCh	0.0917847
WT	CCh	0.14779
WT	CCh	0.0716665
WT	CCh	0.0929236
WT	CCh	0.092588
WT	CCh	0.107161
WT	CCh	0.179635
WT	CCh	0.0673408
WT	CCh	0.166583
WT	CCh	0.249844
WT	CCh	0.220705
WT	CCh	0.24736
WT	CCh	0.121965
WT	CCh	0.0745016
WT	CCh	0.121965
WT	CCh	0.253345
WT	CCh	0.220627
WT	CCh	0.196439
WT	CCh	0.1303
WT	CCh	0.174656
WT	CCh	0.0870868
WT	CCh	0.170444
WT	CCh	0.196439
WT	CCh	0.229659
WT	CCh	0.278495
WT	CCh	0.181393
WT	CCh	0.632117
WT	CCh	0.386084
WT	CCh	0.108385
WT	CCh	0.253345
WT	CCh	0.220627
WT	CCh	0.196439
WT	CCh	0.229659
WT	CCh	0.278495
WT	CCh	0.181393
WT	CCh	0.189338
WT	CCh	0.250074
WT	CCh	0.153184
WT	CCh	0.219801
WT	CCh	0.261417
WT	CCh	0.321068
WT	CCh	0.148674
WT	CCh	0.191674
WT	CCh	0.287315
WT	CCh	0.398694
WT	CCh	0.22335
WT	CCh	0.235655
WT	CCh	0.220399
WT	CCh	0.239141
WT	CCh	0.210607
WT	CCh	0.283952
WT	CCh	0.343235
WT	CCh	0.274643
WT	CCh	0.275756
WT	CCh	0.266416
WT	CCh	0.284101
WT	CCh	0.287315
WT	CCh	0.128722
WT	CCh	0.193183
WT	CCh	0.398694
WT	CCh	0.22335
WT	CCh	0.235655
WT	CCh	0.283952
WT	CCh	0.220399
WT	CCh	0.239141
WT	CCh	0.210607
WT	CCh	0.284101
WT	CCh	0.343235
WT	CCh	0.160988
WT	CCh	0.274643
WT	CCh	0.275756
WT	CCh	0.267849
WT	CCh	0.266416
WT	CCh	0.216317
WT	CCh	0.122423
WT	CCh	0.138284
WT	CCh	0.175361
WT	CCh	0.170652
WT	CCh	0.137735
WT	CCh	0.107202
WT	CCh	0.151441
WT	CCh	0.127458
WT	CCh	0.12747
WT	CCh	0.135201
E180A	Baseline	0.137642
E180A	Baseline	0.123621
E180A	Baseline	0.188692
E180A	Baseline	0.0861918
E180A	Baseline	0.131889
E180A	Baseline	0.126466
E180A	Baseline	0.0861918
E180A	Baseline	0.131889
E180A	Baseline	0.126466
E180A	Baseline	0.131579
E180A	Baseline	0.151284
E180A	Baseline	0.0999842
E180A	Baseline	0.172603
E180A	Baseline	0.149728
E180A	Baseline	0.075842
E180A	Baseline	0.0821511
E180A	Baseline	0.0515795
E180A	Baseline	0.0856097
E180A	Baseline	0.0327909
E180A	Baseline	0.0717557
E180A	Baseline	0.0698434
E180A	Baseline	0.101251
E180A	Baseline	0.0654206
E180A	Baseline	0.0697941
E180A	Baseline	0.056429
E180A	Baseline	0.0343706
E180A	Baseline	0.0599062
E180A	Baseline	0.0851384
E180A	Baseline	0.0848155
E180A	Baseline	0.0650388
E180A	Baseline	0.0602443
E180A	Baseline	0.0393221
E180A	Baseline	0.0594408
E180A	Baseline	0.0747583
E180A	Baseline	0.0790843
E180A	Baseline	0.0716752
E180A	Baseline	0.0506013
E180A	Baseline	0.0924856
E180A	Baseline	0.097002
E180A	Baseline	0.102465
E180A	Baseline	0.056777
E180A	Baseline	0.0744975
E180A	Baseline	0.0717053
E180A	Baseline	0.0580995
E180A	Baseline	0.0727923
E180A	CCh	0.0962014
E180A	CCh	0.0955706
E180A	CCh	0.20675
E180A	CCh	0.302394
E180A	CCh	0.233727
E180A	CCh	0.181921
E180A	CCh	0.0239414
E180A	CCh	0.0337272
E180A	CCh	0.181921
E180A	CCh	0.277074
E180A	CCh	0.263457
E180A	CCh	0.242588
E180A	CCh	0.0266248
E180A	CCh	0.129392
E180A	CCh	0.137735
E180A	CCh	0.175361
E180A	CCh	0.107202
E180A	CCh	0.193183
E180A	CCh	0.128722
E180A	CCh	0.127458
E180A	CCh	0.170652
E180A	CCh	0.115282
E180A	CCh	0.0764653
E180A	CCh	0.12747
E180A	CCh	0.053117
E180A	CCh	0.0516846
E180A	CCh	0.121177
E180A	CCh	0.114125
E180A	CCh	0.156329
E180A	CCh	0.141607
E180A	CCh	0.125034
E180A	CCh	0.124488
E180A	CCh	0.12098
E180A	CCh	0.168281
E180A	CCh	0.138284
E180A	CCh	0.0160988
E180A	CCh	0.122423
E180A	CCh	0.180104
E180A	CCh	0.1359
E180A	CCh	0.0121863
E180A	CCh	0.0678941
E180A	CCh	0.0966846
E180A	CCh	0.0551143
E180A	CCh	0.0830101
E180A	CCh	0.0591729
E180A_Set2OE	Baseline	0.0494182
E180A_Set2OE	Baseline	0.100652
E180A_Set2OE	Baseline	0.0512949
E180A_Set2OE	Baseline	0.0638667
E180A_Set2OE	Baseline	0.0383611
E180A_Set2OE	Baseline	0.0414877
E180A_Set2OE	Baseline	0.0405659
E180A_Set2OE	Baseline	0.0465189
E180A_Set2OE	Baseline	0.0301511
E180A_Set2OE	Baseline	0.0446208
E180A_Set2OE	Baseline	0.0316181
E180A_Set2OE	Baseline	0.0190653
E180A_Set2OE	Baseline	0.116915
E180A_Set2OE	Baseline	0.0953633
E180A_Set2OE	Baseline	0.0665142
E180A_Set2OE	Baseline	0.0388552
E180A_Set2OE	Baseline	0.0753709
E180A_Set2OE	Baseline	0.104209
E180A_Set2OE	Baseline	0.0746827
E180A_Set2OE	Baseline	0.060632
E180A_Set2OE	Baseline	0.0549001
E180A_Set2OE	Baseline	0.111655
E180A_Set2OE	Baseline	0.0442589
E180A_Set2OE	Baseline	0.024929
E180A_Set2OE	Baseline	0.0825644
E180A_Set2OE	Baseline	0.0871764
E180A_Set2OE	Baseline	0.0663138
E180A_Set2OE	Baseline	0.0719319
E180A_Set2OE	Baseline	0.150485
E180A_Set2OE	Baseline	0.0632819
E180A_Set2OE	Baseline	0.118316
E180A_Set2OE	Baseline	0.0682834
E180A_Set2OE	Baseline	0.0645483
E180A_Set2OE	Baseline	0.150485
E180A_Set2OE	Baseline	0.0596888
E180A_Set2OE	Baseline	0.0756655
E180A_Set2OE	Baseline	0.0789115
E180A_Set2OE	Baseline	0.11523
E180A_Set2OE	Baseline	0.076195
E180A_Set2OE	Baseline	0.0396064
E180A_Set2OE	Baseline	0.0544904
E180A_Set2OE	Baseline	0.0659035
E180A_Set2OE	Baseline	0.0769989
E180A_Set2OE	Baseline	0.0443522
E180A_Set2OE	Baseline	0.0621555
E180A_Set2OE	Baseline	0.0845637
E180A_Set2OE	Baseline	0.064436
E180A_Set2OE	Baseline	0.062073
E180A_Set2OE	Baseline	0.0501032
E180A_Set2OE	Baseline	0.0375845
E180A_Set2OE	Baseline	0.0911825
E180A_Set2OE	Baseline	0.0542715
E180A_Set2OE	Baseline	0.0775655
E180A_Set2OE	Baseline	0.0626504
E180A_Set2OE	Baseline	0.0719053
E180A_Set2OE	Baseline	0.0509319
E180A_Set2OE	Baseline	0.0733633
E180A_Set2OE	Baseline	0.0976381
E180A_Set2OE	Baseline	0.0632525
E180A_Set2OE	Baseline	0.0697301
E180A_Set2OE	Baseline	0.107537
E180A_Set2OE	Baseline	0.081214
E180A_Set2OE	Baseline	0.108989
E180A_Set2OE	Baseline	0.0814743
E180A_Set2OE	Baseline	0.044899
E180A_Set2OE	Baseline	0.107537
E180A_Set2OE	CCh	0.0508595
E180A_Set2OE	CCh	0.184899
E180A_Set2OE	CCh	0.146475
E180A_Set2OE	CCh	0.0626904
E180A_Set2OE	CCh	0.0507802
E180A_Set2OE	CCh	0.0441342
E180A_Set2OE	CCh	0.0348226
E180A_Set2OE	CCh	0.057672
E180A_Set2OE	CCh	0.0564016
E180A_Set2OE	CCh	0.0470312
E180A_Set2OE	CCh	0.1244
E180A_Set2OE	CCh	0.0347904
E180A_Set2OE	CCh	0.136598
E180A_Set2OE	CCh	0.0764557
E180A_Set2OE	CCh	0.118518
E180A_Set2OE	CCh	0.0783481
E180A_Set2OE	CCh	0.0325187
E180A_Set2OE	CCh	0.0732938
E180A_Set2OE	CCh	0.0299399
E180A_Set2OE	CCh	0.222409
E180A_Set2OE	CCh	0.0926206
E180A_Set2OE	CCh	0.161875
E180A_Set2OE	CCh	0.0550337
E180A_Set2OE	CCh	0.0430165
E180A_Set2OE	CCh	0.0954739
E180A_Set2OE	CCh	0.0714021
E180A_Set2OE	CCh	0.0449161
E180A_Set2OE	CCh	0.0332572
E180A_Set2OE	CCh	0.133354
E180A_Set2OE	CCh	0.0722695
E180A_Set2OE	CCh	0.150914
E180A_Set2OE	CCh	0.0364445
E180A_Set2OE	CCh	0.0645483
E180A_Set2OE	CCh	0.133354
E180A_Set2OE	CCh	0.144825
E180A_Set2OE	CCh	0.222274
E180A_Set2OE	CCh	0.19941
E180A_Set2OE	CCh	0.179153
E180A_Set2OE	CCh	0.0233802
E180A_Set2OE	CCh	0.00957885
E180A_Set2OE	CCh	0.249407
E180A_Set2OE	CCh	0.101637
E180A_Set2OE	CCh	0.147723
E180A_Set2OE	CCh	0.136553
E180A_Set2OE	CCh	0.104627
E180A_Set2OE	CCh	0.191455
E180A_Set2OE	CCh	0.116804
E180A_Set2OE	CCh	0.0880706
E180A_Set2OE	CCh	0.0621075
E180A_Set2OE	CCh	0.0602205
E180A_Set2OE	CCh	0.110346
E180A_Set2OE	CCh	0.063222
E180A_Set2OE	CCh	0.0774146
E180A_Set2OE	CCh	0.104461
E180A_Set2OE	CCh	0.118118
E180A_Set2OE	CCh	0.145703
E180A_Set2OE	CCh	0.10138
E180A_Set2OE	CCh	0.0625379
E180A_Set2OE	CCh	0.115562
E180A_Set2OE	CCh	0.0715481
E180A_Set2OE	CCh	0.0912488
E180A_Set2OE	CCh	0.212034
E180A_Set2OE	CCh	0.135074
E180A_Set2OE	CCh	0.0963394
E180A_Set2OE	CCh	0.0821476
E180A_Set2OE	CCh	0.0912488
